# Supplementary material for: Novel genomic resources for shelled pteropods: a draft genome and target capture probes for Limacina bulimoides, tested for cross-species relevance
Source: BMC Genomics. 2020 Jan 3;21:11. doi: 10.1186/s12864-019-6372-z (PMC6942316; doi:10.1186/s12864-019-6372-z)
Supplement: Supplementary file 3 — Additional file 3: 82-mer probe sequences for L. bulimoides. [file 12864_2019_6372_MOESM3_ESM.xlsx]

## Sheet: 82-mer
#TRACKING	#PROBE_NAME	#PROBE_TYPE	#PROBE_APP	#SRC_XREF	#TGT_XREF	#PROBE_SEQ
1-Biomin-pro-isomerase-c58430-g1-i1_172	1-Biomin-pro-isomerase-c58430-g1-i1_172	bead	genotyping	SWLX00000000	1323128	AAACCTTTGGGGATTTCGACTATAGTCGAAAGTGGCAAGGAAAGGGTTAATGAAATTCCTAATAAGAAGGAAAAAAGGGTTG
1-Biomin-pro-isomerase-c58430-g1-i1_215	1-Biomin-pro-isomerase-c58430-g1-i1_215	bead	genotyping	SWLX00000000	1323128	GGGTTAATGAAATTCCTAATAAGAAGGAAAAAAGGGTTGAAGAATGAGCATTCAAGAGTGTAAATTTAACTTAGTTGGTGAT
1-Biomin-pro-isomerase-c58430-g1-i1_258	1-Biomin-pro-isomerase-c58430-g1-i1_258	bead	genotyping	SWLX00000000	1323128	ATGAGCATTCAAGAGTGTAAATTTAACTTAGTTGGTGATGTTAATGTGGGGCTTTACAGTATGATTTGTGAATGCAAGAATA
1-Biomin-pro-isomerase-c58430-g1-i1_301	1-Biomin-pro-isomerase-c58430-g1-i1_301	bead	genotyping	SWLX00000000	1323128	ATGTGGGGCTTTACAGTATGATTTGTGAATGCAAGAATACACTATGATTATGATAAATTTCTATTGCATTTTATTCTCTTTA
1-Biomin-pro-isomerase-c58430-g1-i1_344	1-Biomin-pro-isomerase-c58430-g1-i1_344	bead	genotyping	SWLX00000000	1323128	ATGATTATGATAAATTTCTATTGCATTTTATTCTCTTTACTTCAGGTCAGCTGTCAATGGCAAATGCTGGGCCCAATACAAA
1-Biomin-pro-isomerase-c58430-g1-i1_387	1-Biomin-pro-isomerase-c58430-g1-i1_387	bead	genotyping	SWLX00000000	1323128	AGGTCAGCTGTCAATGGCAAATGCTGGGCCCAATACAAATGGATCACAATTCTTTATCACTACTGCTAAAACGACCTGGTTA
1-Biomin-pro-isomerase-c58430-g1-i1_430	1-Biomin-pro-isomerase-c58430-g1-i1_430	bead	genotyping	SWLX00000000	1323128	TCACAATTCTTTATCACTACTGCTAAAACGACCTGGTTAGATGGAAAGCATGTGGTCTTTGGTGAAGTAACCAGTGGGTATG
1-Biomin-pro-isomerase-c58430-g1-i1_473	1-Biomin-pro-isomerase-c58430-g1-i1_473	bead	genotyping	SWLX00000000	1323128	GAAAGCATGTGGTCTTTGGTGAAGTAACCAGTGGGTATGATGAGGTTGTAGCTAAGATGGAGTCACTTGGCAGTCAGAGTGG
1-Biomin-pro-isomerase-c58430-g1-i1_559	1-Biomin-pro-isomerase-c58430-g1-i1_559	bead	genotyping	SWLX00000000	1323128	ACAACCAAAGAAATCAAGATTAGCAAATCAGGACAGATGTAATGTCCCTGTTTCTCCCATTTTAATGAATTGCTGAAAGTTG
1-Biomin-pro-isomerase-c58430-g1-i1_602	1-Biomin-pro-isomerase-c58430-g1-i1_602	bead	genotyping	SWLX00000000	1323128	GTCCCTGTTTCTCCCATTTTAATGAATTGCTGAAAGTTGATTGTTGCTCACCAAAATAAATGTTGAAAATTTAAAATGTTAT
1-Biomin-pro-isomerase-c58430-g1-i1_645	1-Biomin-pro-isomerase-c58430-g1-i1_645	bead	genotyping	SWLX00000000	1323128	TTGCTCACCAAAATAAATGTTGAAAATTTAAAATGTTATGTGTTTTTTGCTGAACCGTCATTCCTTTTAACTTGCAAAAACA
1-Biomin-pro-isomerase-c58430-g1-i1_688	1-Biomin-pro-isomerase-c58430-g1-i1_688	bead	genotyping	SWLX00000000	1323128	TTTTTGCTGAACCGTCATTCCTTTTAACTTGCAAAAACAAAACGTCTTGACTTTTTTATCAGTTTTAGAATGTTTTATATTT
1-Biomin-pro-isomerase-c58430-g1-i1_731	1-Biomin-pro-isomerase-c58430-g1-i1_731	bead	genotyping	SWLX00000000	1323128	GTCTTGACTTTTTTATCAGTTTTAGAATGTTTTATATTTTTCAAAGCAAACCATTTCTAAAGATGAAGCATATAAAAATTGT
2-Biomin-pro-isomerase-c64164-g1-i1_0	2-Biomin-pro-isomerase-c64164-g1-i1_0	bead	genotyping	SWLX00000000	1323128	GTACCAAAGTTTGAAAAGTAAGATAATTAGCAAAGGATTTGTAAATTTAAATCAATTTATAAACATATGTCAAGATCTTTTT
2-Biomin-pro-isomerase-c64164-g1-i1_43	2-Biomin-pro-isomerase-c64164-g1-i1_43	bead	genotyping	SWLX00000000	1323128	AATTTAAATCAATTTATAAACATATGTCAAGATCTTTTTTTTAACTAAAGCTGCTTTGTGAAATGGTTCAAACTTTTTTTAA
2-Biomin-pro-isomerase-c64164-g1-i1_86	2-Biomin-pro-isomerase-c64164-g1-i1_86	bead	genotyping	SWLX00000000	1323128	ACTAAAGCTGCTTTGTGAAATGGTTCAAACTTTTTTTAAATACAAGAAAAATATAAATAATTGTTCAACCTTTGACTTTTAA
2-Biomin-pro-isomerase-c64164-g1-i1_172	2-Biomin-pro-isomerase-c64164-g1-i1_172	bead	genotyping	SWLX00000000	1323128	CTTTAGCTCAAAATGCCAGGTGCGACTTATGTATGCCTGTGTGTGGTGATGTCGCATATGATGTAGCCCATTACTTGTTTAT
2-Biomin-pro-isomerase-c64164-g1-i1_215	2-Biomin-pro-isomerase-c64164-g1-i1_215	bead	genotyping	SWLX00000000	1323128	TGGTGATGTCGCATATGATGTAGCCCATTACTTGTTTATTTATTAATAACTACTATGCTATGATTATTTGTACCTTATAAAA
2-Biomin-pro-isomerase-c64164-g1-i1_258	2-Biomin-pro-isomerase-c64164-g1-i1_258	bead	genotyping	SWLX00000000	1323128	TAATAACTACTATGCTATGATTATTTGTACCTTATAAAATAATTTGGTTGATTTTTCATATTATAATGAAATCAAAAGTTGC
2-Biomin-pro-isomerase-c64164-g1-i1_301	2-Biomin-pro-isomerase-c64164-g1-i1_301	bead	genotyping	SWLX00000000	1323128	TTGGTTGATTTTTCATATTATAATGAAATCAAAAGTTGCTCTGATACAGTAAAACCATATTATTCATACTTTTATTGTGTTC
2-Biomin-pro-isomerase-c64164-g1-i1_344	2-Biomin-pro-isomerase-c64164-g1-i1_344	bead	genotyping	SWLX00000000	1323128	ATACAGTAAAACCATATTATTCATACTTTTATTGTGTTCATAACATTTGCGAAATAAATGCTCTCATCTTGGTCATTCATAG
2-Biomin-pro-isomerase-c64164-g1-i1_387	2-Biomin-pro-isomerase-c64164-g1-i1_387	bead	genotyping	SWLX00000000	1323128	CATTTGCGAAATAAATGCTCTCATCTTGGTCATTCATAGATTAAAGATTTTTTTTTTGTCAATTACTGTTTTATCAAGGGTT
2-Biomin-pro-isomerase-c64164-g1-i1_430	2-Biomin-pro-isomerase-c64164-g1-i1_430	bead	genotyping	SWLX00000000	1323128	AAGATTTTTTTTTTGTCAATTACTGTTTTATCAAGGGTTAAGATTTAGCGAAGGCGGAAAAACTTACTTTCGCAAAGTTTCC
2-Biomin-pro-isomerase-c64164-g1-i1_473	2-Biomin-pro-isomerase-c64164-g1-i1_473	bead	genotyping	SWLX00000000	1323128	TTTAGCGAAGGCGGAAAAACTTACTTTCGCAAAGTTTCCGCTATTTTTCTCAAAATTGTTTTCAGCGGTGCCCAGGGGTAAA
2-Biomin-pro-isomerase-c64164-g1-i1_688	2-Biomin-pro-isomerase-c64164-g1-i1_688	bead	genotyping	SWLX00000000	1323128	ATAAGGATTTTCAGAATTTTATTTACCCCTGGCGGTGCCTGTACAATCAAAATAGTGGAGGTTTATAAATGGAGCCGACGCA
2-Biomin-pro-isomerase-c64164-g1-i1_768	2-Biomin-pro-isomerase-c64164-g1-i1_768	bead	genotyping	SWLX00000000	1323128	CATATAGCGAAAAAAACGCTAGATATAGGGAAGTTTGGGGAAATGATACAACTTAAGAGAACCGTTCTTTTTGTAGTTCAAC
3-Biomin-pro-isomerase-c64596-g1-i1_0	3-Biomin-pro-isomerase-c64596-g1-i1_0	bead	genotyping	SWLX00000000	1323128	CAGTACATTTATTAAAGAAATGTAACCACGTGTATACAAAATGAAAAATAACAACAGAATTCAGTACAGAAGAGTACTTCCT
3-Biomin-pro-isomerase-c64596-g1-i1_43	3-Biomin-pro-isomerase-c64596-g1-i1_43	bead	genotyping	SWLX00000000	1323128	AAAAATAACAACAGAATTCAGTACAGAAGAGTACTTCCTGGCATCATGAAAATAACTGTCATCATAAACAATGCAAAACCAA
3-Biomin-pro-isomerase-c64596-g1-i1_86	3-Biomin-pro-isomerase-c64596-g1-i1_86	bead	genotyping	SWLX00000000	1323128	TCATGAAAATAACTGTCATCATAAACAATGCAAAACCAACATATTCATGAAGTTAGATTGAGAGTCCGAAATAATTTATAAT
3-Biomin-pro-isomerase-c64596-g1-i1_129	3-Biomin-pro-isomerase-c64596-g1-i1_129	bead	genotyping	SWLX00000000	1323128	TTCATGAAGTTAGATTGAGAGTCCGAAATAATTTATAATATGCCACAGCAAGCAAATAAAAGTTTAGAGCTGGCCACAGGCA
3-Biomin-pro-isomerase-c64596-g1-i1_215	3-Biomin-pro-isomerase-c64596-g1-i1_215	bead	genotyping	SWLX00000000	1323128	TTGTAAGTTTAGCACTAGTTTTCCCAGATTGTGAGCCAAATGATTCTACTTTCTTGATAATGTCATATCCACTGGAAACACA
3-Biomin-pro-isomerase-c64596-g1-i1_258	3-Biomin-pro-isomerase-c64596-g1-i1_258	bead	genotyping	SWLX00000000	1323128	TTCTACTTTCTTGATAATGTCATATCCACTGGAAACACATCCAAACACAACATGCTGACATGGTGCAATATATTGATAAACT
3-Biomin-pro-isomerase-c64596-g1-i1_301	3-Biomin-pro-isomerase-c64596-g1-i1_301	bead	genotyping	SWLX00000000	1323128	AACACAACATGCTGACATGGTGCAATATATTGATAAACTCAGAGACTAAAAATGGCGTGGTGATCTGGAGGCAGGAAGTGTT
3-Biomin-pro-isomerase-c64596-g1-i1_344	3-Biomin-pro-isomerase-c64596-g1-i1_344	bead	genotyping	SWLX00000000	1323128	GACTAAAAATGGCGTGGTGATCTGGAGGCAGGAAGTGTTAAAAAAAAAAGTGTTAAAAAAAAGTACTGAAGGTCCCCCAAAT
3-Biomin-pro-isomerase-c64596-g1-i1_387	3-Biomin-pro-isomerase-c64596-g1-i1_387	bead	genotyping	SWLX00000000	1323128	AAAAAAGTGTTAAAAAAAAGTACTGAAGGTCCCCCAAATTACCATACAGATTCTGGGCTATTGAAATGATTGTTGGCCATGT
3-Biomin-pro-isomerase-c64596-g1-i1_430	3-Biomin-pro-isomerase-c64596-g1-i1_430	bead	genotyping	SWLX00000000	1323128	ATACAGATTCTGGGCTATTGAAATGATTGTTGGCCATGTCCTCTTTCTAAGATCACTTTAGAGAGGTCGGGATTGAAGAAGA
3-Biomin-pro-isomerase-c64596-g1-i1_473	3-Biomin-pro-isomerase-c64596-g1-i1_473	bead	genotyping	SWLX00000000	1323128	TTTCTAAGATCACTTTAGAGAGGTCGGGATTGAAGAAGATGTTCTCATATCTGGGTGTCAGTACCACAGGGACACTGCAAGG
3-Biomin-pro-isomerase-c64596-g1-i1_516	3-Biomin-pro-isomerase-c64596-g1-i1_516	bead	genotyping	SWLX00000000	1323128	CTCATATCTGGGTGTCAGTACCACAGGGACACTGCAAGGTTTAGCCATTTTGAAACTGTGTATGAAGATGGTGGTTTAGGCG
3-Biomin-pro-isomerase-c64596-g1-i1_559	3-Biomin-pro-isomerase-c64596-g1-i1_559	bead	genotyping	SWLX00000000	1323128	GCCATTTTGAAACTGTGTATGAAGATGGTGGTTTAGGCGGTTATGACTAGTCTGAAGCCAAAGGATCAAAACCTGCTCTCTT
3-Biomin-pro-isomerase-c64596-g1-i1_602	3-Biomin-pro-isomerase-c64596-g1-i1_602	bead	genotyping	SWLX00000000	1323128	TGACTAGTCTGAAGCCAAAGGATCAAAACCTGCTCTCTTCTTGACAGCAAATGATAGTGGTCTGTCCTAGAGAAGAGAGGAT
3-Biomin-pro-isomerase-c64596-g1-i1_645	3-Biomin-pro-isomerase-c64596-g1-i1_645	bead	genotyping	SWLX00000000	1323128	ACAGCAAATGATAGTGGTCTGTCCTAGAGAAGAGAGGATGTTGTTGTGTCCACTGCTTTTGCTGTACATCTTTTTTGATTGT
3-Biomin-pro-isomerase-c64596-g1-i1_688	3-Biomin-pro-isomerase-c64596-g1-i1_688	bead	genotyping	SWLX00000000	1323128	TTGTGTCCACTGCTTTTGCTGTACATCTTTTTTGATTGTTTTTCCTCTGCATAGGCGGTTGATTTGTTTGTTTGTTTTGAGC
3-Biomin-pro-isomerase-c64596-g1-i1_731	3-Biomin-pro-isomerase-c64596-g1-i1_731	bead	genotyping	SWLX00000000	1323128	CCTCTGCATAGGCGGTTGATTTGTTTGTTTGTTTTGAGCCTTCTTTTGCCAGGAGGTCTGTTATCTCATTTTCGCATCCCAA
3-Biomin-pro-isomerase-c64596-g1-i1_768	3-Biomin-pro-isomerase-c64596-g1-i1_768	bead	genotyping	SWLX00000000	1323128	GCCTTCTTTTGCCAGGAGGTCTGTTATCTCATTTTCGCATCCCAATGTTAGGGAATCCACTGTATTGTGACAGTATGGTTTT
4-Biomin-pro-isomerase-c65281-g1-i1_0	4-Biomin-pro-isomerase-c65281-g1-i1_0	bead	genotyping	SWLX00000000	1323128	TTGTTACTTAGAGTAGAGTATTACAAATATTGCAGACTTGTTCTTTATAAATCATGATTTCTCTCTCACACTTTGGTGTTAC
4-Biomin-pro-isomerase-c65281-g1-i1_44	4-Biomin-pro-isomerase-c65281-g1-i1_44	bead	genotyping	SWLX00000000	1323128	TTATAAATCATGATTTCTCTCTCACACTTTGGTGTTACTTGACCTGGCTGACCTAAAATCTGTTTTCCCAATCATGGATATC
4-Biomin-pro-isomerase-c65281-g1-i1_88	4-Biomin-pro-isomerase-c65281-g1-i1_88	bead	genotyping	SWLX00000000	1323128	TGGCTGACCTAAAATCTGTTTTCCCAATCATGGATATCAAAATTTTCAAATATCTTTTTAAAATTTATCTATTATACTTAAT
4-Biomin-pro-isomerase-c65281-g1-i1_132	4-Biomin-pro-isomerase-c65281-g1-i1_132	bead	genotyping	SWLX00000000	1323128	TTCAAATATCTTTTTAAAATTTATCTATTATACTTAATCTCACCTCAAATTCAATACGACCAGCCGGAGACCCACCAATTGA
4-Biomin-pro-isomerase-c65281-g1-i1_176	4-Biomin-pro-isomerase-c65281-g1-i1_176	bead	genotyping	SWLX00000000	1323128	TCAAATTCAATACGACCAGCCGGAGACCCACCAATTGACACATCAAAATACACATTTGTGTTTAATTTTGGTGTTACACTTA
4-Biomin-pro-isomerase-c65281-g1-i1_220	4-Biomin-pro-isomerase-c65281-g1-i1_220	bead	genotyping	SWLX00000000	1323128	AAAATACACATTTGTGTTTAATTTTGGTGTTACACTTAAACAACGAACAGCTTGATAGCCAAGGGTCCCAGTTGTGACTGTC
4-Biomin-pro-isomerase-c65281-g1-i1_308	4-Biomin-pro-isomerase-c65281-g1-i1_308	bead	genotyping	SWLX00000000	1323128	CTAACTAAGCCAGCAGCCTTAAGTAAGCTCTTATAAATTTGGGATTTCATTTTGCTATGTAAAAGGTTTTCCAGCCACAAGA
4-Biomin-pro-isomerase-c65281-g1-i1_352	4-Biomin-pro-isomerase-c65281-g1-i1_352	bead	genotyping	SWLX00000000	1323128	TTTCATTTTGCTATGTAAAAGGTTTTCCAGCCACAAGATGCACGCTACAACAGAGACAAGGTGAACCTTCACGAGTTGTTTA
4-Biomin-pro-isomerase-c65281-g1-i1_440	4-Biomin-pro-isomerase-c65281-g1-i1_440	bead	genotyping	SWLX00000000	1323128	AGTAGCTGACAATGTGGTGAGTCTGACCGTCAGGGCATGAATGGCCTTAGCGCCTTATTATGTTAAACAGAGTAGGTTCCCC
4-Biomin-pro-isomerase-c65281-g1-i1_484	4-Biomin-pro-isomerase-c65281-g1-i1_484	bead	genotyping	SWLX00000000	1323128	CCTTAGCGCCTTATTATGTTAAACAGAGTAGGTTCCCCTTATTAGTCCTTTTGTTGATTTCCGGTTTAGGCATGGAAGGAAC
5-Biomin-pro-isomerase-c65375-g1-i2_0	5-Biomin-pro-isomerase-c65375-g1-i2_0	bead	genotyping	SWLX00000000	1323128	CATTTTACACTCTATAGAACATCATCTTCTTCTTTAACTACCATCAATTTAAAACTTTGAAGCAAATTCTCTCTGATTTTTT
5-Biomin-pro-isomerase-c65375-g1-i2_43	5-Biomin-pro-isomerase-c65375-g1-i2_43	bead	genotyping	SWLX00000000	1323128	TCAATTTAAAACTTTGAAGCAAATTCTCTCTGATTTTTTAAATTTTAGTTATCTCATAAGTTCAAACTTCAAACGTTAGCCA
5-Biomin-pro-isomerase-c65375-g1-i2_86	5-Biomin-pro-isomerase-c65375-g1-i2_86	bead	genotyping	SWLX00000000	1323128	TTTAGTTATCTCATAAGTTCAAACTTCAAACGTTAGCCACCACCAAAATTGTACAAATTACTCCTTATAGAATAGAGATTGA
5-Biomin-pro-isomerase-c65375-g1-i2_172	5-Biomin-pro-isomerase-c65375-g1-i2_172	bead	genotyping	SWLX00000000	1323128	ATTTAAAAAGTCTAACTAGGTCAAATTGGACATATTGATGGTTATGTCATAAGGCGCCATTTTTGCTGAAGTGTTACTCTTT
5-Biomin-pro-isomerase-c65375-g1-i2_215	5-Biomin-pro-isomerase-c65375-g1-i2_215	bead	genotyping	SWLX00000000	1323128	ATGTCATAAGGCGCCATTTTTGCTGAAGTGTTACTCTTTTGTAGAATAACAATTATTATTTTGATGATTCCAGGAAAGTGAT
5-Biomin-pro-isomerase-c65375-g1-i2_258	5-Biomin-pro-isomerase-c65375-g1-i2_258	bead	genotyping	SWLX00000000	1323128	GAATAACAATTATTATTTTGATGATTCCAGGAAAGTGATTGAAGGCACAGAAGTCTTGAGAAAAATGGAAGCCCAAGACACA
5-Biomin-pro-isomerase-c65375-g1-i2_301	5-Biomin-pro-isomerase-c65375-g1-i2_301	bead	genotyping	SWLX00000000	1323128	GGCACAGAAGTCTTGAGAAAAATGGAAGCCCAAGACACAATGAATGAGCGTCCAAACAAAGAGATAAAAATTACAAAATGTG
5-Biomin-pro-isomerase-c65375-g1-i2_344	5-Biomin-pro-isomerase-c65375-g1-i2_344	bead	genotyping	SWLX00000000	1323128	ATGAGCGTCCAAACAAAGAGATAAAAATTACAAAATGTGGTGTAATTAAGTATGAATTCTAAAACCTTCACTCCTTTGGTTA
5-Biomin-pro-isomerase-c65375-g1-i2_387	5-Biomin-pro-isomerase-c65375-g1-i2_387	bead	genotyping	SWLX00000000	1323128	AATTAAGTATGAATTCTAAAACCTTCACTCCTTTGGTTACTTTTGAAATATTTGTTGCAGGTTGAAAGTTTCATTATAACAA
5-Biomin-pro-isomerase-c65375-g1-i2_430	5-Biomin-pro-isomerase-c65375-g1-i2_430	bead	genotyping	SWLX00000000	1323128	TGAAATATTTGTTGCAGGTTGAAAGTTTCATTATAACAAGAGCAAAAAAGTTAAATTATTTTAAATATTTTACCATCTTGTA
5-Biomin-pro-isomerase-c65375-g1-i2_473	5-Biomin-pro-isomerase-c65375-g1-i2_473	bead	genotyping	SWLX00000000	1323128	AAAAAAGTTAAATTATTTTAAATATTTTACCATCTTGTACATTTTATTTTTCACTGTTTATAATTTTGTTACTACTGTTTCA
5-Biomin-pro-isomerase-c65375-g1-i2_516	5-Biomin-pro-isomerase-c65375-g1-i2_516	bead	genotyping	SWLX00000000	1323128	TTATTTTTCACTGTTTATAATTTTGTTACTACTGTTTCAATTAATTGATCAATATTTACATTGATAGTCAAATTTTATAATA
5-Biomin-pro-isomerase-c65375-g1-i2_559	5-Biomin-pro-isomerase-c65375-g1-i2_559	bead	genotyping	SWLX00000000	1323128	ATTGATCAATATTTACATTGATAGTCAAATTTTATAATAAACAAACAGAACTATAACTACAATGTTAACATGAGAGATTACT
5-Biomin-pro-isomerase-c65375-g1-i2_602	5-Biomin-pro-isomerase-c65375-g1-i2_602	bead	genotyping	SWLX00000000	1323128	AACAGAACTATAACTACAATGTTAACATGAGAGATTACTGTACAAACCAACTGCCAAAAAGGAAATAATTGTGATCTTAAAA
5-Biomin-pro-isomerase-c65375-g1-i2_645	5-Biomin-pro-isomerase-c65375-g1-i2_645	bead	genotyping	SWLX00000000	1323128	AAACCAACTGCCAAAAAGGAAATAATTGTGATCTTAAAAAAGGAGCCTGTGATGATTCAAACCAATGATCTACATTTTAAAA
5-Biomin-pro-isomerase-c65375-g1-i2_688	5-Biomin-pro-isomerase-c65375-g1-i2_688	bead	genotyping	SWLX00000000	1323128	AGCCTGTGATGATTCAAACCAATGATCTACATTTTAAAAAAATCATTGTTTCTTATTTATTGGTTTCTACCTACAGCACATG
5-Biomin-pro-isomerase-c65375-g1-i2_731	5-Biomin-pro-isomerase-c65375-g1-i2_731	bead	genotyping	SWLX00000000	1323128	CATTGTTTCTTATTTATTGGTTTCTACCTACAGCACATGTTCCTTTAACCAATAAATACAATTACATGTATATATTTACTAT
5-Biomin-pro-isomerase-c65375-g1-i2_768	5-Biomin-pro-isomerase-c65375-g1-i2_768	bead	genotyping	SWLX00000000	1323128	TGTTCCTTTAACCAATAAATACAATTACATGTATATATTTACTATTTAATGATAAAACATACTTGGCATAATAAAAAACAAG
6-Biomin-pro-isomerase-c66794-g1-i1_0	6-Biomin-pro-isomerase-c66794-g1-i1_0	bead	genotyping	SWLX00000000	1323128	TTTTATGGCATAAATATTTATTCAATCATTACAGACAATCATAAAACAACTGATTGACAATTAATGTGTCTATTCAGTGGTT
6-Biomin-pro-isomerase-c66794-g1-i1_43	6-Biomin-pro-isomerase-c66794-g1-i1_43	bead	genotyping	SWLX00000000	1323128	AAACAACTGATTGACAATTAATGTGTCTATTCAGTGGTTTGTTCAATTTGGCCGCTCATTATGTCGCTGTGATCCCGACTAA
6-Biomin-pro-isomerase-c66794-g1-i1_86	6-Biomin-pro-isomerase-c66794-g1-i1_86	bead	genotyping	SWLX00000000	1323128	CAATTTGGCCGCTCATTATGTCGCTGTGATCCCGACTAAGTACCAGCTTGCCGCGATCTTGTTATTTCTGGTCGCAATAACG
6-Biomin-pro-isomerase-c66794-g1-i1_129	6-Biomin-pro-isomerase-c66794-g1-i1_129	bead	genotyping	SWLX00000000	1323128	CAGCTTGCCGCGATCTTGTTATTTCTGGTCGCAATAACGTCATGGACTCACATCCTCAAACACTTAAGCAATGAGCTTGAGT
6-Biomin-pro-isomerase-c66794-g1-i1_172	6-Biomin-pro-isomerase-c66794-g1-i1_172	bead	genotyping	SWLX00000000	1323128	GGACTCACATCCTCAAACACTTAAGCAATGAGCTTGAGTATCTTTCATGTTCACGAAATCTCAAAATAATTTTCAATTAATT
6-Biomin-pro-isomerase-c66794-g1-i1_215	6-Biomin-pro-isomerase-c66794-g1-i1_215	bead	genotyping	SWLX00000000	1323128	TTCATGTTCACGAAATCTCAAAATAATTTTCAATTAATTGTAAATTTCCTAAATACATTATATTCACATGCATGGAGGTGGG
6-Biomin-pro-isomerase-c66794-g1-i1_258	6-Biomin-pro-isomerase-c66794-g1-i1_258	bead	genotyping	SWLX00000000	1323128	ATTTCCTAAATACATTATATTCACATGCATGGAGGTGGGTTCAATGTTTTGATATATCTATATATTGTAGTTAAAACAAAAG
6-Biomin-pro-isomerase-c66794-g1-i1_301	6-Biomin-pro-isomerase-c66794-g1-i1_301	bead	genotyping	SWLX00000000	1323128	ATGTTTTGATATATCTATATATTGTAGTTAAAACAAAAGGTGTGATTCTTTGGCCGTATGTTTTGTTTGCAGTTTTTGGCAA
6-Biomin-pro-isomerase-c66794-g1-i1_344	6-Biomin-pro-isomerase-c66794-g1-i1_344	bead	genotyping	SWLX00000000	1323128	GATTCTTTGGCCGTATGTTTTGTTTGCAGTTTTTGGCAATAGAAAACACAACAACTGTTGAAAAAAATAGAGAATATGTTTA
6-Biomin-pro-isomerase-c66794-g1-i1_387	6-Biomin-pro-isomerase-c66794-g1-i1_387	bead	genotyping	SWLX00000000	1323128	AAACACAACAACTGTTGAAAAAAATAGAGAATATGTTTAATGTTATGACATCAAATGCTCCATACATTCTCAAAACTCACAT
6-Biomin-pro-isomerase-c66794-g1-i1_430	6-Biomin-pro-isomerase-c66794-g1-i1_430	bead	genotyping	SWLX00000000	1323128	TATGACATCAAATGCTCCATACATTCTCAAAACTCACATCTTTCGTTCTGAAGGTCATTTATCAAACAACCACTCTTCACAT
6-Biomin-pro-isomerase-c66794-g1-i1_473	6-Biomin-pro-isomerase-c66794-g1-i1_473	bead	genotyping	SWLX00000000	1323128	CGTTCTGAAGGTCATTTATCAAACAACCACTCTTCACATGCAACTCATCTGTGTATAAAAATGACTTAAAGACAACAAAATA
6-Biomin-pro-isomerase-c66794-g1-i1_516	6-Biomin-pro-isomerase-c66794-g1-i1_516	bead	genotyping	SWLX00000000	1323128	CTCATCTGTGTATAAAAATGACTTAAAGACAACAAAATATCCATACATTAATTTTCAACTCATCTTGCAAGTTGTCGCATTC
6-Biomin-pro-isomerase-c66794-g1-i1_559	6-Biomin-pro-isomerase-c66794-g1-i1_559	bead	genotyping	SWLX00000000	1323128	TACATTAATTTTCAACTCATCTTGCAAGTTGTCGCATTCCTTTCTCATCGCTGCAAGCGTACATAATCAATCATGCAAATAA
6-Biomin-pro-isomerase-c66794-g1-i1_602	6-Biomin-pro-isomerase-c66794-g1-i1_602	bead	genotyping	SWLX00000000	1323128	CTCATCGCTGCAAGCGTACATAATCAATCATGCAAATAAGCAATTTTGTTTCGATTCATAGTATTTGAACATGATATGAACA
6-Biomin-pro-isomerase-c66794-g1-i1_645	6-Biomin-pro-isomerase-c66794-g1-i1_645	bead	genotyping	SWLX00000000	1323128	TTTTGTTTCGATTCATAGTATTTGAACATGATATGAACATGTATAAAAATGAGTATATAACAAAACTGCAAGAATCTAATGG
6-Biomin-pro-isomerase-c66794-g1-i1_688	6-Biomin-pro-isomerase-c66794-g1-i1_688	bead	genotyping	SWLX00000000	1323128	TAAAAATGAGTATATAACAAAACTGCAAGAATCTAATGGGGTTAAATCTGGACATGTTTTCCAGAAGAAAATAAACCCATCA
6-Biomin-pro-isomerase-c66794-g1-i1_731	6-Biomin-pro-isomerase-c66794-g1-i1_731	bead	genotyping	SWLX00000000	1323128	AAATCTGGACATGTTTTCCAGAAGAAAATAAACCCATCAAAGAAATGCAAAAATAGTTTTCAACAAGCCCCGTTTAAGCTAT
6-Biomin-pro-isomerase-c66794-g1-i1_768	6-Biomin-pro-isomerase-c66794-g1-i1_768	bead	genotyping	SWLX00000000	1323128	CAAAGAAATGCAAAAATAGTTTTCAACAAGCCCCGTTTAAGCTATGTTGACATTTTTTATATAAATATAAATTCCTATCTAA
7-Biomin-pro-isomerase-c67179-g1-i1_0	7-Biomin-pro-isomerase-c67179-g1-i1_0	bead	genotyping	SWLX00000000	1323128	ACTCACATCTTTCGTTCTGAAGGTCATTTATCAAACAACCACTCTTCACATGCAACTCATCTGTGTATAAAAATGACTTAAA
7-Biomin-pro-isomerase-c67179-g1-i1_45	7-Biomin-pro-isomerase-c67179-g1-i1_45	bead	genotyping	SWLX00000000	1323128	TCACATGCAACTCATCTGTGTATAAAAATGACTTAAAGACAACAAAATATCCATACATTAATTTTCAACTCATCTTGCAAGT
7-Biomin-pro-isomerase-c67179-g1-i1_90	7-Biomin-pro-isomerase-c67179-g1-i1_90	bead	genotyping	SWLX00000000	1323128	AATATCCATACATTAATTTTCAACTCATCTTGCAAGTTGTCGCATTCCTTTCTCATCGCTGCAAGCGTACATAATCAATCAT
7-Biomin-pro-isomerase-c67179-g1-i1_135	7-Biomin-pro-isomerase-c67179-g1-i1_135	bead	genotyping	SWLX00000000	1323128	TCCTTTCTCATCGCTGCAAGCGTACATAATCAATCATGCAAATAAGCAATTTTGTTTCGATTCATAGTATTTGAACATGATA
7-Biomin-pro-isomerase-c67179-g1-i1_180	7-Biomin-pro-isomerase-c67179-g1-i1_180	bead	genotyping	SWLX00000000	1323128	GCAATTTTGTTTCGATTCATAGTATTTGAACATGATATGAACATGTATAAAAATGAGTATATAACAAAACTGCAAGAATCTA
7-Biomin-pro-isomerase-c67179-g1-i1_225	7-Biomin-pro-isomerase-c67179-g1-i1_225	bead	genotyping	SWLX00000000	1323128	TATAAAAATGAGTATATAACAAAACTGCAAGAATCTAATGGGGTTAAATCTGGACATGTTTTCCAGAAGAAAATAAACCCAT
7-Biomin-pro-isomerase-c67179-g1-i1_270	7-Biomin-pro-isomerase-c67179-g1-i1_270	bead	genotyping	SWLX00000000	1323128	AAATCTGGACATGTTTTCCAGAAGAAAATAAACCCATCAAAGAAATGCAAAAATAGTTTTCAACAAGCCCCGTTTAAGCTAT
7-Biomin-pro-isomerase-c67179-g1-i1_315	7-Biomin-pro-isomerase-c67179-g1-i1_315	bead	genotyping	SWLX00000000	1323128	TGCAAAAATAGTTTTCAACAAGCCCCGTTTAAGCTATGTTGACATTTTTTATATAAATATAAATTCCTATCTAATTTTGATA
7-Biomin-pro-isomerase-c67179-g1-i1_360	7-Biomin-pro-isomerase-c67179-g1-i1_360	bead	genotyping	SWLX00000000	1323128	TTTTTATATAAATATAAATTCCTATCTAATTTTGATAAATTTGAGTTTTTATAAATGTATCTATTTATTGCTTTAATTTTTT
7-Biomin-pro-isomerase-c67179-g1-i1_405	7-Biomin-pro-isomerase-c67179-g1-i1_405	bead	genotyping	SWLX00000000	1323128	TTTTTATAAATGTATCTATTTATTGCTTTAATTTTTTTAGATTCTTTTCAAAACTAAGAATATGAACCGATTAAAAGTGGTA
7-Biomin-pro-isomerase-c67179-g1-i1_450	7-Biomin-pro-isomerase-c67179-g1-i1_450	bead	genotyping	SWLX00000000	1323128	TTTCAAAACTAAGAATATGAACCGATTAAAAGTGGTACTAAATTTTAACCTTTGGCCGCCGGCAAATGTGATAACCAAAACA
7-Biomin-pro-isomerase-c67179-g1-i1_495	7-Biomin-pro-isomerase-c67179-g1-i1_495	bead	genotyping	SWLX00000000	1323128	TAACCTTTGGCCGCCGGCAAATGTGATAACCAAAACATCCGAAACTTAATTATTATTTTATCGAAATTTTAAAAATCTACGT
7-Biomin-pro-isomerase-c67179-g1-i1_540	7-Biomin-pro-isomerase-c67179-g1-i1_540	bead	genotyping	SWLX00000000	1323128	TTAATTATTATTTTATCGAAATTTTAAAAATCTACGTTCGCGAATGTTTTACAGCACGACAATGCCTTCCAGATCGTCAGTG
7-Biomin-pro-isomerase-c67179-g1-i1_585	7-Biomin-pro-isomerase-c67179-g1-i1_585	bead	genotyping	SWLX00000000	1323128	GTTTTACAGCACGACAATGCCTTCCAGATCGTCAGTGCGCATGTCCTTTTCTGACAGTTCGTACTTCTTGATGTCGTTGACG
7-Biomin-pro-isomerase-c67179-g1-i1_630	7-Biomin-pro-isomerase-c67179-g1-i1_630	bead	genotyping	SWLX00000000	1323128	CTTTTCTGACAGTTCGTACTTCTTGATGTCGTTGACGCTGCAGTCGGTGATCTTGACGGGTTTCTTTGGTCTCACGGCGCGA
7-Biomin-pro-isomerase-c67179-g1-i1_668	7-Biomin-pro-isomerase-c67179-g1-i1_668	bead	genotyping	SWLX00000000	1323128	TGCAGTCGGTGATCTTGACGGGTTTCTTTGGTCTCACGGCGCGAGCGTCTGGACCGACACGGTTGATGGCCATCACGTATTG
8-Biomin-pro-isomerase-c68124-g1-i1_0	8-Biomin-pro-isomerase-c68124-g1-i1_0	bead	genotyping	SWLX00000000	1323128	ATTTTATTAGATAGTTGTGTGCAAAACATGTGTACAAAAGCATTCATTTAAACACGTTTTTCATTTTACAGTCATTTCATGC
8-Biomin-pro-isomerase-c68124-g1-i1_43	8-Biomin-pro-isomerase-c68124-g1-i1_43	bead	genotyping	SWLX00000000	1323128	TCATTTAAACACGTTTTTCATTTTACAGTCATTTCATGCATGAGATACGAAGAAAAACCTTTTACATCTTATTTTCAAGTCA
8-Biomin-pro-isomerase-c68124-g1-i1_86	8-Biomin-pro-isomerase-c68124-g1-i1_86	bead	genotyping	SWLX00000000	1323128	GATACGAAGAAAAACCTTTTACATCTTATTTTCAAGTCAAGTACACAGCTTCGATCATACTCAATACGTACGATTATCTTCA
8-Biomin-pro-isomerase-c68124-g1-i1_129	8-Biomin-pro-isomerase-c68124-g1-i1_129	bead	genotyping	SWLX00000000	1323128	CACAGCTTCGATCATACTCAATACGTACGATTATCTTCAAATGAAATATGATACAGTGATACAGTGAAACAATAGCTCAAAG
8-Biomin-pro-isomerase-c68124-g1-i1_172	8-Biomin-pro-isomerase-c68124-g1-i1_172	bead	genotyping	SWLX00000000	1323128	AAATATGATACAGTGATACAGTGAAACAATAGCTCAAAGAAATCAAAGTGGGTTAGGGCGAATTACTTTTTTTCTGATTTCA
8-Biomin-pro-isomerase-c68124-g1-i1_215	8-Biomin-pro-isomerase-c68124-g1-i1_215	bead	genotyping	SWLX00000000	1323128	CAAAGTGGGTTAGGGCGAATTACTTTTTTTCTGATTTCAGTAAAGATAAAAAAGACAGATTAAATGAAGGTCTGAAAACATC
8-Biomin-pro-isomerase-c68124-g1-i1_258	8-Biomin-pro-isomerase-c68124-g1-i1_258	bead	genotyping	SWLX00000000	1323128	AGATAAAAAAGACAGATTAAATGAAGGTCTGAAAACATCAATACCTGCATTGTATTTTAAAAAAATATGTAACAAAAAATGG
8-Biomin-pro-isomerase-c68124-g1-i1_301	8-Biomin-pro-isomerase-c68124-g1-i1_301	bead	genotyping	SWLX00000000	1323128	CCTGCATTGTATTTTAAAAAAATATGTAACAAAAAATGGAATGAAAACAATAAGTTGGTACCTTTTAAACCATTACTATTTA
8-Biomin-pro-isomerase-c68124-g1-i1_344	8-Biomin-pro-isomerase-c68124-g1-i1_344	bead	genotyping	SWLX00000000	1323128	AAAACAATAAGTTGGTACCTTTTAAACCATTACTATTTATTAACATGGAAGTATCCCAATACAAAGGGAGAACTTAGCTGAC
8-Biomin-pro-isomerase-c68124-g1-i1_387	8-Biomin-pro-isomerase-c68124-g1-i1_387	bead	genotyping	SWLX00000000	1323128	CATGGAAGTATCCCAATACAAAGGGAGAACTTAGCTGACGGTGGGTGTGAATTTATCTCGAGAAATAATAAATCGTTGGGAG
8-Biomin-pro-isomerase-c68124-g1-i1_430	8-Biomin-pro-isomerase-c68124-g1-i1_430	bead	genotyping	SWLX00000000	1323128	GGTGTGAATTTATCTCGAGAAATAATAAATCGTTGGGAGGTCTCTTTTTGAAAAAGACAATTATTTTTCCTTTAAAATCAAA
8-Biomin-pro-isomerase-c68124-g1-i1_473	8-Biomin-pro-isomerase-c68124-g1-i1_473	bead	genotyping	SWLX00000000	1323128	CTTTTTGAAAAAGACAATTATTTTTCCTTTAAAATCAAAGACGAGTAGAAAATTAATAACATCTCAATGAAAACACAGATGT
8-Biomin-pro-isomerase-c68124-g1-i1_516	8-Biomin-pro-isomerase-c68124-g1-i1_516	bead	genotyping	SWLX00000000	1323128	AGTAGAAAATTAATAACATCTCAATGAAAACACAGATGTTGTTAAGTCAAAATTGATTCAATCATATAAGTCTACGTTAACT
8-Biomin-pro-isomerase-c68124-g1-i1_559	8-Biomin-pro-isomerase-c68124-g1-i1_559	bead	genotyping	SWLX00000000	1323128	AAGTCAAAATTGATTCAATCATATAAGTCTACGTTAACTCTGTAGGGTTGATACAATGATATACGATATATATTCAGGGGGA
8-Biomin-pro-isomerase-c68124-g1-i1_602	8-Biomin-pro-isomerase-c68124-g1-i1_602	bead	genotyping	SWLX00000000	1323128	AGGGTTGATACAATGATATACGATATATATTCAGGGGGATTAATGATGCGATAAAATAATGATGGTAGTAAGGAAATCATAA
8-Biomin-pro-isomerase-c68124-g1-i1_645	8-Biomin-pro-isomerase-c68124-g1-i1_645	bead	genotyping	SWLX00000000	1323128	TGATGCGATAAAATAATGATGGTAGTAAGGAAATCATAATTAAAATCCTAACTAAATGGTGACAATCGCCAAATTCTGTTAA
8-Biomin-pro-isomerase-c68124-g1-i1_688	8-Biomin-pro-isomerase-c68124-g1-i1_688	bead	genotyping	SWLX00000000	1323128	AATCCTAACTAAATGGTGACAATCGCCAAATTCTGTTAATCAATGCACTGAATCATTGTGTTTCTCCATCCAGAATGGTGCA
8-Biomin-pro-isomerase-c68124-g1-i1_718	8-Biomin-pro-isomerase-c68124-g1-i1_718	bead	genotyping	SWLX00000000	1323128	TTCTGTTAATCAATGCACTGAATCATTGTGTTTCTCCATCCAGAATGGTGCAATTTCCTGGAAACAAACACAAGAGATTAAT
9-Biomin-pro-isomerase-c6817-g1-i1_0	9-Biomin-pro-isomerase-c6817-g1-i1_0	bead	genotyping	SWLX00000000	1323128	GAATGTGGTACGCAAGATAGAGAACACAAAAACAGGATGGCATGACAAGCCTGATAAGGATGTGATCATTGTTGCCTGCGGT
9-Biomin-pro-isomerase-c6817-g1-i1_43	9-Biomin-pro-isomerase-c6817-g1-i1_43	bead	genotyping	SWLX00000000	1323128	GACAAGCCTGATAAGGATGTGATCATTGTTGCCTGCGGTAGTAAACCTGTCGATGAACCTTTTGCAGTGGACATAAAAGATG
9-Biomin-pro-isomerase-c6817-g1-i1_86	9-Biomin-pro-isomerase-c6817-g1-i1_86	bead	genotyping	SWLX00000000	1323128	AACCTGTCGATGAACCTTTTGCAGTGGACATAAAAGATGCTGTGGAGTAGATCCTTCTTACCTGAAGGCCTTGTGTAACTAC
9-Biomin-pro-isomerase-c6817-g1-i1_129	9-Biomin-pro-isomerase-c6817-g1-i1_129	bead	genotyping	SWLX00000000	1323128	GGAGTAGATCCTTCTTACCTGAAGGCCTTGTGTAACTACCCTCCCCTTAGCCACACCTGACCTTTTTTCCAACCCCAATCAA
9-Biomin-pro-isomerase-c6817-g1-i1_172	9-Biomin-pro-isomerase-c6817-g1-i1_172	bead	genotyping	SWLX00000000	1323128	CCCTTAGCCACACCTGACCTTTTTTCCAACCCCAATCAACATAAATGATAATATTGAAAGAAAACTTTTAGAAGTATCTCTC
9-Biomin-pro-isomerase-c6817-g1-i1_215	9-Biomin-pro-isomerase-c6817-g1-i1_215	bead	genotyping	SWLX00000000	1323128	AATGATAATATTGAAAGAAAACTTTTAGAAGTATCTCTCTTTGTGTTGACTAAGCCAACTGTTTTGGTGGATGAAcaaaata
9-Biomin-pro-isomerase-c6817-g1-i1_344	9-Biomin-pro-isomerase-c6817-g1-i1_344	bead	genotyping	SWLX00000000	1323128	aaaaaacaaaaaaaaagTTATTTTTTTAGATGCCCTTCATGCACAGAAAGCCTTCTTTTTTCTGATAAATTGCTTATTTATA
9-Biomin-pro-isomerase-c6817-g1-i1_387	9-Biomin-pro-isomerase-c6817-g1-i1_387	bead	genotyping	SWLX00000000	1323128	CAGAAAGCCTTCTTTTTTCTGATAAATTGCTTATTTATATTTAAATGGCTGTTTCTTTTTTAAAATAAATATATTGTCTTTT
9-Biomin-pro-isomerase-c6817-g1-i1_430	9-Biomin-pro-isomerase-c6817-g1-i1_430	bead	genotyping	SWLX00000000	1323128	AATGGCTGTTTCTTTTTTAAAATAAATATATTGTCTTTTCATGTTGCCCAAATCCATACAATGAATCTATAACCCCCAATTA
9-Biomin-pro-isomerase-c6817-g1-i1_473	9-Biomin-pro-isomerase-c6817-g1-i1_473	bead	genotyping	SWLX00000000	1323128	TTGCCCAAATCCATACAATGAATCTATAACCCCCAATTATTGAGTTTTGGTGAAGGATTAAACCTCGTATTTAGATCTACCT
9-Biomin-pro-isomerase-c6817-g1-i1_516	9-Biomin-pro-isomerase-c6817-g1-i1_516	bead	genotyping	SWLX00000000	1323128	GTTTTGGTGAAGGATTAAACCTCGTATTTAGATCTACCTCTTATTAATCGGATTGATATGTGTATGAGATGAAAACAATAAT
9-Biomin-pro-isomerase-c6817-g1-i1_559	9-Biomin-pro-isomerase-c6817-g1-i1_559	bead	genotyping	SWLX00000000	1323128	TTAATCGGATTGATATGTGTATGAGATGAAAACAATAATGACTGATTATTGAATAGGGGATATGTGTTAGACATGATTGGAT
9-Biomin-pro-isomerase-c6817-g1-i1_602	9-Biomin-pro-isomerase-c6817-g1-i1_602	bead	genotyping	SWLX00000000	1323128	GATTATTGAATAGGGGATATGTGTTAGACATGATTGGATGAGATTATATACCAATTGCATCCTATATTTGTTTTGCTTTTAT
9-Biomin-pro-isomerase-c6817-g1-i1_645	9-Biomin-pro-isomerase-c6817-g1-i1_645	bead	genotyping	SWLX00000000	1323128	TTATATACCAATTGCATCCTATATTTGTTTTGCTTTTATTTGATTTTTTTAGTCCTTTTACACCACAAGTATTAAGTACTAG
9-Biomin-pro-isomerase-c6817-g1-i1_688	9-Biomin-pro-isomerase-c6817-g1-i1_688	bead	genotyping	SWLX00000000	1323128	TTTTTTTAGTCCTTTTACACCACAAGTATTAAGTACTAGTGTCTTTCCTGCTAGCCCCAGTCCGAGGCATATATGGATTTTC
10-Biomin-pro-isomerase-c69002-g1-i1_44	10-Biomin-pro-isomerase-c69002-g1-i1_44	bead	genotyping	SWLX00000000	1323128	acaaacaaacaaCTATCATCTCCTTGACTTTTCTTCCTTTTTTTTCTTCTTCGGTCTTTCAGATTCACTTGAAGAATCTCTT
10-Biomin-pro-isomerase-c69002-g1-i1_88	10-Biomin-pro-isomerase-c69002-g1-i1_88	bead	genotyping	SWLX00000000	1323128	TCTTCTTCGGTCTTTCAGATTCACTTGAAGAATCTCTTCTATAAGTTTGTTTTGGTCTGTCGTCTTCTGAATCATCTGAACT
10-Biomin-pro-isomerase-c69002-g1-i1_440	10-Biomin-pro-isomerase-c69002-g1-i1_440	bead	genotyping	SWLX00000000	1323128	AGAAAAGTCTCTGTCTCTCTGTCTTTGTGGGGAATTTCTTTTTTTGCTACTTTTTCTATGCTTCTGTTCGTTTTCTCTAAAT
10-Biomin-pro-isomerase-c69002-g1-i1_484	10-Biomin-pro-isomerase-c69002-g1-i1_484	bead	genotyping	SWLX00000000	1323128	TGCTACTTTTTCTATGCTTCTGTTCGTTTTCTCTAAATCTAGGATGATCCTCTTCAGATGAGCTATCTCTTTTCTTTAAAGT
10-Biomin-pro-isomerase-c69002-g1-i1_528	10-Biomin-pro-isomerase-c69002-g1-i1_528	bead	genotyping	SWLX00000000	1323128	TGATCCTCTTCAGATGAGCTATCTCTTTTCTTTAAAGTCTTTTTTCTCTCTTCAATGGACGGTTGCTTTTTGGAATTTTTCA
10-Biomin-pro-isomerase-c69002-g1-i1_572	10-Biomin-pro-isomerase-c69002-g1-i1_572	bead	genotyping	SWLX00000000	1323128	TCTCTCTTCAATGGACGGTTGCTTTTTGGAATTTTTCATCTTTTTAACTCTTCTTTCGTTGTCGCTATCATCATCGCTTGAG
10-Biomin-pro-isomerase-c69002-g1-i1_660	10-Biomin-pro-isomerase-c69002-g1-i1_660	bead	genotyping	SWLX00000000	1323128	ATTGATCTTTCCCTCTTTTTTCTTTTATCACTGAGGCTTCTTTGAGTATTATTTGTTCTAGATAAAGGACTTCTGGAACGAT
10-Biomin-pro-isomerase-c69002-g1-i1_704	10-Biomin-pro-isomerase-c69002-g1-i1_704	bead	genotyping	SWLX00000000	1323128	AGTATTATTTGTTCTAGATAAAGGACTTCTGGAACGATCTTTTCTGTGACCATTGTCTTTTCTTGAGTCACTAAAAGGTGAC
10-Biomin-pro-isomerase-c69002-g1-i1_748	10-Biomin-pro-isomerase-c69002-g1-i1_748	bead	genotyping	SWLX00000000	1323128	TGTGACCATTGTCTTTTCTTGAGTCACTAAAAGGTGACCTTTTGGATCTATTTTTATCAGGGGATGGTCGATTTGGAATAGG
10-Biomin-pro-isomerase-c69002-g1-i1_792	10-Biomin-pro-isomerase-c69002-g1-i1_792	bead	genotyping	SWLX00000000	1323128	GATCTATTTTTATCAGGGGATGGTCGATTTGGAATAGGGGAACGTCTATTTCTATCAGATGACCTTTGATTTATATCAGGTG
10-Biomin-pro-isomerase-c69002-g1-i1_818	10-Biomin-pro-isomerase-c69002-g1-i1_818	bead	genotyping	SWLX00000000	1323128	ATTTGGAATAGGGGAACGTCTATTTCTATCAGATGACCTTTGATTTATATCAGGTGAGCGATTTCTTTCGACAGAGCGCCTG
11-Biomin-kunitz-BPTI-c64978-g1-i1_0	11-Biomin-kunitz-BPTI-c64978-g1-i1_0	bead	genotyping	SWLX00000000	1323128	TAATTATAGAAACCTTACGGCTTATACAGGTGCCACTAATTCAATACCACTTAGGAACGTATACCGCCAAATAAGAACACAA
11-Biomin-kunitz-BPTI-c64978-g1-i1_44	11-Biomin-kunitz-BPTI-c64978-g1-i1_44	bead	genotyping	SWLX00000000	1323128	TACCACTTAGGAACGTATACCGCCAAATAAGAACACAAATTTGATAAAAACCTTATAAATAAAAATATGTGTTTTGTTTTGT
11-Biomin-kunitz-BPTI-c64978-g1-i1_88	11-Biomin-kunitz-BPTI-c64978-g1-i1_88	bead	genotyping	SWLX00000000	1323128	TAAAAACCTTATAAATAAAAATATGTGTTTTGTTTTGTGCTCAGCTTTTGTTTCTGCATAACTTTTTGTTTTATCAAATAAG
11-Biomin-kunitz-BPTI-c64978-g1-i1_132	11-Biomin-kunitz-BPTI-c64978-g1-i1_132	bead	genotyping	SWLX00000000	1323128	CTTTTGTTTCTGCATAACTTTTTGTTTTATCAAATAAGGAAAAGGAAAATATTTAGTTAAAGAATGACTATTTGAGTTGTAA
11-Biomin-kunitz-BPTI-c64978-g1-i1_176	11-Biomin-kunitz-BPTI-c64978-g1-i1_176	bead	genotyping	SWLX00000000	1323128	GAAAATATTTAGTTAAAGAATGACTATTTGAGTTGTAAATATGCGTAATAAGTACCCTGTTTTACCTCTAACAGAAGCCAGG
11-Biomin-kunitz-BPTI-c64978-g1-i1_220	11-Biomin-kunitz-BPTI-c64978-g1-i1_220	bead	genotyping	SWLX00000000	1323128	GTAATAAGTACCCTGTTTTACCTCTAACAGAAGCCAGGCCCCTGCCGCGCCGCCTTTCCCCGCTACTTCTTCAACACCCAGA
11-Biomin-kunitz-BPTI-c64978-g1-i1_264	11-Biomin-kunitz-BPTI-c64978-g1-i1_264	bead	genotyping	SWLX00000000	1323128	CCGCGCCGCCTTTCCCCGCTACTTCTTCAACACCCAGACCAACGAATGCCAGCGGTTCCTGTGGGGCGGTTGCCGGGGCAAC
11-Biomin-kunitz-BPTI-c64978-g1-i1_352	11-Biomin-kunitz-BPTI-c64978-g1-i1_352	bead	genotyping	SWLX00000000	1323128	AATTTCTCTTCTATGGGAGCGTGCAGGCGGCGCTGTCACGTGTAACTGTTCTAAGTCGAACAGAATCCCAAGGAAGGAGAAG
11-Biomin-kunitz-BPTI-c64978-g1-i1_396	11-Biomin-kunitz-BPTI-c64978-g1-i1_396	bead	genotyping	SWLX00000000	1323128	ACTGTTCTAAGTCGAACAGAATCCCAAGGAAGGAGAAGAAAAATATGAAAAAATGAAGCATATCGAATTCTAAAAATTCTTT
11-Biomin-kunitz-BPTI-c64978-g1-i1_440	11-Biomin-kunitz-BPTI-c64978-g1-i1_440	bead	genotyping	SWLX00000000	1323128	ATGAAAAAATGAAGCATATCGAATTCTAAAAATTCTTTACAAAAACTTGAAACTTTAAAGTACGAAATACAGTCATTGTTAT
11-Biomin-kunitz-BPTI-c64978-g1-i1_484	11-Biomin-kunitz-BPTI-c64978-g1-i1_484	bead	genotyping	SWLX00000000	1323128	ACTTGAAACTTTAAAGTACGAAATACAGTCATTGTTATTGGAATATTAGTTTTTTTTTCTTTTAGATATGGTAACTCAGAAC
11-Biomin-kunitz-BPTI-c64978-g1-i1_528	11-Biomin-kunitz-BPTI-c64978-g1-i1_528	bead	genotyping	SWLX00000000	1323128	ATTAGTTTTTTTTTCTTTTAGATATGGTAACTCAGAACATTGTACTGTCTTAAAGTCCCAAAATCCTACAAGCTGAATAATT
11-Biomin-kunitz-BPTI-c64978-g1-i1_572	11-Biomin-kunitz-BPTI-c64978-g1-i1_572	bead	genotyping	SWLX00000000	1323128	CTGTCTTAAAGTCCCAAAATCCTACAAGCTGAATAATTTCACTGTGTTTTTTAAGCTTGTTGTTTGTCTTGACGTATTATGC
11-Biomin-kunitz-BPTI-c64978-g1-i1_616	11-Biomin-kunitz-BPTI-c64978-g1-i1_616	bead	genotyping	SWLX00000000	1323128	TGTTTTTTAAGCTTGTTGTTTGTCTTGACGTATTATGCTATTTAACAGTGTTAATTGATAAACTAAAAAATGTCTAAACTGA
11-Biomin-kunitz-BPTI-c64978-g1-i1_660	11-Biomin-kunitz-BPTI-c64978-g1-i1_660	bead	genotyping	SWLX00000000	1323128	ACAGTGTTAATTGATAAACTAAAAAATGTCTAAACTGATTTACATATAATTTAGCAGAGAGAGGTCTTGATGGAACAAGGAA
11-Biomin-kunitz-BPTI-c64978-g1-i1_704	11-Biomin-kunitz-BPTI-c64978-g1-i1_704	bead	genotyping	SWLX00000000	1323128	TATAATTTAGCAGAGAGAGGTCTTGATGGAACAAGGAACAAATTAGCTAATCGAGAAAATTGAAACCGCTAAACTCTGCAAC
11-Biomin-kunitz-BPTI-c64978-g1-i1_748	11-Biomin-kunitz-BPTI-c64978-g1-i1_748	bead	genotyping	SWLX00000000	1323128	AGCTAATCGAGAAAATTGAAACCGCTAAACTCTGCAACTGGCCAAAACCAATAAATTCATTTAAAAAGCATTTTAACTTTGA
11-Biomin-kunitz-BPTI-c64978-g1-i1_792	11-Biomin-kunitz-BPTI-c64978-g1-i1_792	bead	genotyping	SWLX00000000	1323128	AAACCAATAAATTCATTTAAAAAGCATTTTAACTTTGACATTCTAAACAAACTCTGATATTTTCTATTTTCATTAGATTGAA
11-Biomin-kunitz-BPTI-c64978-g1-i1_818	11-Biomin-kunitz-BPTI-c64978-g1-i1_818	bead	genotyping	SWLX00000000	1323128	TTTTAACTTTGACATTCTAAACAAACTCTGATATTTTCTATTTTCATTAGATTGAAGTCAATTTAGATAAGTACAATCAGTT
12-Biomin-DERM-c63988-g2-i1_0	12-Biomin-DERM-c63988-g2-i1_0	bead	genotyping	SWLX00000000	1323128	AGCACACTGTTCTTATCGATTATAAAATCCATCTCTTATCTTCGCAGCGTTCTAACCGTAACAAGTCGCGTTAAATATAATT
12-Biomin-DERM-c63988-g2-i1_44	12-Biomin-DERM-c63988-g2-i1_44	bead	genotyping	SWLX00000000	1323128	CAGCGTTCTAACCGTAACAAGTCGCGTTAAATATAATTATTTATAGGTAAGTTACACATTAGCTGATTCTGAAAATCGAATT
12-Biomin-DERM-c63988-g2-i1_88	12-Biomin-DERM-c63988-g2-i1_88	bead	genotyping	SWLX00000000	1323128	AGGTAAGTTACACATTAGCTGATTCTGAAAATCGAATTTATACTCCAGTTCAGTGAATACTTCATAGTTATTGCTGCAATTT
12-Biomin-DERM-c63988-g2-i1_132	12-Biomin-DERM-c63988-g2-i1_132	bead	genotyping	SWLX00000000	1323128	CCAGTTCAGTGAATACTTCATAGTTATTGCTGCAATTTTTCGGCACACACCCCTCGCGGTGCCCCCCGCCATGCTTGTTGCT
12-Biomin-DERM-c63988-g2-i1_176	12-Biomin-DERM-c63988-g2-i1_176	bead	genotyping	SWLX00000000	1323128	ACACACCCCTCGCGGTGCCCCCCGCCATGCTTGTTGCTGTCACGTGTCTGGCAGCCCTCGTCGCGTGCTGCGCCTCTGTGCC
12-Biomin-DERM-c63988-g2-i1_264	12-Biomin-DERM-c63988-g2-i1_264	bead	genotyping	SWLX00000000	1323128	TACCAGCTACGACCAAAACTTCGATTTCACCTGCCCCCAGGGCGAATATCTCAAGAGTATTGAGAGCATCCACGACAACCAT
12-Biomin-DERM-c63988-g2-i1_308	12-Biomin-DERM-c63988-g2-i1_308	bead	genotyping	SWLX00000000	1323128	AATATCTCAAGAGTATTGAGAGCATCCACGACAACCATAAAGAGGACCGCATCTTCCACTTCGGATGTGAACCTCTCCAAAA
12-Biomin-DERM-c63988-g2-i1_352	12-Biomin-DERM-c63988-g2-i1_352	bead	genotyping	SWLX00000000	1323128	GACCGCATCTTCCACTTCGGATGTGAACCTCTCCAAAACATCGCCCCGGAGCAGGCGCTCAGCAAGTGCGAGTGGTCCAATT
12-Biomin-DERM-c63988-g2-i1_396	12-Biomin-DERM-c63988-g2-i1_396	bead	genotyping	SWLX00000000	1323128	CCCGGAGCAGGCGCTCAGCAAGTGCGAGTGGTCCAATTACGTGAACGATTTCGACGCGTTGTTCGAGTACCAATGTCCGAAT
12-Biomin-DERM-c63988-g2-i1_440	12-Biomin-DERM-c63988-g2-i1_440	bead	genotyping	SWLX00000000	1323128	ACGATTTCGACGCGTTGTTCGAGTACCAATGTCCGAATGACCACCTGATCGCCGGCGTATCCAGCTACCATGACAATCACAA
12-Biomin-DERM-c63988-g2-i1_484	12-Biomin-DERM-c63988-g2-i1_484	bead	genotyping	SWLX00000000	1323128	CTGATCGCCGGCGTATCCAGCTACCATGACAATCACAAGGAAGACCGACGCTTCAAGTTCTACTGCTGCCAGCCAGGATCCC
12-Biomin-DERM-c63988-g2-i1_572	12-Biomin-DERM-c63988-g2-i1_572	bead	genotyping	SWLX00000000	1323128	CATATGGATGCAGCTACACGAACTACGTCAATAACTACGACAACGTGCTGAACTACCGCGCACCTGACGGATGGGTCATCCG
12-Biomin-DERM-c63988-g2-i1_616	12-Biomin-DERM-c63988-g2-i1_616	bead	genotyping	SWLX00000000	1323128	GTGCTGAACTACCGCGCACCTGACGGATGGGTCATCCGCGGGGTCAATAGCGTCCACGACAACCACAAGGAAGACCGTATTT
12-Biomin-DERM-c63988-g2-i1_704	12-Biomin-DERM-c63988-g2-i1_704	bead	genotyping	SWLX00000000	1323128	TTGATGTTTGTCACCTCGGGCAGCTGAGTTCTGTCGAAGTTGGGAAAAAGTAGATGATACAAAAATCTCACTCTGAATAATA
12-Biomin-DERM-c63988-g2-i1_748	12-Biomin-DERM-c63988-g2-i1_748	bead	genotyping	SWLX00000000	1323128	AAAAAGTAGATGATACAAAAATCTCACTCTGAATAATATGTACCCGTTGTTTAGTGCCTCCTAACACGCTGACAACAATGAT
12-Biomin-DERM-c63988-g2-i1_792	12-Biomin-DERM-c63988-g2-i1_792	bead	genotyping	SWLX00000000	1323128	CGTTGTTTAGTGCCTCCTAACACGCTGACAACAATGATATATTTAACCAATTTATCTAAATCACAAATAGGAACGTTTTAAA
12-Biomin-DERM-c63988-g2-i1_818	12-Biomin-DERM-c63988-g2-i1_818	bead	genotyping	SWLX00000000	1323128	GACAACAATGATATATTTAACCAATTTATCTAAATCACAAATAGGAACGTTTTAAAGATGAAAAATGAAGTTTTAAGCAATA
13-Biomin-EGF-c53071-g1-i1_0	13-Biomin-EGF-c53071-g1-i1_0	bead	genotyping	SWLX00000000	1323128	ACGTACACAAATTCTTTACCTGTTATCAGAAAATATGAAGCTAATTTAATTATAACCTATTGAGAAGTTCGTTGCCTCCTGA
13-Biomin-EGF-c53071-g1-i1_38	13-Biomin-EGF-c53071-g1-i1_38	bead	genotyping	SWLX00000000	1323128	AGCTAATTTAATTATAACCTATTGAGAAGTTCGTTGCCTCCTGATAGATTTCGAATGTGTTTCACTGTTCGATTATTAAGCC
13-Biomin-EGF-c53071-g1-i1_76	13-Biomin-EGF-c53071-g1-i1_76	bead	genotyping	SWLX00000000	1323128	TCCTGATAGATTTCGAATGTGTTTCACTGTTCGATTATTAAGCCAATTTTGATTTATAAAAAGGTTTGAATTTTTTGTTAAG
13-Biomin-EGF-c53071-g1-i1_114	13-Biomin-EGF-c53071-g1-i1_114	bead	genotyping	SWLX00000000	1323128	TAAGCCAATTTTGATTTATAAAAAGGTTTGAATTTTTTGTTAAGAATAATTATTTCCAAACACTAAGAGACACAGTATTTCA
13-Biomin-EGF-c53071-g1-i1_152	13-Biomin-EGF-c53071-g1-i1_152	bead	genotyping	SWLX00000000	1323128	GTTAAGAATAATTATTTCCAAACACTAAGAGACACAGTATTTCAAAACAAAACAAACAAATTATTTGAAATTTGACAAACTT
13-Biomin-EGF-c53071-g1-i1_188	13-Biomin-EGF-c53071-g1-i1_188	bead	genotyping	SWLX00000000	1323128	GTATTTCAAAACAAAACAAACAAATTATTTGAAATTTGACAAACTTCTCAGTAACCTACTACAGCCATTTGTTTGAACTAGA
14-Biomin-BTB-c65773-g1-i1_0	14-Biomin-BTB-c65773-g1-i1_0	bead	genotyping	SWLX00000000	1323128	AGTGCTGGAACAAATGAGCCTTATCTGAATTCAATGACTGCTATCAGTACAGAATCTAGTGAGATCAATGGAAGCATGAAGA
14-Biomin-BTB-c65773-g1-i1_42	14-Biomin-BTB-c65773-g1-i1_42	bead	genotyping	SWLX00000000	1323128	ATCAGTACAGAATCTAGTGAGATCAATGGAAGCATGAAGAAGAGAAGCACAAGCAATGCTCTCATTAATGATACAAATACAT
14-Biomin-BTB-c65773-g1-i1_84	14-Biomin-BTB-c65773-g1-i1_84	bead	genotyping	SWLX00000000	1323128	AGAAGCACAAGCAATGCTCTCATTAATGATACAAATACATTTTCCACCACACTGGCTCATAACACTAACAGTCTAAGCGACA
14-Biomin-BTB-c65773-g1-i1_126	14-Biomin-BTB-c65773-g1-i1_126	bead	genotyping	SWLX00000000	1323128	TCCACCACACTGGCTCATAACACTAACAGTCTAAGCGACAATATATATGCTAAACAGTGTAGCACATCAGTTCCTGTAACAA
14-Biomin-BTB-c65773-g1-i1_168	14-Biomin-BTB-c65773-g1-i1_168	bead	genotyping	SWLX00000000	1323128	ATATATGCTAAACAGTGTAGCACATCAGTTCCTGTAACAACACATGATACAGCATCCCTGGTGCCAACACACAACACAGTTG
14-Biomin-BTB-c65773-g1-i1_210	14-Biomin-BTB-c65773-g1-i1_210	bead	genotyping	SWLX00000000	1323128	CATGATACAGCATCCCTGGTGCCAACACACAACACAGTTGTTTCACACAAAACTTTGACAGACAACACACTAACAAACAACA
14-Biomin-BTB-c65773-g1-i1_252	14-Biomin-BTB-c65773-g1-i1_252	bead	genotyping	SWLX00000000	1323128	TCACACAAAACTTTGACAGACAACACACTAACAAACAACAACCCAGCTATGTCAGCTTTGTGTCATGACCTACTTTCACTAT
14-Biomin-BTB-c65773-g1-i1_294	14-Biomin-BTB-c65773-g1-i1_294	bead	genotyping	SWLX00000000	1323128	CCAGCTATGTCAGCTTTGTGTCATGACCTACTTTCACTATTAGATGATCCGACTTTGAGTGACCTCACCATCCAGACTGATG
14-Biomin-BTB-c65773-g1-i1_336	14-Biomin-BTB-c65773-g1-i1_336	bead	genotyping	SWLX00000000	1323128	GATGATCCGACTTTGAGTGACCTCACCATCCAGACTGATGGAGGTCAGCAGTTCAAAGTTCACCGGCTAATCCTGATGTGCA
14-Biomin-BTB-c65773-g1-i1_378	14-Biomin-BTB-c65773-g1-i1_378	bead	genotyping	SWLX00000000	1323128	GGTCAGCAGTTCAAAGTTCACCGGCTAATCCTGATGTGCAGATGCCCTGCCTTGTTAAAGGTAGTAAGTATTTTTCGTTATC
14-Biomin-BTB-c65773-g1-i1_418	14-Biomin-BTB-c65773-g1-i1_418	bead	genotyping	SWLX00000000	1323128	GATGCCCTGCCTTGTTAAAGGTAGTAAGTATTTTTCGTTATCTTTGTTTAAGATGGCTCTGTTTTCCTTGTTTCACTTTTCT
15-Biomin-Lectin-C-c65590-g1-i1_0	15-Biomin-Lectin-C-c65590-g1-i1_0	bead	genotyping	SWLX00000000	1323128	CCTACTTCATATTATCTTCCAGTTCAAAGGAACATAATCTACGCGTCTTTTGTTTTGTTGAACCAAATCAATACACACAGAC
15-Biomin-Lectin-C-c65590-g1-i1_43	15-Biomin-Lectin-C-c65590-g1-i1_43	bead	genotyping	SWLX00000000	1323128	CGTCTTTTGTTTTGTTGAACCAAATCAATACACACAGACCTCTCCCACTAAAATTCGATTTGAGAAGACTTCATTCTTATAC
15-Biomin-Lectin-C-c65590-g1-i1_86	15-Biomin-Lectin-C-c65590-g1-i1_86	bead	genotyping	SWLX00000000	1323128	CCCACTAAAATTCGATTTGAGAAGACTTCATTCTTATACGACCAGAAATAATGACATTTAAGCAGGCACTTTTTATTCTTTG
15-Biomin-Lectin-C-c65590-g1-i1_129	15-Biomin-Lectin-C-c65590-g1-i1_129	bead	genotyping	SWLX00000000	1323128	AGAAATAATGACATTTAAGCAGGCACTTTTTATTCTTTGCACAGCAGCAACATTCGTCACCACTACAGGTAATGAATTTAGT
15-Biomin-Lectin-C-c65590-g1-i1_172	15-Biomin-Lectin-C-c65590-g1-i1_172	bead	genotyping	SWLX00000000	1323128	GCAGCAACATTCGTCACCACTACAGGTAATGAATTTAGTCATTGCCAAGGAAAATATTGCTATGAGTTTAACGGCGGCAACT
15-Biomin-Lectin-C-c65590-g1-i1_215	15-Biomin-Lectin-C-c65590-g1-i1_215	bead	genotyping	SWLX00000000	1323128	GCCAAGGAAAATATTGCTATGAGTTTAACGGCGGCAACTATGGCGGCGTTTCTAGAAAAAACTGGGAAGATGCCAGACAAAT
15-Biomin-Lectin-C-c65590-g1-i1_258	15-Biomin-Lectin-C-c65590-g1-i1_258	bead	genotyping	SWLX00000000	1323128	CGGCGTTTCTAGAAAAAACTGGGAAGATGCCAGACAAATTTGCATCCTGCACAACGGCTACCTTGCCGAGATCAAGAATCGC
15-Biomin-Lectin-C-c65590-g1-i1_301	15-Biomin-Lectin-C-c65590-g1-i1_301	bead	genotyping	SWLX00000000	1323128	ATCCTGCACAACGGCTACCTTGCCGAGATCAAGAATCGCGAAGAACGCGAATTTATACTTAAATCTATGACTCTGGCGGCCA
15-Biomin-Lectin-C-c65590-g1-i1_344	15-Biomin-Lectin-C-c65590-g1-i1_344	bead	genotyping	SWLX00000000	1323128	AACGCGAATTTATACTTAAATCTATGACTCTGGCGGCCAGTGATGACTATGACGGCTATGAACCACCATTCTGGATAGGTGG
15-Biomin-Lectin-C-c65590-g1-i1_387	15-Biomin-Lectin-C-c65590-g1-i1_387	bead	genotyping	SWLX00000000	1323128	TGACTATGACGGCTATGAACCACCATTCTGGATAGGTGGACGTAGAACAGGAGGATCCATGAAATGGGATTTCTCTAAAGAA
15-Biomin-Lectin-C-c65590-g1-i1_430	15-Biomin-Lectin-C-c65590-g1-i1_430	bead	genotyping	SWLX00000000	1323128	AGAACAGGAGGATCCATGAAATGGGATTTCTCTAAAGAAGATATTAATATTAACAGTGGTGATCGCCTGCAAAAGAACTGGT
15-Biomin-Lectin-C-c65590-g1-i1_473	15-Biomin-Lectin-C-c65590-g1-i1_473	bead	genotyping	SWLX00000000	1323128	TTAATATTAACAGTGGTGATCGCCTGCAAAAGAACTGGTGGGGCCCCAAAGGGTGGGGTGCCAAAAATCGCCCAGCAGAGCC
15-Biomin-Lectin-C-c65590-g1-i1_516	15-Biomin-Lectin-C-c65590-g1-i1_516	bead	genotyping	SWLX00000000	1323128	CCCCAAAGGGTGGGGTGCCAAAAATCGCCCAGCAGAGCCTAATGGATCTGGAGATTGTGTTATGCATAATTCTAAGCTACAT
15-Biomin-Lectin-C-c65590-g1-i1_559	15-Biomin-Lectin-C-c65590-g1-i1_559	bead	genotyping	SWLX00000000	1323128	GGATCTGGAGATTGTGTTATGCATAATTCTAAGCTACATTCTAAGCTAGATGGGCCTTTATGGTTTGACACGCCTTGCGGAT
15-Biomin-Lectin-C-c65590-g1-i1_602	15-Biomin-Lectin-C-c65590-g1-i1_602	bead	genotyping	SWLX00000000	1323128	AGCTAGATGGGCCTTTATGGTTTGACACGCCTTGCGGATCCCTCCTTCCTTTCTTGTGTCAGCGTGAGAACTGCGGCGCTGT
15-Biomin-Lectin-C-c65590-g1-i1_645	15-Biomin-Lectin-C-c65590-g1-i1_645	bead	genotyping	SWLX00000000	1323128	CCTTCCTTTCTTGTGTCAGCGTGAGAACTGCGGCGCTGTAGACTGTAACAACGGCGACTGCAGCGTCGTCAAGGGATTGGCG
15-Biomin-Lectin-C-c65590-g1-i1_688	15-Biomin-Lectin-C-c65590-g1-i1_688	bead	genotyping	SWLX00000000	1323128	TGTAACAACGGCGACTGCAGCGTCGTCAAGGGATTGGCGGTCTGTACCTGTCGCGACGGCTACGTAGGGGCACATTGCGACC
15-Biomin-Lectin-C-c65590-g1-i1_718	15-Biomin-Lectin-C-c65590-g1-i1_718	bead	genotyping	SWLX00000000	1323128	GGATTGGCGGTCTGTACCTGTCGCGACGGCTACGTAGGGGCACATTGCGACCAGGGTGCGTATATACACATACACATTATAC
16-Biomin-SPARC-Ca-bdg-c69462-g1-i2_0	16-Biomin-SPARC-Ca-bdg-c69462-g1-i2_0	bead	genotyping	SWLX00000000	1323128	TTTTTATGGTAAATATTTTCATAACATTGTCGGTTTCACTTTTTGTACAATAAGAAACAAAAGACAAAGTAGTAAAAACGGG
16-Biomin-SPARC-Ca-bdg-c69462-g1-i2_44	16-Biomin-SPARC-Ca-bdg-c69462-g1-i2_44	bead	genotyping	SWLX00000000	1323128	GTACAATAAGAAACAAAAGACAAAGTAGTAAAAACGGGTGAAAATGGGCACTCTTAGAATATGTGGTCGTCAAAAATTCAGA
16-Biomin-SPARC-Ca-bdg-c69462-g1-i2_88	16-Biomin-SPARC-Ca-bdg-c69462-g1-i2_88	bead	genotyping	SWLX00000000	1323128	TGGGCACTCTTAGAATATGTGGTCGTCAAAAATTCAGAGACTTGTTGGATATCTCTCATTATATTTTATGTAACAAAGTTAA
16-Biomin-SPARC-Ca-bdg-c69462-g1-i2_132	16-Biomin-SPARC-Ca-bdg-c69462-g1-i2_132	bead	genotyping	SWLX00000000	1323128	TTGGATATCTCTCATTATATTTTATGTAACAAAGTTAAGTGGTGTTTTTTTATGTCTGAGGTATTCACTGCTCTTTTTGATA
16-Biomin-SPARC-Ca-bdg-c69462-g1-i2_176	16-Biomin-SPARC-Ca-bdg-c69462-g1-i2_176	bead	genotyping	SWLX00000000	1323128	TTTTTTTATGTCTGAGGTATTCACTGCTCTTTTTGATAAATATCAAGTGTTTTCTTCAAAAAGTGTATTCTATGAGTTGAAT
16-Biomin-SPARC-Ca-bdg-c69462-g1-i2_220	16-Biomin-SPARC-Ca-bdg-c69462-g1-i2_220	bead	genotyping	SWLX00000000	1323128	AAGTGTTTTCTTCAAAAAGTGTATTCTATGAGTTGAATGAGTGAGGTATGGTAGAGGGCACTTTGCAAATGTTTATAGGGCC
16-Biomin-SPARC-Ca-bdg-c69462-g1-i2_264	16-Biomin-SPARC-Ca-bdg-c69462-g1-i2_264	bead	genotyping	SWLX00000000	1323128	GGTATGGTAGAGGGCACTTTGCAAATGTTTATAGGGCCTTTTTTGTGCTTGTTTTCTGGTGCTTCTTATTTCTGCAAAGTTC
16-Biomin-SPARC-Ca-bdg-c69462-g1-i2_308	16-Biomin-SPARC-Ca-bdg-c69462-g1-i2_308	bead	genotyping	SWLX00000000	1323128	GTGCTTGTTTTCTGGTGCTTCTTATTTCTGCAAAGTTCCCAAAAAAAATCATAGAATTCAAAGTGGCATTGATGCCCTGACA
16-Biomin-SPARC-Ca-bdg-c69462-g1-i2_352	16-Biomin-SPARC-Ca-bdg-c69462-g1-i2_352	bead	genotyping	SWLX00000000	1323128	AAAATCATAGAATTCAAAGTGGCATTGATGCCCTGACAAAGCATAATTATTAAAAAACTAATAATTCATAGTTTAAATCATT
16-Biomin-SPARC-Ca-bdg-c69462-g1-i2_396	16-Biomin-SPARC-Ca-bdg-c69462-g1-i2_396	bead	genotyping	SWLX00000000	1323128	AATTATTAAAAAACTAATAATTCATAGTTTAAATCATTTCCCAAAAGTCTAAACTTAAAAAGAAAACAGCGAATGTTCTGTA
16-Biomin-SPARC-Ca-bdg-c69462-g1-i2_440	16-Biomin-SPARC-Ca-bdg-c69462-g1-i2_440	bead	genotyping	SWLX00000000	1323128	AAGTCTAAACTTAAAAAGAAAACAGCGAATGTTCTGTATTGTGGCCATCTACTCACAAATTTCCAATGTTTACCATTTTGTA
16-Biomin-SPARC-Ca-bdg-c69462-g1-i2_484	16-Biomin-SPARC-Ca-bdg-c69462-g1-i2_484	bead	genotyping	SWLX00000000	1323128	CCATCTACTCACAAATTTCCAATGTTTACCATTTTGTAAAAACCTTTGTTTTTTTTTAATTTGAAATAATCAAATTTGGACG
16-Biomin-SPARC-Ca-bdg-c69462-g1-i2_528	16-Biomin-SPARC-Ca-bdg-c69462-g1-i2_528	bead	genotyping	SWLX00000000	1323128	TTTGTTTTTTTTTAATTTGAAATAATCAAATTTGGACGTCTTTTTTTGACATACATGCCACAATAAATTCTAGATTTTTTTT
16-Biomin-SPARC-Ca-bdg-c69462-g1-i2_572	16-Biomin-SPARC-Ca-bdg-c69462-g1-i2_572	bead	genotyping	SWLX00000000	1323128	TTTGACATACATGCCACAATAAATTCTAGATTTTTTTTCATGTTGCGACCCCTTCACAAATAATTAACTGCAGGAAACAAGC
16-Biomin-SPARC-Ca-bdg-c69462-g1-i2_616	16-Biomin-SPARC-Ca-bdg-c69462-g1-i2_616	bead	genotyping	SWLX00000000	1323128	GCGACCCCTTCACAAATAATTAACTGCAGGAAACAAGCTCAAAAAATGACACTTTAACCATTCCTAAAGTGGCTTTGTTTGA
16-Biomin-SPARC-Ca-bdg-c69462-g1-i2_660	16-Biomin-SPARC-Ca-bdg-c69462-g1-i2_660	bead	genotyping	SWLX00000000	1323128	AATGACACTTTAACCATTCCTAAAGTGGCTTTGTTTGAAACAGCACGTGGCGTTACCAAATAACCGGCGGTTGTTCGCACAT
16-Biomin-SPARC-Ca-bdg-c69462-g1-i2_698	16-Biomin-SPARC-Ca-bdg-c69462-g1-i2_698	bead	genotyping	SWLX00000000	1323128	AACAGCACGTGGCGTTACCAAATAACCGGCGGTTGTTCGCACATGGTATCTAAACATCTTAATAAAAAAGTGAAATCTGTGG
17-Biomin-SPARC-Ca-bdg-c56443-g1-i1_0	17-Biomin-SPARC-Ca-bdg-c56443-g1-i1_0	bead	genotyping	SWLX00000000	1323128	ACATAAAACTCCTGTAGACCTTTTCCATTCATACTGCCTACTGTACATCAGGAGACTGATGTTAACATGTATGGCACCAGTC
17-Biomin-SPARC-Ca-bdg-c56443-g1-i1_45	17-Biomin-SPARC-Ca-bdg-c56443-g1-i1_45	bead	genotyping	SWLX00000000	1323128	CATCAGGAGACTGATGTTAACATGTATGGCACCAGTCACATTCTGATTATGTTATTTATGTGCCACATTTGTTGATGGTAGG
17-Biomin-SPARC-Ca-bdg-c56443-g1-i1_90	17-Biomin-SPARC-Ca-bdg-c56443-g1-i1_90	bead	genotyping	SWLX00000000	1323128	ATTATGTTATTTATGTGCCACATTTGTTGATGGTAGGTATTTCATTGTAGATGTTTGCGACACACATTACTGTGGGGCTGGT
17-Biomin-SPARC-Ca-bdg-c56443-g1-i1_135	17-Biomin-SPARC-Ca-bdg-c56443-g1-i1_135	bead	genotyping	SWLX00000000	1323128	TGTAGATGTTTGCGACACACATTACTGTGGGGCTGGTAAGGAGTGTGTTAAGAATGAAACTGGCAAACCTTACTGTCAGTGT
17-Biomin-SPARC-Ca-bdg-c56443-g1-i1_180	17-Biomin-SPARC-Ca-bdg-c56443-g1-i1_180	bead	genotyping	SWLX00000000	1323128	TGTTAAGAATGAAACTGGCAAACCTTACTGTCAGTGTGCAACAGATTGTCCAAGAGAGACTGACCCAAGAAGAAAGGTAAGA
17-Biomin-SPARC-Ca-bdg-c56443-g1-i1_225	17-Biomin-SPARC-Ca-bdg-c56443-g1-i1_225	bead	genotyping	SWLX00000000	1323128	TTGTCCAAGAGAGACTGACCCAAGAAGAAAGGTAAGACAGATCATCAATCATCACCCAACCTGGCGCAAAGTACTCTGATCC
17-Biomin-SPARC-Ca-bdg-c56443-g1-i1_270	17-Biomin-SPARC-Ca-bdg-c56443-g1-i1_270	bead	genotyping	SWLX00000000	1323128	CAATCATCACCCAACCTGGCGCAAAGTACTCTGATCCAACCTAATGCACTGACAATTTAAGGCCGAAAGACTCCACACGATT
17-Biomin-SPARC-Ca-bdg-c56443-g1-i1_315	17-Biomin-SPARC-Ca-bdg-c56443-g1-i1_315	bead	genotyping	SWLX00000000	1323128	GCACTGACAATTTAAGGCCGAAAGACTCCACACGATTAACTTCAGGAGGAAGGATTGACAAATTAACCAGATAAATGTTGGT
17-Biomin-SPARC-Ca-bdg-c56443-g1-i1_360	17-Biomin-SPARC-Ca-bdg-c56443-g1-i1_360	bead	genotyping	SWLX00000000	1323128	GAGGAAGGATTGACAAATTAACCAGATAAATGTTGGTTTATGGAAACTAGAACTCCATTTATATATGAACCTTTTTAGTATT
17-Biomin-SPARC-Ca-bdg-c56443-g1-i1_405	17-Biomin-SPARC-Ca-bdg-c56443-g1-i1_405	bead	genotyping	SWLX00000000	1323128	ACTAGAACTCCATTTATATATGAACCTTTTTAGTATTTATATAAGGTATATCTTCTAAAAAAAATCTCTATGCCGGTTTCGA
17-Biomin-SPARC-Ca-bdg-c56443-g1-i1_450	17-Biomin-SPARC-Ca-bdg-c56443-g1-i1_450	bead	genotyping	SWLX00000000	1323128	GTATATCTTCTAAAAAAAATCTCTATGCCGGTTTCGAACCTGCGTCCCCTAGATTAGAAGAATTCCTACCAAATCGTTTGTT
17-Biomin-SPARC-Ca-bdg-c56443-g1-i1_495	17-Biomin-SPARC-Ca-bdg-c56443-g1-i1_495	bead	genotyping	SWLX00000000	1323128	CCCCTAGATTAGAAGAATTCCTACCAAATCGTTTGTTTTAATGGTTTATGTATGTTTAGACTTGTAGTAACCACAATGAGAC
17-Biomin-SPARC-Ca-bdg-c56443-g1-i1_540	17-Biomin-SPARC-Ca-bdg-c56443-g1-i1_540	bead	genotyping	SWLX00000000	1323128	TTATGTATGTTTAGACTTGTAGTAACCACAATGAGACGTGGGATGGTGATTGTCTGCTCTATCAGATGAGATGTTGGTGTCA
17-Biomin-SPARC-Ca-bdg-c56443-g1-i1_585	17-Biomin-SPARC-Ca-bdg-c56443-g1-i1_585	bead	genotyping	SWLX00000000	1323128	GTGATTGTCTGCTCTATCAGATGAGATGTTGGTGTCATGAGGAAAGTGAGAAATGCACAGAGAAGGAATATAAACATTTACA
17-Biomin-SPARC-Ca-bdg-c56443-g1-i1_618	17-Biomin-SPARC-Ca-bdg-c56443-g1-i1_618	bead	genotyping	SWLX00000000	1323128	GTCATGAGGAAAGTGAGAAATGCACAGAGAAGGAATATAAACATTTACATGTGGACTACTATGGAGTCTGCCAAGCCATGCC
18-Biomin-Collagen-c69589-g1-i1_0	18-Biomin-Collagen-c69589-g1-i1_0	bead	genotyping	SWLX00000000	1323128	AAATTACAGTGTTTACGTAATTGAATACCAAATAAAAATATCCACACAGGAAAATTAACATATTGAGATGACCGCCTCTTTT
18-Biomin-Collagen-c69589-g1-i1_43	18-Biomin-Collagen-c69589-g1-i1_43	bead	genotyping	SWLX00000000	1323128	ACACAGGAAAATTAACATATTGAGATGACCGCCTCTTTTGCAAACGCCGAGTAGATGGGTAAACAGCGTAAAGCAAAACTCC
18-Biomin-Collagen-c69589-g1-i1_86	18-Biomin-Collagen-c69589-g1-i1_86	bead	genotyping	SWLX00000000	1323128	ACGCCGAGTAGATGGGTAAACAGCGTAAAGCAAAACTCCCAAAAGTATAAATTAATGCTGCCAATTTGGAAAAAAAACTGTT
18-Biomin-Collagen-c69589-g1-i1_129	18-Biomin-Collagen-c69589-g1-i1_129	bead	genotyping	SWLX00000000	1323128	AGTATAAATTAATGCTGCCAATTTGGAAAAAAAACTGTTTCTGTTGAGTCGAACATGACAATATGTAAATCTCCAAATTCCA
18-Biomin-Collagen-c69589-g1-i1_172	18-Biomin-Collagen-c69589-g1-i1_172	bead	genotyping	SWLX00000000	1323128	TTGAGTCGAACATGACAATATGTAAATCTCCAAATTCCATTTGGTAAAAAATACGATGTAATTATATGGAATTATGAAATGA
18-Biomin-Collagen-c69589-g1-i1_215	18-Biomin-Collagen-c69589-g1-i1_215	bead	genotyping	SWLX00000000	1323128	GTAAAAAATACGATGTAATTATATGGAATTATGAAATGAAAACTTCAGTAATTATGTGATGCAAAACGATGGATGGAAAGCT
18-Biomin-Collagen-c69589-g1-i1_258	18-Biomin-Collagen-c69589-g1-i1_258	bead	genotyping	SWLX00000000	1323128	TTCAGTAATTATGTGATGCAAAACGATGGATGGAAAGCTAAATGGTAACATACTGCCACTGCAATGATATGATGACATTTTA
18-Biomin-Collagen-c69589-g1-i1_301	18-Biomin-Collagen-c69589-g1-i1_301	bead	genotyping	SWLX00000000	1323128	GGTAACATACTGCCACTGCAATGATATGATGACATTTTATCTTTTTGAATTTTACTACCAAATGATCTTTAGAATGTACCAA
18-Biomin-Collagen-c69589-g1-i1_344	18-Biomin-Collagen-c69589-g1-i1_344	bead	genotyping	SWLX00000000	1323128	TTTGAATTTTACTACCAAATGATCTTTAGAATGTACCAATCTATTAAAAAAGATACTATTCCACAAGTTATGGCCAAATTCT
18-Biomin-Collagen-c69589-g1-i1_387	18-Biomin-Collagen-c69589-g1-i1_387	bead	genotyping	SWLX00000000	1323128	TTAAAAAAGATACTATTCCACAAGTTATGGCCAAATTCTTATCAAAATATAAACAAAGAAAAACTGACACAAATTCAAAAGT
18-Biomin-Collagen-c69589-g1-i1_430	18-Biomin-Collagen-c69589-g1-i1_430	bead	genotyping	SWLX00000000	1323128	AAAATATAAACAAAGAAAAACTGACACAAATTCAAAAGTCCATTTAAAAAACATTATTTATACCATAAATCATAGAATGTTA
18-Biomin-Collagen-c69589-g1-i1_473	18-Biomin-Collagen-c69589-g1-i1_473	bead	genotyping	SWLX00000000	1323128	TTAAAAAACATTATTTATACCATAAATCATAGAATGTTAGAGAAAAACTTAAACATTAAAAATCACCCAAAAGGGCGTGAAC
18-Biomin-Collagen-c69589-g1-i1_516	18-Biomin-Collagen-c69589-g1-i1_516	bead	genotyping	SWLX00000000	1323128	AAAACTTAAACATTAAAAATCACCCAAAAGGGCGTGAACCGTTAAAATTGTGACTTTGTTTATAACTCAAATACCGAGTTAA
18-Biomin-Collagen-c69589-g1-i1_559	18-Biomin-Collagen-c69589-g1-i1_559	bead	genotyping	SWLX00000000	1323128	AAAATTGTGACTTTGTTTATAACTCAAATACCGAGTTAATCAGATTGAACACAATGACATTTCATAAATGACCATCATGACA
18-Biomin-Collagen-c69589-g1-i1_602	18-Biomin-Collagen-c69589-g1-i1_602	bead	genotyping	SWLX00000000	1323128	ATTGAACACAATGACATTTCATAAATGACCATCATGACAAAGAAAAAAATACAATTATGAAACTTAAAAAACCcaacaaaaa
18-Biomin-Collagen-c69589-g1-i1_768	18-Biomin-Collagen-c69589-g1-i1_768	bead	genotyping	SWLX00000000	1323128	GCTGCTGTTGTTATTGTTCCGGTTGATCTATATTTAGCTGCTGAAGCAGGCCCGGCCGATCTCGATGCCGAACTCGTGGTCG
19-Biomin-Carb-anhydrase-c66049-g1-i2_0	19-Biomin-Carb-anhydrase-c66049-g1-i2_0	bead	genotyping	SWLX00000000	1323128	GGAGAGCATTGTTTTTTTCTAAATTTAAAACTTATATGAATATTCGACTAAGTTTTATACTTAGCTTTTTTTTTAAGCAGAC
19-Biomin-Carb-anhydrase-c66049-g1-i2_43	19-Biomin-Carb-anhydrase-c66049-g1-i2_43	bead	genotyping	SWLX00000000	1323128	TCGACTAAGTTTTATACTTAGCTTTTTTTTTAAGCAGACATATTCCCATGGTTTTTATATATTATATATTCCCATTACCTTA
19-Biomin-Carb-anhydrase-c66049-g1-i2_86	19-Biomin-Carb-anhydrase-c66049-g1-i2_86	bead	genotyping	SWLX00000000	1323128	TCCCATGGTTTTTATATATTATATATTCCCATTACCTTAACGCGCTGTTCCCATCCTCAGCCGAGCTCTGGCAGACCAGCCG
19-Biomin-Carb-anhydrase-c66049-g1-i2_129	19-Biomin-Carb-anhydrase-c66049-g1-i2_129	bead	genotyping	SWLX00000000	1323128	GCTGTTCCCATCCTCAGCCGAGCTCTGGCAGACCAGCCGTTCATCTTTCACCACTACAACGACACGATATCCGGTGCCCTAA
19-Biomin-Carb-anhydrase-c66049-g1-i2_172	19-Biomin-Carb-anhydrase-c66049-g1-i2_172	bead	genotyping	SWLX00000000	1323128	TCTTTCACCACTACAACGACACGATATCCGGTGCCCTAATCAGCAACACCGGGCGCAGCGTCAAAGTGAACATTGGCAGTGA
19-Biomin-Carb-anhydrase-c66049-g1-i2_215	19-Biomin-Carb-anhydrase-c66049-g1-i2_215	bead	genotyping	SWLX00000000	1323128	CAACACCGGGCGCAGCGTCAAAGTGAACATTGGCAGTGAAGATTTCATACCATGGTTGGAGGGCGGATTTCTGGGAGCTAGC
19-Biomin-Carb-anhydrase-c66049-g1-i2_301	19-Biomin-Carb-anhydrase-c66049-g1-i2_301	bead	genotyping	SWLX00000000	1323128	AATTTGCTCAGTTCCATTTCCATTGGGGATCTTCGGACGACCGTGGGTCCGAACATCTCATTAGTTCAAAGGCGTTCCCCAT
19-Biomin-Carb-anhydrase-c66049-g1-i2_344	19-Biomin-Carb-anhydrase-c66049-g1-i2_344	bead	genotyping	SWLX00000000	1323128	TGGGTCCGAACATCTCATTAGTTCAAAGGCGTTCCCCATGGAGGTGCATCTCGTCCACTACAAGAACGATTATCATTCATTG
19-Biomin-Carb-anhydrase-c66049-g1-i2_387	19-Biomin-Carb-anhydrase-c66049-g1-i2_387	bead	genotyping	SWLX00000000	1323128	GTGCATCTCGTCCACTACAAGAACGATTATCATTCATTGAAGGAAGCTGTCAACACAAAACAGAAGGACGCTCTTGCCGTTC
19-Biomin-Carb-anhydrase-c66049-g1-i2_473	19-Biomin-Carb-anhydrase-c66049-g1-i2_473	bead	genotyping	SWLX00000000	1323128	TTTCATGTTTGAAATTAGTGACGTCGACAATAGTCACCTCAGCAATATAGTGTCTAGCCTTGGAGTCATCAGAGGAAACCCT
19-Biomin-Carb-anhydrase-c66049-g1-i2_516	19-Biomin-Carb-anhydrase-c66049-g1-i2_516	bead	genotyping	SWLX00000000	1323128	AATATAGTGTCTAGCCTTGGAGTCATCAGAGGAAACCCTGAGGGCGAAAAGATAGAATTAAACCCATTCAGTTTCAATGATT
19-Biomin-Carb-anhydrase-c66049-g1-i2_559	19-Biomin-Carb-anhydrase-c66049-g1-i2_559	bead	genotyping	SWLX00000000	1323128	GCGAAAAGATAGAATTAAACCCATTCAGTTTCAATGATTTATTGCCGAAAGACTTCCAGGAGGACTACTTCCGTTACTCGGG
19-Biomin-Carb-anhydrase-c66049-g1-i2_602	19-Biomin-Carb-anhydrase-c66049-g1-i2_602	bead	genotyping	SWLX00000000	1323128	GCCGAAAGACTTCCAGGAGGACTACTTCCGTTACTCGGGTAGTCTTACAACTCCGGAGTGTAACGAACAAGTGACGTGGACG
19-Biomin-Carb-anhydrase-c66049-g1-i2_645	19-Biomin-Carb-anhydrase-c66049-g1-i2_645	bead	genotyping	SWLX00000000	1323128	CTTACAACTCCGGAGTGTAACGAACAAGTGACGTGGACGGTGTTCAAGGACACAATCAAGATATCCCCCGCGCAGTTGGAAG
19-Biomin-Carb-anhydrase-c66049-g1-i2_688	19-Biomin-Carb-anhydrase-c66049-g1-i2_688	bead	genotyping	SWLX00000000	1323128	TCAAGGACACAATCAAGATATCCCCCGCGCAGTTGGAAGAGTTCCGTGCAGTTCTGGACAGACAGAAGCAGCCAATCAGCGA
19-Biomin-Carb-anhydrase-c66049-g1-i2_731	19-Biomin-Carb-anhydrase-c66049-g1-i2_731	bead	genotyping	SWLX00000000	1323128	CCGTGCAGTTCTGGACAGACAGAAGCAGCCAATCAGCGACAACTTCCGGCCGGTACAGCCGTGGCACGGCAGGCGTGTCGAG
19-Biomin-Carb-anhydrase-c66049-g1-i2_768	19-Biomin-Carb-anhydrase-c66049-g1-i2_768	bead	genotyping	SWLX00000000	1323128	GACAACTTCCGGCCGGTACAGCCGTGGCACGGCAGGCGTGTCGAGGCCAGCTTCCGGCACAATATCAATTGGGGATACACCG
20-Biomin-Carb-anhydrase-c66080-g1-i2_0	20-Biomin-Carb-anhydrase-c66080-g1-i2_0	bead	genotyping	SWLX00000000	1323128	GTGTTTGACAAGCCCATTTTGATCTCATCCCTTCAACTACTGCAGTTCCGCTCGCTTCTGTCCTCGGAGAAGACCGCTGATG
20-Biomin-Carb-anhydrase-c66080-g1-i2_44	20-Biomin-Carb-anhydrase-c66080-g1-i2_44	bead	genotyping	SWLX00000000	1323128	GTTCCGCTCGCTTCTGTCCTCGGAGAAGACCGCTGATGGTAAATACGCACCAATGGTGGATAACTGGAGGCCTGTGCAGCCG
20-Biomin-Carb-anhydrase-c66080-g1-i2_88	20-Biomin-Carb-anhydrase-c66080-g1-i2_88	bead	genotyping	SWLX00000000	1323128	ACGCACCAATGGTGGATAACTGGAGGCCTGTGCAGCCGCTCCACACACGCACCATCACGGCCTATGTGCCGAAATGGGCTTA
20-Biomin-Carb-anhydrase-c66080-g1-i2_132	20-Biomin-Carb-anhydrase-c66080-g1-i2_132	bead	genotyping	SWLX00000000	1323128	ACACGCACCATCACGGCCTATGTGCCGAAATGGGCTTACCACGATAAAGAAGGGTATCACGCTGAAAACTGGGGGAAATATT
20-Biomin-Carb-anhydrase-c66080-g1-i2_176	20-Biomin-Carb-anhydrase-c66080-g1-i2_176	bead	genotyping	SWLX00000000	1323128	TAAAGAAGGGTATCACGCTGAAAACTGGGGGAAATATTACCCATTCTGTGATGACGACAAGCCCCGTGAGAACTCCCTTCCT
20-Biomin-Carb-anhydrase-c66080-g1-i2_220	20-Biomin-Carb-anhydrase-c66080-g1-i2_220	bead	genotyping	SWLX00000000	1323128	TCTGTGATGACGACAAGCCCCGTGAGAACTCCCTTCCTCGACAGTCCCCGATAAACATAGACGTTTCCAGCGCTGTCGTCAC
20-Biomin-Carb-anhydrase-c66080-g1-i2_308	20-Biomin-Carb-anhydrase-c66080-g1-i2_308	bead	genotyping	SWLX00000000	1323128	CTCCGAGCCAATCCAATGGATCGGCTACGACAACAACAATGTAAACATGTATCTCTCAAACAACGGACACACCGCTCAGGTT
20-Biomin-Carb-anhydrase-c66080-g1-i2_352	20-Biomin-Carb-anhydrase-c66080-g1-i2_352	bead	genotyping	SWLX00000000	1323128	ACATGTATCTCTCAAACAACGGACACACCGCTCAGGTTGACATTGATGGCGACAGTGTCCAAGTTTCCGGTGGAGGCCTCGG
20-Biomin-Carb-anhydrase-c66080-g1-i2_396	20-Biomin-Carb-anhydrase-c66080-g1-i2_396	bead	genotyping	SWLX00000000	1323128	GATGGCGACAGTGTCCAAGTTTCCGGTGGAGGCCTCGGCGGGGAATTTATCGCCGCACAATTCCACTTCCACTGGGGAAAAC
20-Biomin-Carb-anhydrase-c66080-g1-i2_484	20-Biomin-Carb-anhydrase-c66080-g1-i2_484	bead	genotyping	SWLX00000000	1323128	ACCGCGGTTCTGAGCATCTTATCAACGGTACCGCTTACCCTTTGGAGATGCACATCGTCCACTACAATAAGAAATATGGTAA
20-Biomin-Carb-anhydrase-c66080-g1-i2_528	20-Biomin-Carb-anhydrase-c66080-g1-i2_528	bead	genotyping	SWLX00000000	1323128	GAGATGCACATCGTCCACTACAATAAGAAATATGGTAATCTTAATGAAGCTATCACAAAATCTGACGGACTGGTTGTTTTTG
20-Biomin-Carb-anhydrase-c66080-g1-i2_616	20-Biomin-Carb-anhydrase-c66080-g1-i2_616	bead	genotyping	SWLX00000000	1323128	TGTTCAAGATAAGTGATTCAGACAACCGTAACATCACGAATGTTACCACTCAGTTATATAACATAACAAAACCAGACAAGAT
20-Biomin-Carb-anhydrase-c66080-g1-i2_660	20-Biomin-Carb-anhydrase-c66080-g1-i2_660	bead	genotyping	SWLX00000000	1323128	ACCACTCAGTTATATAACATAACAAAACCAGACAAGATGTATAAGAAGCTTTTAAATAAGTTTTCAATCAACTTCTTTTTGT
20-Biomin-Carb-anhydrase-c66080-g1-i2_704	20-Biomin-Carb-anhydrase-c66080-g1-i2_704	bead	genotyping	SWLX00000000	1323128	GAAGCTTTTAAATAAGTTTTCAATCAACTTCTTTTTGTCTGGGATAGACAAAAAATCATACTTCCGGTATAACGGCAGCCTA
20-Biomin-Carb-anhydrase-c66080-g1-i2_748	20-Biomin-Carb-anhydrase-c66080-g1-i2_748	bead	genotyping	SWLX00000000	1323128	TAGACAAAAAATCATACTTCCGGTATAACGGCAGCCTAACTACTCCAGGATGCTTTGAATCTGTTACTTGGACCGTTTTCAG
20-Biomin-Carb-anhydrase-c66080-g1-i2_792	20-Biomin-Carb-anhydrase-c66080-g1-i2_792	bead	genotyping	SWLX00000000	1323128	CCAGGATGCTTTGAATCTGTTACTTGGACCGTTTTCAGTGACCCTATTCCTATATCTAAGGCGCAGATGGAACAATTCAGGC
20-Biomin-Carb-anhydrase-c66080-g1-i2_818	20-Biomin-Carb-anhydrase-c66080-g1-i2_818	bead	genotyping	SWLX00000000	1323128	GACCGTTTTCAGTGACCCTATTCCTATATCTAAGGCGCAGATGGAACAATTCAGGCAACTAAAGTCGACCGAGACTGATATA
21-Biomin-Carb-anhydrase-c69013-g2-i3_0	21-Biomin-Carb-anhydrase-c69013-g2-i3_0	bead	genotyping	SWLX00000000	1323128	CAGCAAAACCCTTGCAGACCAACCCTTCGTCTTCCTTCATTACAACGACATTATATTCGGCGCACTGATCAGTAACAATGGA
21-Biomin-Carb-anhydrase-c69013-g2-i3_45	21-Biomin-Carb-anhydrase-c69013-g2-i3_45	bead	genotyping	SWLX00000000	1323128	CGACATTATATTCGGCGCACTGATCAGTAACAATGGACACAGCGTCAAAGTCGACCTAGGAACAGGAGATGTCAAACCTTCG
21-Biomin-Carb-anhydrase-c69013-g2-i3_90	21-Biomin-Carb-anhydrase-c69013-g2-i3_90	bead	genotyping	SWLX00000000	1323128	CAAAGTCGACCTAGGAACAGGAGATGTCAAACCTTCGGTGGAGGGAGGGGGGCTTGGAGGGGGGTACACGTTTGCTCAGTTC
21-Biomin-Carb-anhydrase-c69013-g2-i3_135	21-Biomin-Carb-anhydrase-c69013-g2-i3_135	bead	genotyping	SWLX00000000	1323128	AGGGGGGCTTGGAGGGGGGTACACGTTTGCTCAGTTCCACTACCATTGGGGCTCTACCGATGACCGGGGGTCTGAACATCTC
21-Biomin-Carb-anhydrase-c69013-g2-i3_180	21-Biomin-Carb-anhydrase-c69013-g2-i3_180	bead	genotyping	SWLX00000000	1323128	TTGGGGCTCTACCGATGACCGGGGGTCTGAACATCTCATAGATTCACAGGCGTTCCCAATGGAGCTACATCTTGTCCACTAC
21-Biomin-Carb-anhydrase-c69013-g2-i3_225	21-Biomin-Carb-anhydrase-c69013-g2-i3_225	bead	genotyping	SWLX00000000	1323128	ACAGGCGTTCCCAATGGAGCTACATCTTGTCCACTACAAGAATAACTTTGACTCTTTGGGAGAAGCCGTCGAAAGTAAACGA
21-Biomin-Carb-anhydrase-c69013-g2-i3_270	21-Biomin-Carb-anhydrase-c69013-g2-i3_270	bead	genotyping	SWLX00000000	1323128	CTTTGACTCTTTGGGAGAAGCCGTCGAAAGTAAACGAAGTGATGCTCTTGCCGTTCTCGGCTTTATGTTTGAAATAAGCGAT
21-Biomin-Carb-anhydrase-c69013-g2-i3_315	21-Biomin-Carb-anhydrase-c69013-g2-i3_315	bead	genotyping	SWLX00000000	1323128	TCTTGCCGTTCTCGGCTTTATGTTTGAAATAAGCGATGTTGATAATGATGAATTGGCCAAAAAGATAATGCCTTACCTCGCA
21-Biomin-Carb-anhydrase-c69013-g2-i3_360	21-Biomin-Carb-anhydrase-c69013-g2-i3_360	bead	genotyping	SWLX00000000	1323128	TGATGAATTGGCCAAAAAGATAATGCCTTACCTCGCAACAACAAAAGTTTACACTGAGGGCGATAAGTTAGAGGTAAATCCA
21-Biomin-Carb-anhydrase-c69013-g2-i3_405	21-Biomin-Carb-anhydrase-c69013-g2-i3_405	bead	genotyping	SWLX00000000	1323128	AGTTTACACTGAGGGCGATAAGTTAGAGGTAAATCCATTCAGTCTTGGTAGTTTTCTTCCCAAAGACTTCAAGAAAGAATTT
21-Biomin-Carb-anhydrase-c69013-g2-i3_450	21-Biomin-Carb-anhydrase-c69013-g2-i3_450	bead	genotyping	SWLX00000000	1323128	TGGTAGTTTTCTTCCCAAAGACTTCAAGAAAGAATTTTTCCGTTACTCGGGTAGTCTTACAACTCCGGGTTGTAACGAACAG
21-Biomin-Carb-anhydrase-c69013-g2-i3_495	21-Biomin-Carb-anhydrase-c69013-g2-i3_495	bead	genotyping	SWLX00000000	1323128	CTCGGGTAGTCTTACAACTCCGGGTTGTAACGAACAGGTCGTTTGGACTGTCTTTAAGAAAACAATTAAGATTTCTGCCGCG
21-Biomin-Carb-anhydrase-c69013-g2-i3_540	21-Biomin-Carb-anhydrase-c69013-g2-i3_540	bead	genotyping	SWLX00000000	1323128	GACTGTCTTTAAGAAAACAATTAAGATTTCTGCCGCGCAGTTAAAAGAGTTCCGTGAAGTTCTGGACAAACAGAACAACCCG
21-Biomin-Carb-anhydrase-c69013-g2-i3_585	21-Biomin-Carb-anhydrase-c69013-g2-i3_585	bead	genotyping	SWLX00000000	1323128	AGAGTTCCGTGAAGTTCTGGACAAACAGAACAACCCGGTCGTTGACAACTACAGACCAGCACAGCCGTTGAATGGGCGGGTT
21-Biomin-Carb-anhydrase-c69013-g2-i3_618	21-Biomin-Carb-anhydrase-c69013-g2-i3_618	bead	genotyping	SWLX00000000	1323128	CCCGGTCGTTGACAACTACAGACCAGCACAGCCGTTGAATGGGCGGGTTGTCGAGGCAAGCTTCCGGTGGGGAACTTCCGGT
22-Biomin-CH-c16943-g1-i1_0	22-Biomin-CH-c16943-g1-i1_0	bead	genotyping	SWLX00000000	1323128	ATATTGCCCACCTAAATAATATAGGCTCTAAAGGTGACATATTGGCTACAAAATGTGAGATTTTAGATTCTAAAAAACAACC
22-Biomin-CH-c16943-g1-i1_42	22-Biomin-CH-c16943-g1-i1_42	bead	genotyping	SWLX00000000	1323128	TGGCTACAAAATGTGAGATTTTAGATTCTAAAAAACAACCTTAGTGTACGTCGTTTCTATAAACTTTGAATGAGAATGCACC
22-Biomin-CH-c16943-g1-i1_84	22-Biomin-CH-c16943-g1-i1_84	bead	genotyping	SWLX00000000	1323128	AGTGTACGTCGTTTCTATAAACTTTGAATGAGAATGCACCATAATCTCACGAATATTTTGATGGTAATGCGTTTGGTTCTGA
22-Biomin-CH-c16943-g1-i1_126	22-Biomin-CH-c16943-g1-i1_126	bead	genotyping	SWLX00000000	1323128	AATCTCACGAATATTTTGATGGTAATGCGTTTGGTTCTGAGCGAATTTCAAATTTTGAAAATATTTAATTTGAAAATATTCA
22-Biomin-CH-c16943-g1-i1_168	22-Biomin-CH-c16943-g1-i1_168	bead	genotyping	SWLX00000000	1323128	GAATTTCAAATTTTGAAAATATTTAATTTGAAAATATTCACACCTGTGTTTTGATTGTAGACAATGACACACAAAGATTACA
22-Biomin-CH-c16943-g1-i1_210	22-Biomin-CH-c16943-g1-i1_210	bead	genotyping	SWLX00000000	1323128	CCTGTGTTTTGATTGTAGACAATGACACACAAAGATTACAATGGCCCCAGCATAGGAGCTAAAGCCGCAGACGAATGCCACC
22-Biomin-CH-c16943-g1-i1_252	22-Biomin-CH-c16943-g1-i1_252	bead	genotyping	SWLX00000000	1323128	GGCCCCAGCATAGGAGCTAAAGCCGCAGACGAATGCCACCGAGAGTTCACCGAGGAACAGCTGAGAGCTGGGGAGGGAATGA
22-Biomin-CH-c16943-g1-i1_294	22-Biomin-CH-c16943-g1-i1_294	bead	genotyping	SWLX00000000	1323128	GAGTTCACCGAGGAACAGCTGAGAGCTGGGGAGGGAATGATCGGACTCCAGGCAGGCCAGAACAAGGGGGCTAATCAGGCGG
22-Biomin-CH-c16943-g1-i1_336	22-Biomin-CH-c16943-g1-i1_336	bead	genotyping	SWLX00000000	1323128	GGACTCCAGGCAGGCCAGAACAAGGGGGCTAATCAGGCGGGCCAAAACATGGGGGCCGGCAGGAAAATTATACTCGGGAAAT
22-Biomin-CH-c16943-g1-i1_378	22-Biomin-CH-c16943-g1-i1_378	bead	genotyping	SWLX00000000	1323128	CAAAACATGGGGGCCGGCAGGAAAATTATACTCGGGAAATAAACTAGGACACAGAAAAGTGGACTTCTACTTCATACATTCA
22-Biomin-CH-c16943-g1-i1_418	22-Biomin-CH-c16943-g1-i1_418	bead	genotyping	SWLX00000000	1323128	AAACTAGGACACAGAAAAGTGGACTTCTACTTCATACATTCACTGGAAGAGAAAACTGGATCAGGCCACTAATAATATATTT
23-Biomin-CH-c56783-g1-i1_0	23-Biomin-CH-c56783-g1-i1_0	bead	genotyping	SWLX00000000	1323128	TGTGCGAATTTTTATGGGTCTCGCCAGTTCGTGAAGGGGGGTGAATCTAACGGAAATACCCGAATCGAAGAACACTGTTCAT
23-Biomin-CH-c56783-g1-i1_45	23-Biomin-CH-c56783-g1-i1_45	bead	genotyping	SWLX00000000	1323128	TCTAACGGAAATACCCGAATCGAAGAACACTGTTCATCGCCATTTCACAGCTTGGGAAGTCGGCTGCACCGGCCCGACGTTT
23-Biomin-CH-c56783-g1-i1_90	23-Biomin-CH-c56783-g1-i1_90	bead	genotyping	SWLX00000000	1323128	CACAGCTTGGGAAGTCGGCTGCACCGGCCCGACGTTTAACTCTCGTTGCACTCCGCCACATCCCGTCATCTTTGAGGTCATC
23-Biomin-CH-c56783-g1-i1_135	23-Biomin-CH-c56783-g1-i1_135	bead	genotyping	SWLX00000000	1323128	TTGCACTCCGCCACATCCCGTCATCTTTGAGGTCATCTAGGCACGTAAACCATCACAGCCACCTCCTCCCTAGACAAAACAT
23-Biomin-CH-c56783-g1-i1_180	23-Biomin-CH-c56783-g1-i1_180	bead	genotyping	SWLX00000000	1323128	TAAACCATCACAGCCACCTCCTCCCTAGACAAAACATCGAGATCACAATCCGTAACCAAGAGCAACATCAAAAACGAAATAT
23-Biomin-CH-c56783-g1-i1_225	23-Biomin-CH-c56783-g1-i1_225	bead	genotyping	SWLX00000000	1323128	CAATCCGTAACCAAGAGCAACATCAAAAACGAAATATAACAACAACACTGCCAAAAAAAAAGTATTTAAAAACCGGAATAAA
23-Biomin-CH-c56783-g1-i1_270	23-Biomin-CH-c56783-g1-i1_270	bead	genotyping	SWLX00000000	1323128	CACTGCCAAAAAAAAAGTATTTAAAAACCGGAATAAAAAAGAAAGAACACAACTTAATTTGAAGTGTTTTAGTGATAGGAAG
23-Biomin-CH-c56783-g1-i1_315	23-Biomin-CH-c56783-g1-i1_315	bead	genotyping	SWLX00000000	1323128	AACACAACTTAATTTGAAGTGTTTTAGTGATAGGAAGGTTATAAAAAAGAAAGTGTTTTGGAAGAGATATAACAGTGTTTAC
23-Biomin-CH-c56783-g1-i1_360	23-Biomin-CH-c56783-g1-i1_360	bead	genotyping	SWLX00000000	1323128	AAAGAAAGTGTTTTGGAAGAGATATAACAGTGTTTACTTTAGTTTCATTTTCAGTCAATCGGAACAGCTTGATTACGTAATT
23-Biomin-CH-c56783-g1-i1_405	23-Biomin-CH-c56783-g1-i1_405	bead	genotyping	SWLX00000000	1323128	CATTTTCAGTCAATCGGAACAGCTTGATTACGTAATTGATTAGCAATCCTACTGTGACGTCATCATGTCCAACCTCAGAGCG
23-Biomin-CH-c56783-g1-i1_495	23-Biomin-CH-c56783-g1-i1_495	bead	genotyping	SWLX00000000	1323128	CGGCTCTGCCCGTGACCAGTTTAACAAGGTGAGTTCAACAATCTGACATACATTTAGATGTCCTATGTTATGTGTATACCGA
23-Biomin-CH-c56783-g1-i1_540	23-Biomin-CH-c56783-g1-i1_540	bead	genotyping	SWLX00000000	1323128	ACATACATTTAGATGTCCTATGTTATGTGTATACCGAACAATTGCCAAGGACTTTTCTACGAAAAGGACTGCTGGCGTCAAT
23-Biomin-CH-c56783-g1-i1_585	23-Biomin-CH-c56783-g1-i1_585	bead	genotyping	SWLX00000000	1323128	CAAGGACTTTTCTACGAAAAGGACTGCTGGCGTCAATATTTGAGTCAAGGACTCCTTTACAGATGGACTGGTTATGTCAATC
23-Biomin-CH-c56783-g1-i1_618	23-Biomin-CH-c56783-g1-i1_618	bead	genotyping	SWLX00000000	1323128	CAATATTTGAGTCAAGGACTCCTTTACAGATGGACTGGTTATGTCAATCTCCTGGCCAAAACATTGTTTTTACATTTGATGG
24-Biomin-CH-c67709-g1-i1_0	24-Biomin-CH-c67709-g1-i1_0	bead	genotyping	SWLX00000000	1323128	CTGCCACCAACTGCCAACCGGCGTTGAGTAAAGTTGAGTGCTGTGTCGTTCGTGCACTCCGGTGAAGTTTACTACGGAAATA
24-Biomin-CH-c67709-g1-i1_45	24-Biomin-CH-c67709-g1-i1_45	bead	genotyping	SWLX00000000	1323128	TCGTTCGTGCACTCCGGTGAAGTTTACTACGGAAATATCCGGTACCCTGTGAAAAATACACGCTTCTAATTCTGGAATTAAG
24-Biomin-CH-c67709-g1-i1_90	24-Biomin-CH-c67709-g1-i1_90	bead	genotyping	SWLX00000000	1323128	CCTGTGAAAAATACACGCTTCTAATTCTGGAATTAAGAGGAAGAAGATCAAAGCATATCATTTATTCATTTATCTTGACAAA
24-Biomin-CH-c67709-g1-i1_135	24-Biomin-CH-c67709-g1-i1_135	bead	genotyping	SWLX00000000	1323128	GATCAAAGCATATCATTTATTCATTTATCTTGACAAAATTACTGCGTGCGATATTTTCTTGTTGTTGATTTTCTTGCTGCTA
24-Biomin-CH-c67709-g1-i1_180	24-Biomin-CH-c67709-g1-i1_180	bead	genotyping	SWLX00000000	1323128	GTGCGATATTTTCTTGTTGTTGATTTTCTTGCTGCTATTGATTTCTGGAGTACACTTGGATAACGTCGCGGATTCAAAGCTG
24-Biomin-CH-c67709-g1-i1_225	24-Biomin-CH-c67709-g1-i1_225	bead	genotyping	SWLX00000000	1323128	TGGAGTACACTTGGATAACGTCGCGGATTCAAAGCTGGCATTTTTGGTTCAACAAGTTGTGTTTCCTTATTTGGATATTGTC
24-Biomin-CH-c67709-g1-i1_270	24-Biomin-CH-c67709-g1-i1_270	bead	genotyping	SWLX00000000	1323128	GGTTCAACAAGTTGTGTTTCCTTATTTGGATATTGTCTGCAGTATTGATTGATAAAAAGGCACAGACTGCCAAGAAAGTGAC
24-Biomin-CH-c67709-g1-i1_360	24-Biomin-CH-c67709-g1-i1_360	bead	genotyping	SWLX00000000	1323128	CGAGAGTGAAAGCGTGACAGCTTGAGTTCAGGTGAGGTTGTAATTTACGCATCATCTTTATGGGAAAAACTATATTCATTAA
24-Biomin-CH-c67709-g1-i1_405	24-Biomin-CH-c67709-g1-i1_405	bead	genotyping	SWLX00000000	1323128	TACGCATCATCTTTATGGGAAAAACTATATTCATTAACAATCAATAAAACATTACCCATACCGGATTGGTTGATACAATTTT
24-Biomin-CH-c67709-g1-i1_450	24-Biomin-CH-c67709-g1-i1_450	bead	genotyping	SWLX00000000	1323128	AAAACATTACCCATACCGGATTGGTTGATACAATTTTAAATGTATGTTATGAATGTATGATTAAGATCTTATTCAAAACGAT
24-Biomin-CH-c67709-g1-i1_495	24-Biomin-CH-c67709-g1-i1_495	bead	genotyping	SWLX00000000	1323128	GTTATGAATGTATGATTAAGATCTTATTCAAAACGATGCGATGAGATCAGTGGTCTTCATGATTAAATAAAGAATATCAATA
24-Biomin-CH-c67709-g1-i1_540	24-Biomin-CH-c67709-g1-i1_540	bead	genotyping	SWLX00000000	1323128	ATCAGTGGTCTTCATGATTAAATAAAGAATATCAATATCATACATATTATTGATTTGTTTTACTTTACTATTTAATACTACA
24-Biomin-CH-c67709-g1-i1_585	24-Biomin-CH-c67709-g1-i1_585	bead	genotyping	SWLX00000000	1323128	ATTATTGATTTGTTTTACTTTACTATTTAATACTACAATTTAACCGAATCCCGGAACAAAAAAGTAACTCTAGGAAAAAAGG
24-Biomin-CH-c67709-g1-i1_618	24-Biomin-CH-c67709-g1-i1_618	bead	genotyping	SWLX00000000	1323128	TACAATTTAACCGAATCCCGGAACAAAAAAGTAACTCTAGGAAAAAAGGTTATACCCGGAAATGTCACCCAGAAAAAAGTCA
25-Biomin-CH-c67796-g1-i1_0	25-Biomin-CH-c67796-g1-i1_0	bead	genotyping	SWLX00000000	1323128	GTTTATTGGTTTGCAACAAACACTTTATAAACTATATCTGATCATAAAATCTCAGAGTAGAATTCATCGCAAAGGTATACAT
25-Biomin-CH-c67796-g1-i1_44	25-Biomin-CH-c67796-g1-i1_44	bead	genotyping	SWLX00000000	1323128	TAAAATCTCAGAGTAGAATTCATCGCAAAGGTATACATGATTCTAAAGAAGCTATCTTCATACAACTTAGATAATCATTAAT
25-Biomin-CH-c67796-g1-i1_88	25-Biomin-CH-c67796-g1-i1_88	bead	genotyping	SWLX00000000	1323128	AAAGAAGCTATCTTCATACAACTTAGATAATCATTAATTGAAAATCAAATAACAGAACAACTTATGTATTGTTATGAACACA
25-Biomin-CH-c67796-g1-i1_132	25-Biomin-CH-c67796-g1-i1_132	bead	genotyping	SWLX00000000	1323128	TCAAATAACAGAACAACTTATGTATTGTTATGAACACATTGAAAAATGAACAGTAACCAAAGCATGCATTTTTTAAATAACT
25-Biomin-CH-c67796-g1-i1_176	25-Biomin-CH-c67796-g1-i1_176	bead	genotyping	SWLX00000000	1323128	AATGAACAGTAACCAAAGCATGCATTTTTTAAATAACTTAGTAATAAAATCAATCGTAAAACCTCAACATATTGGAAAGCTT
25-Biomin-CH-c67796-g1-i1_220	25-Biomin-CH-c67796-g1-i1_220	bead	genotyping	SWLX00000000	1323128	TAAAATCAATCGTAAAACCTCAACATATTGGAAAGCTTTTTTACATTAACAATAGTTCTCTCACAAAACATAGACCTCTCTC
25-Biomin-CH-c67796-g1-i1_264	25-Biomin-CH-c67796-g1-i1_264	bead	genotyping	SWLX00000000	1323128	ATTAACAATAGTTCTCTCACAAAACATAGACCTCTCTCTATAAGAAAATATCATTTCTCCTTAATCAAATTTGCTAAAATAT
25-Biomin-CH-c67796-g1-i1_308	25-Biomin-CH-c67796-g1-i1_308	bead	genotyping	SWLX00000000	1323128	AAAATATCATTTCTCCTTAATCAAATTTGCTAAAATATTTAGAGAAAAATATGAGGTAAACAATCCTTTAAATTAAAGCAAC
25-Biomin-CH-c67796-g1-i1_352	25-Biomin-CH-c67796-g1-i1_352	bead	genotyping	SWLX00000000	1323128	AAAAATATGAGGTAAACAATCCTTTAAATTAAAGCAACACCATAGTAGCTGACTATACTTTCAATATTATGAAAAAACATTT
25-Biomin-CH-c67796-g1-i1_396	25-Biomin-CH-c67796-g1-i1_396	bead	genotyping	SWLX00000000	1323128	GTAGCTGACTATACTTTCAATATTATGAAAAAACATTTGTTCAAAAATGAGCAAAAATATCATCTTAAACGCTCAATAAAAA
25-Biomin-CH-c67796-g1-i1_440	25-Biomin-CH-c67796-g1-i1_440	bead	genotyping	SWLX00000000	1323128	AAATGAGCAAAAATATCATCTTAAACGCTCAATAAAAAGTCATCAATGAAGAACAAAAAAATCTAAAACAAATTAAAAGTCG
25-Biomin-CH-c67796-g1-i1_484	25-Biomin-CH-c67796-g1-i1_484	bead	genotyping	SWLX00000000	1323128	AATGAAGAACAAAAAAATCTAAAACAAATTAAAAGTCGAGAGTTATGCTACTACTAGAAAGTGAATATAATGCGCATTTATG
25-Biomin-CH-c67796-g1-i1_528	25-Biomin-CH-c67796-g1-i1_528	bead	genotyping	SWLX00000000	1323128	ATGCTACTACTAGAAAGTGAATATAATGCGCATTTATGCGTGTTTGATTAATGATATTTCGAAACTAAATTTATTTGTTGGG
25-Biomin-CH-c67796-g1-i1_572	25-Biomin-CH-c67796-g1-i1_572	bead	genotyping	SWLX00000000	1323128	TGATTAATGATATTTCGAAACTAAATTTATTTGTTGGGTGTGGCTTATCTAGGTTACAATGACATCGATGGTAGCCTAGGTA
25-Biomin-CH-c67796-g1-i1_616	25-Biomin-CH-c67796-g1-i1_616	bead	genotyping	SWLX00000000	1323128	TTATCTAGGTTACAATGACATCGATGGTAGCCTAGGTAACAAATGTAACTCAAGTAACCAAGGTTGCCTAGAAGCCTGTTCA
25-Biomin-CH-c67796-g1-i1_660	25-Biomin-CH-c67796-g1-i1_660	bead	genotyping	SWLX00000000	1323128	GTAACTCAAGTAACCAAGGTTGCCTAGAAGCCTGTTCAAGACAACAAACGATGCCCATGTAGCCTAGATAGCCTATGTAGCC
25-Biomin-CH-c67796-g1-i1_704	25-Biomin-CH-c67796-g1-i1_704	bead	genotyping	SWLX00000000	1323128	CAAACGATGCCCATGTAGCCTAGATAGCCTATGTAGCCTAGGCAGGCTAGATAGCCTAGTCGTTGACGTTCCTCATTTTGCC
25-Biomin-CH-c67796-g1-i1_738	25-Biomin-CH-c67796-g1-i1_738	bead	genotyping	SWLX00000000	1323128	AGCCTAGGCAGGCTAGATAGCCTAGTCGTTGACGTTCCTCATTTTGCCCATGTTCATGCCTGACTGATTGGCTCCCTTGTTT
26-Biomin-CH-c68236-g1-i1_0	26-Biomin-CH-c68236-g1-i1_0	bead	genotyping	SWLX00000000	1323128	ATTCAAAGTTTTTCTTTTATGATCCACAGATGGGAACAAACAAAGGAGCATCACAATCAGGACAGAACTTTGGCAAGGGAAG
26-Biomin-CH-c68236-g1-i1_45	26-Biomin-CH-c68236-g1-i1_45	bead	genotyping	SWLX00000000	1323128	GAGCATCACAATCAGGACAGAACTTTGGCAAGGGAAGGTCCATTGTGGACTAGAGTGTTGCTGCTAAATCTTAGTCATTAGT
26-Biomin-CH-c68236-g1-i1_90	26-Biomin-CH-c68236-g1-i1_90	bead	genotyping	SWLX00000000	1323128	TGGACTAGAGTGTTGCTGCTAAATCTTAGTCATTAGTGTACTGTTTATAAATTTGAAAATTTTCAATTCCAACAAGAAAATA
26-Biomin-CH-c68236-g1-i1_135	26-Biomin-CH-c68236-g1-i1_135	bead	genotyping	SWLX00000000	1323128	TATAAATTTGAAAATTTTCAATTCCAACAAGAAAATATCTTTTAAATTATGCTATAAGTCCAACATTTGACCAATTCTGTTG
26-Biomin-CH-c68236-g1-i1_180	26-Biomin-CH-c68236-g1-i1_180	bead	genotyping	SWLX00000000	1323128	ATTATGCTATAAGTCCAACATTTGACCAATTCTGTTGACATTTAAGAAAAATCCACCAAATGGGACCAACTAGCCTTCTTTT
26-Biomin-CH-c68236-g1-i1_225	26-Biomin-CH-c68236-g1-i1_225	bead	genotyping	SWLX00000000	1323128	GAAAAATCCACCAAATGGGACCAACTAGCCTTCTTTTGTTATAAGATTGTTGAATGCAATCCAAACAGCGTTTGGCCTTATG
26-Biomin-CH-c68236-g1-i1_270	26-Biomin-CH-c68236-g1-i1_270	bead	genotyping	SWLX00000000	1323128	ATTGTTGAATGCAATCCAAACAGCGTTTGGCCTTATGCAATGAATTTTTTAAAACAAGAAAGTGGCTTTTTAGCCACTCATG
26-Biomin-CH-c68236-g1-i1_315	26-Biomin-CH-c68236-g1-i1_315	bead	genotyping	SWLX00000000	1323128	TTTTTAAAACAAGAAAGTGGCTTTTTAGCCACTCATGATCAAATGGTGCTGTTGAATTGTGTTTACTTTTTTTGTATGATTT
26-Biomin-CH-c68236-g1-i1_360	26-Biomin-CH-c68236-g1-i1_360	bead	genotyping	SWLX00000000	1323128	GTGCTGTTGAATTGTGTTTACTTTTTTTGTATGATTTGCCTTTTATGAATTGCTTTAAACTGTTTTTGTTATTTTTTATAAA
26-Biomin-CH-c68236-g1-i1_405	26-Biomin-CH-c68236-g1-i1_405	bead	genotyping	SWLX00000000	1323128	TGAATTGCTTTAAACTGTTTTTGTTATTTTTTATAAATCCAATGTGATATATATAGCTTTCAAATTCAAAACACTTTTTGAG
26-Biomin-CH-c68236-g1-i1_450	26-Biomin-CH-c68236-g1-i1_450	bead	genotyping	SWLX00000000	1323128	GATATATATAGCTTTCAAATTCAAAACACTTTTTGAGCATATGGACCAATTAAATAAATTTCCATTTTTTTAGATATATGTG
26-Biomin-CH-c68236-g1-i1_495	26-Biomin-CH-c68236-g1-i1_495	bead	genotyping	SWLX00000000	1323128	CCAATTAAATAAATTTCCATTTTTTTAGATATATGTGTTTTGAGAATGACTTACCGTTGAATTTATATACATACATGTATAT
26-Biomin-CH-c68236-g1-i1_540	26-Biomin-CH-c68236-g1-i1_540	bead	genotyping	SWLX00000000	1323128	ATGACTTACCGTTGAATTTATATACATACATGTATATTTGGAATGTAAAATACCAGAAAAAAAAGTGCCTCTCATGATCAAA
26-Biomin-CH-c68236-g1-i1_585	26-Biomin-CH-c68236-g1-i1_585	bead	genotyping	SWLX00000000	1323128	TAAAATACCAGAAAAAAAAGTGCCTCTCATGATCAAAATTTGTCTTGGTAAAAAGTAGAATAAACAATTTGTTTCATTTATT
26-Biomin-CH-c68236-g1-i1_630	26-Biomin-CH-c68236-g1-i1_630	bead	genotyping	SWLX00000000	1323128	TGGTAAAAAGTAGAATAAACAATTTGTTTCATTTATTGTGTTACATTCAAGGATAAGATGAATTTTATATAAATTTTCGAAC
26-Biomin-CH-c68236-g1-i1_668	26-Biomin-CH-c68236-g1-i1_668	bead	genotyping	SWLX00000000	1323128	TGTTACATTCAAGGATAAGATGAATTTTATATAAATTTTCGAACAAAAAACAAGAAAACAATTAATATTGTCTTCGTTTTTT
27-Biomin-Calponin-c68741-g1-i2_0	27-Biomin-Calponin-c68741-g1-i2_0	bead	genotyping	SWLX00000000	1323128	TTTTTATTTATTTCTTAGTATAACCCTTTTATATACAAAGCAAGAGAGAAATAAACCAAGCAAAAGTTCATGTTGATATAAA
27-Biomin-Calponin-c68741-g1-i2_44	27-Biomin-Calponin-c68741-g1-i2_44	bead	genotyping	SWLX00000000	1323128	AGAGAAATAAACCAAGCAAAAGTTCATGTTGATATAAATAAGACTGGTATCCAATAGCGATTTACCAGTATTTTAACAATTC
27-Biomin-Calponin-c68741-g1-i2_88	27-Biomin-Calponin-c68741-g1-i2_88	bead	genotyping	SWLX00000000	1323128	TGGTATCCAATAGCGATTTACCAGTATTTTAACAATTCCATCAAAACCAGTTTGATAAGATTTAAAGACATTGATTACTTAT
27-Biomin-Calponin-c68741-g1-i2_132	27-Biomin-Calponin-c68741-g1-i2_132	bead	genotyping	SWLX00000000	1323128	AACCAGTTTGATAAGATTTAAAGACATTGATTACTTATTTTTTATTTGCACTAACAAAGAGATGCTCCCTTTTTCGAAGTTA
27-Biomin-Calponin-c68741-g1-i2_176	27-Biomin-Calponin-c68741-g1-i2_176	bead	genotyping	SWLX00000000	1323128	TTTGCACTAACAAAGAGATGCTCCCTTTTTCGAAGTTAGAACTCTAAGATATTTTTCACATAGCAAACCAAGTAAGGGTCCC
27-Biomin-Calponin-c68741-g1-i2_220	27-Biomin-Calponin-c68741-g1-i2_220	bead	genotyping	SWLX00000000	1323128	TAAGATATTTTTCACATAGCAAACCAAGTAAGGGTCCCTTCTTTTACTTGATCTCTTTCTTCTTTATTGATTGGTCTCTTCA
27-Biomin-Calponin-c68741-g1-i2_264	27-Biomin-Calponin-c68741-g1-i2_264	bead	genotyping	SWLX00000000	1323128	TACTTGATCTCTTTCTTCTTTATTGATTGGTCTCTTCATTAAGAATTTACTTTGTTAACTATTCTCATTTGTTTTTATTGGT
27-Biomin-Calponin-c68741-g1-i2_308	27-Biomin-Calponin-c68741-g1-i2_308	bead	genotyping	SWLX00000000	1323128	ATTTACTTTGTTAACTATTCTCATTTGTTTTTATTGGTCTCAGGTTATATGTTCATTTATTTATGCGTCATTATCAAATCCC
27-Biomin-Calponin-c68741-g1-i2_352	27-Biomin-Calponin-c68741-g1-i2_352	bead	genotyping	SWLX00000000	1323128	TTATATGTTCATTTATTTATGCGTCATTATCAAATCCCTTCTTTTTTTGCCGCGTATATGGTTGATATGTGAAAAATACCGT
27-Biomin-Calponin-c68741-g1-i2_396	27-Biomin-Calponin-c68741-g1-i2_396	bead	genotyping	SWLX00000000	1323128	TTTTGCCGCGTATATGGTTGATATGTGAAAAATACCGTAAGTCCTTTTGAAATAATACATCACAGTTTCATCATGTTTTAAT
27-Biomin-Calponin-c68741-g1-i2_440	27-Biomin-Calponin-c68741-g1-i2_440	bead	genotyping	SWLX00000000	1323128	TTTTGAAATAATACATCACAGTTTCATCATGTTTTAATATATCATTTTTGTATAAACATTCATAAGCAAAGTGGAACATAGA
27-Biomin-Calponin-c68741-g1-i2_484	27-Biomin-Calponin-c68741-g1-i2_484	bead	genotyping	SWLX00000000	1323128	TTTTTGTATAAACATTCATAAGCAAAGTGGAACATAGATAACAACAACAACTGTAACAACACGTTTAATAGCACCAAAGACA
27-Biomin-Calponin-c68741-g1-i2_528	27-Biomin-Calponin-c68741-g1-i2_528	bead	genotyping	SWLX00000000	1323128	CAACAACTGTAACAACACGTTTAATAGCACCAAAGACATTGAAATTTTTATCCTCTCAAAGTCTGAATATCAAATCATGTTG
27-Biomin-Calponin-c68741-g1-i2_572	27-Biomin-Calponin-c68741-g1-i2_572	bead	genotyping	SWLX00000000	1323128	TTTTTATCCTCTCAAAGTCTGAATATCAAATCATGTTGTTCTTCTCTTTTTCAAAAGAGGCTCCTATAAATTCGACCATAAC
27-Biomin-Calponin-c68741-g1-i2_616	27-Biomin-Calponin-c68741-g1-i2_616	bead	genotyping	SWLX00000000	1323128	TCTTTTTCAAAAGAGGCTCCTATAAATTCGACCATAACCATTCATCTCTTAAAACATTCTCATCCTTCCAGCAGTATAAAAC
27-Biomin-Calponin-c68741-g1-i2_660	27-Biomin-Calponin-c68741-g1-i2_660	bead	genotyping	SWLX00000000	1323128	TCTCTTAAAACATTCTCATCCTTCCAGCAGTATAAAACACTTGAATTATTCATTTCCAAGATAAAGATTACGAATGAGACAG
27-Biomin-Calponin-c68741-g1-i2_704	27-Biomin-Calponin-c68741-g1-i2_704	bead	genotyping	SWLX00000000	1323128	ATTATTCATTTCCAAGATAAAGATTACGAATGAGACAGCGAATAATATTGAAATTGGCTTTTAAACCGTTACACTATTATAG
27-Biomin-Calponin-c68741-g1-i2_748	27-Biomin-Calponin-c68741-g1-i2_748	bead	genotyping	SWLX00000000	1323128	ATATTGAAATTGGCTTTTAAACCGTTACACTATTATAGTTATTAAAACAAAAATGCAGTTTACACACATTGCaaaaaaaaaa
28-BiominCep-ATP-synt-ab-c66224-g1-i1_0	28-BiominCep-ATP-synt-ab-c66224-g1-i1_0	bead	genotyping	SWLX00000000	1323128	TTTTTGATGCAAAAAAAAAAAAATAATAAATTGAGCAGCTTTTGCCAACTAATGGCATTCAAAAACTGCCTAGATAAGTCCT
28-BiominCep-ATP-synt-ab-c66224-g1-i1_44	28-BiominCep-ATP-synt-ab-c66224-g1-i1_44	bead	genotyping	SWLX00000000	1323128	CCAACTAATGGCATTCAAAAACTGCCTAGATAAGTCCTCTTTTGTTTGAGACCATTTTAGTTACATTATGTTACTGACTTTG
28-BiominCep-ATP-synt-ab-c66224-g1-i1_88	28-BiominCep-ATP-synt-ab-c66224-g1-i1_88	bead	genotyping	SWLX00000000	1323128	TTTGAGACCATTTTAGTTACATTATGTTACTGACTTTGGAGTGTACCTTATCCCAAAAAGTCTGATCTTAAAGTATGGAGCT
28-BiominCep-ATP-synt-ab-c66224-g1-i1_132	28-BiominCep-ATP-synt-ab-c66224-g1-i1_132	bead	genotyping	SWLX00000000	1323128	ACCTTATCCCAAAAAGTCTGATCTTAAAGTATGGAGCTGAAAAAAAGTAGATTTCTATTAATAACATCTTCATTTCAAAGAT
28-BiominCep-ATP-synt-ab-c66224-g1-i1_176	28-BiominCep-ATP-synt-ab-c66224-g1-i1_176	bead	genotyping	SWLX00000000	1323128	AAGTAGATTTCTATTAATAACATCTTCATTTCAAAGATCTGCTGACAACTGTAAAAATAGAATAAAATGATATCTTATTTAT
28-BiominCep-ATP-synt-ab-c66224-g1-i1_220	28-BiominCep-ATP-synt-ab-c66224-g1-i1_220	bead	genotyping	SWLX00000000	1323128	ACAACTGTAAAAATAGAATAAAATGATATCTTATTTATGAACATGAAAATATTTTGCAAATGTTTTGAAGGATTGATTAGAA
28-BiominCep-ATP-synt-ab-c66224-g1-i1_264	28-BiominCep-ATP-synt-ab-c66224-g1-i1_264	bead	genotyping	SWLX00000000	1323128	GAAAATATTTTGCAAATGTTTTGAAGGATTGATTAGAAATTGACAAATTTATAGACCAAAAGAGTAAATCAAGCAAAAACTG
28-BiominCep-ATP-synt-ab-c66224-g1-i1_308	28-BiominCep-ATP-synt-ab-c66224-g1-i1_308	bead	genotyping	SWLX00000000	1323128	AAATTTATAGACCAAAAGAGTAAATCAAGCAAAAACTGCCACTATACCAAAATTACCATTATATTTACTCATATTATAAAAA
28-BiominCep-ATP-synt-ab-c66224-g1-i1_352	28-BiominCep-ATP-synt-ab-c66224-g1-i1_352	bead	genotyping	SWLX00000000	1323128	TACCAAAATTACCATTATATTTACTCATATTATAAAAAGGTTCCAGTGTATTGAGTAGGGGCGATTTTTTTAAAGCATTTAA
28-BiominCep-ATP-synt-ab-c66224-g1-i1_396	28-BiominCep-ATP-synt-ab-c66224-g1-i1_396	bead	genotyping	SWLX00000000	1323128	AGTGTATTGAGTAGGGGCGATTTTTTTAAAGCATTTAATCCAGGAGTGAAATCAATGTTTTGTATTTCAAGAAGCAAATAGG
28-BiominCep-ATP-synt-ab-c66224-g1-i1_440	28-BiominCep-ATP-synt-ab-c66224-g1-i1_440	bead	genotyping	SWLX00000000	1323128	AGTGAAATCAATGTTTTGTATTTCAAGAAGCAAATAGGAAACCACAGATTGAAATCCCTAGTTTTTCCCTTTAACTTCAAAA
28-BiominCep-ATP-synt-ab-c66224-g1-i1_484	28-BiominCep-ATP-synt-ab-c66224-g1-i1_484	bead	genotyping	SWLX00000000	1323128	CAGATTGAAATCCCTAGTTTTTCCCTTTAACTTCAAAAACAAAAAAGATGGCCACTTTGAATTATGGGTGTTTTGAACAATC
28-BiominCep-ATP-synt-ab-c66224-g1-i1_528	28-BiominCep-ATP-synt-ab-c66224-g1-i1_528	bead	genotyping	SWLX00000000	1323128	AAGATGGCCACTTTGAATTATGGGTGTTTTGAACAATCTTACTCTTTTGAAAGTATCAAAGTTGTAACTCATATATCCAATA
28-BiominCep-ATP-synt-ab-c66224-g1-i1_572	28-BiominCep-ATP-synt-ab-c66224-g1-i1_572	bead	genotyping	SWLX00000000	1323128	TTTTGAAAGTATCAAAGTTGTAACTCATATATCCAATAGAAAAATATCTAGATGTTAGAATACAATCTTTAAGCCATAAAAA
28-BiominCep-ATP-synt-ab-c66224-g1-i1_616	28-BiominCep-ATP-synt-ab-c66224-g1-i1_616	bead	genotyping	SWLX00000000	1323128	TATCTAGATGTTAGAATACAATCTTTAAGCCATAAAAAAGTTGATCACTCATATGTGAACTATTGAGTAAATAAATAATATA
28-BiominCep-ATP-synt-ab-c66224-g1-i1_660	28-BiominCep-ATP-synt-ab-c66224-g1-i1_660	bead	genotyping	SWLX00000000	1323128	TCACTCATATGTGAACTATTGAGTAAATAAATAATATATGGCAATTGAGTATTTTTTAGATATGAATAGCTGTTATCTCAAG
28-BiominCep-ATP-synt-ab-c66224-g1-i1_704	28-BiominCep-ATP-synt-ab-c66224-g1-i1_704	bead	genotyping	SWLX00000000	1323128	TTGAGTATTTTTTAGATATGAATAGCTGTTATCTCAAGTACTGGATTTTTGTAAAATTTTGAGATAAAAAGTTGCCCTTTCT
28-BiominCep-ATP-synt-ab-c66224-g1-i1_748	28-BiominCep-ATP-synt-ab-c66224-g1-i1_748	bead	genotyping	SWLX00000000	1323128	ATTTTTGTAAAATTTTGAGATAAAAAGTTGCCCTTTCTGCTGTGTTAAGTTCACAAGTTATGTCAGCAGAGGGGGCAGGGTT
28-BiominCep-ATP-synt-ab-c66224-g1-i1_792	28-BiominCep-ATP-synt-ab-c66224-g1-i1_792	bead	genotyping	SWLX00000000	1323128	TTAAGTTCACAAGTTATGTCAGCAGAGGGGGCAGGGTTTAGCCCAGAACTGAGCTGAAAGGACTTTTTATAAGCAAAAACCC
28-BiominCep-ATP-synt-ab-c66224-g1-i1_818	28-BiominCep-ATP-synt-ab-c66224-g1-i1_818	bead	genotyping	SWLX00000000	1323128	GGGGGCAGGGTTTAGCCCAGAACTGAGCTGAAAGGACTTTTTATAAGCAAAAACCCCTGAAAAAAGCTTAACTAGTGAAAGA
29-BiominCep-c53126-g1-i1_135	29-BiominCep-c53126-g1-i1_135	bead	genotyping	SWLX00000000	1323128	GCGATCTAAAATTTTATCACCCGATTTTTTGGTTCTTCCGCGCGTTTTGGTGTAGAGCTACTACTGACTAATCCAGTGATCT
29-BiominCep-c53126-g1-i1_180	29-BiominCep-c53126-g1-i1_180	bead	genotyping	SWLX00000000	1323128	TTTGGTGTAGAGCTACTACTGACTAATCCAGTGATCTTGTTCTGCTAAACACGTAACAGGATTTTAAGCCAGATTGTACTGC
29-BiominCep-c53126-g1-i1_225	29-BiominCep-c53126-g1-i1_225	bead	genotyping	SWLX00000000	1323128	TAAACACGTAACAGGATTTTAAGCCAGATTGTACTGCAGAATACATATCTTTGATGTTTTACAATTTTAAAAAAATAAAAAA
29-BiominCep-c53126-g1-i1_270	29-BiominCep-c53126-g1-i1_270	bead	genotyping	SWLX00000000	1323128	TATCTTTGATGTTTTACAATTTTAAAAAAATAAAAAATATAGAGATTAATTTTTTATGATCCGTATTGAACAAAAATTGAGA
29-BiominCep-c53126-g1-i1_315	29-BiominCep-c53126-g1-i1_315	bead	genotyping	SWLX00000000	1323128	TTAATTTTTTATGATCCGTATTGAACAAAAATTGAGAGCTAATGATCCTTATATAAAAAAAGCGGTAAAAAAAAGAGTGAAA
29-BiominCep-c53126-g1-i1_405	29-BiominCep-c53126-g1-i1_405	bead	genotyping	SWLX00000000	1323128	ATTGGAAAGTGCCCAACGAAGGTTGAATCGCTCAGGAGCCCTGTCCTTATAAAAAAGTGTATGTTAAGATAGCAAACCTGTT
29-BiominCep-c53126-g1-i1_450	29-BiominCep-c53126-g1-i1_450	bead	genotyping	SWLX00000000	1323128	CTTATAAAAAAGTGTATGTTAAGATAGCAAACCTGTTCACTGCGGTAATCAAATGTATATGGAAAGAGTCCTTCTGTCTTAT
29-BiominCep-c53126-g1-i1_495	29-BiominCep-c53126-g1-i1_495	bead	genotyping	SWLX00000000	1323128	TAATCAAATGTATATGGAAAGAGTCCTTCTGTCTTATAATCCTGCGTGGGCATGGAACAGTCATACTCTAAGCCGTTATCCT
29-BiominCep-c53126-g1-i1_540	29-BiominCep-c53126-g1-i1_540	bead	genotyping	SWLX00000000	1323128	GTGGGCATGGAACAGTCATACTCTAAGCCGTTATCCTGCAGCATCTGGAATGTTTCATCCCCGTTAATTTGGAGGTAAGGGG
29-BiominCep-c53126-g1-i1_585	29-BiominCep-c53126-g1-i1_585	bead	genotyping	SWLX00000000	1323128	TGGAATGTTTCATCCCCGTTAATTTGGAGGTAAGGGGAGCGCATCCCGTGGAAATCCTCCTCTGGTATATTAGCAAAGTGAG
29-BiominCep-c53126-g1-i1_618	29-BiominCep-c53126-g1-i1_618	bead	genotyping	SWLX00000000	1323128	GGGGAGCGCATCCCGTGGAAATCCTCCTCTGGTATATTAGCAAAGTGAGAAACCAGTGTCCGTAGTCCTACAAACTCATATT
30-BiominCep-IncA-c66201-g2-i2_0	30-BiominCep-IncA-c66201-g2-i2_0	bead	genotyping	SWLX00000000	1323128	CTTAGAAATGATTTCTCAAAATATTGAAGGTTCTCTGTTTCAAATGTCTTTCATTTTGTTCACTAAGTGTCATCAGTTTGAt
30-BiominCep-IncA-c66201-g2-i2_135	30-BiominCep-IncA-c66201-g2-i2_135	bead	genotyping	SWLX00000000	1323128	CTTGAAAACAAGAGTAACAGTGAAACAGTGACAATTATAGGTGCAAATTGTTGTCCGAATATGCTTTTGTAAGTATAATTTA
30-BiominCep-IncA-c66201-g2-i2_180	30-BiominCep-IncA-c66201-g2-i2_180	bead	genotyping	SWLX00000000	1323128	AATTGTTGTCCGAATATGCTTTTGTAAGTATAATTTATGAAATCAATGTTTTTCAGGGGATAAAAAGCTGTGACATCAAAGG
30-BiominCep-IncA-c66201-g2-i2_225	30-BiominCep-IncA-c66201-g2-i2_225	bead	genotyping	SWLX00000000	1323128	ATGTTTTTCAGGGGATAAAAAGCTGTGACATCAAAGGAAGTTTTGTCCATTAATTATCATCCAAGAAAGACAAACGAGACGA
30-BiominCep-IncA-c66201-g2-i2_270	30-BiominCep-IncA-c66201-g2-i2_270	bead	genotyping	SWLX00000000	1323128	TCCATTAATTATCATCCAAGAAAGACAAACGAGACGATGTCAAGACCTTACCTGTTTTGTATATTATTGGGGAAAGCATTTT
30-BiominCep-IncA-c66201-g2-i2_315	30-BiominCep-IncA-c66201-g2-i2_315	bead	genotyping	SWLX00000000	1323128	CCTTACCTGTTTTGTATATTATTGGGGAAAGCATTTTTTTATGTGTTGTTGATTAAATTATATTTGTAACAGGGATTTTTGA
30-BiominCep-IncA-c66201-g2-i2_360	30-BiominCep-IncA-c66201-g2-i2_360	bead	genotyping	SWLX00000000	1323128	TTGTTGATTAAATTATATTTGTAACAGGGATTTTTGAGTTCTTTAAGCTTGGTATTTTATATCAATTTTTCAAGTAAAATCA
30-BiominCep-IncA-c66201-g2-i2_405	30-BiominCep-IncA-c66201-g2-i2_405	bead	genotyping	SWLX00000000	1323128	AGCTTGGTATTTTATATCAATTTTTCAAGTAAAATCATTATAACGATGTACGCAACCTAGTAAAAAATTGTTTTCAAGAATA
30-BiominCep-IncA-c66201-g2-i2_450	30-BiominCep-IncA-c66201-g2-i2_450	bead	genotyping	SWLX00000000	1323128	ATGTACGCAACCTAGTAAAAAATTGTTTTCAAGAATAATTCCTCGAATGTCTACGACCAAATATATTTAAAAAGATGTTGCC
30-BiominCep-IncA-c66201-g2-i2_495	30-BiominCep-IncA-c66201-g2-i2_495	bead	genotyping	SWLX00000000	1323128	AATGTCTACGACCAAATATATTTAAAAAGATGTTGCCAAATTTGGTTAAATCTGGTAAATAGTTGTGAGGACAATATCAATT
30-BiominCep-IncA-c66201-g2-i2_540	30-BiominCep-IncA-c66201-g2-i2_540	bead	genotyping	SWLX00000000	1323128	TTAAATCTGGTAAATAGTTGTGAGGACAATATCAATTTTCGGATCTTAGCGTAAAATTGTTTTTGTTTATCAACGAATTTTA
30-BiominCep-IncA-c66201-g2-i2_585	30-BiominCep-IncA-c66201-g2-i2_585	bead	genotyping	SWLX00000000	1323128	TTAGCGTAAAATTGTTTTTGTTTATCAACGAATTTTAATGACAATCATAGAATGAACTACTATTTTAGCTAATTTCATATGT
30-BiominCep-IncA-c66201-g2-i2_618	30-BiominCep-IncA-c66201-g2-i2_618	bead	genotyping	SWLX00000000	1323128	TTTAATGACAATCATAGAATGAACTACTATTTTAGCTAATTTCATATGTTTATGATGATTATATGTTAAAAAGTTAAAGATA
31-BiominCep-Filament-c68391-g1-i1_0	31-BiominCep-Filament-c68391-g1-i1_0	bead	genotyping	SWLX00000000	1323128	TGTTCTTTAAAATTTATTGTAAATAGATAGGAATCTTTATTCTAGAAAATAAGTAACATCAACAAATCAATATCCAATAAGC
31-BiominCep-Filament-c68391-g1-i1_44	31-BiominCep-Filament-c68391-g1-i1_44	bead	genotyping	SWLX00000000	1323128	GAAAATAAGTAACATCAACAAATCAATATCCAATAAGCACATTAGCACCAAAGGTATGTCAACGAGAAGTATTAAGCAAATA
31-BiominCep-Filament-c68391-g1-i1_88	31-BiominCep-Filament-c68391-g1-i1_88	bead	genotyping	SWLX00000000	1323128	GCACCAAAGGTATGTCAACGAGAAGTATTAAGCAAATATTTCAAACGTCCTAACTGGTACATGTAATAAACTAGCGTTTGTT
31-BiominCep-Filament-c68391-g1-i1_132	31-BiominCep-Filament-c68391-g1-i1_132	bead	genotyping	SWLX00000000	1323128	ACGTCCTAACTGGTACATGTAATAAACTAGCGTTTGTTTGCAAGCTTTCACTATTTTGATTGGCTAGAAAGACATACAAAAT
31-BiominCep-Filament-c68391-g1-i1_176	31-BiominCep-Filament-c68391-g1-i1_176	bead	genotyping	SWLX00000000	1323128	CTTTCACTATTTTGATTGGCTAGAAAGACATACAAAATAATAATTATTTTTTCATTAGAAAATCTATCTTTTAAATATTTTT
31-BiominCep-Filament-c68391-g1-i1_220	31-BiominCep-Filament-c68391-g1-i1_220	bead	genotyping	SWLX00000000	1323128	TATTTTTTCATTAGAAAATCTATCTTTTAAATATTTTTTTGAATTATACAAACCAAAAGTCAAGCATTACAATACGTAAAAG
31-BiominCep-Filament-c68391-g1-i1_264	31-BiominCep-Filament-c68391-g1-i1_264	bead	genotyping	SWLX00000000	1323128	TATACAAACCAAAAGTCAAGCATTACAATACGTAAAAGTTTGCGCGTTAAAAATAAACCAAACATATTGTCGATTCATAGTG
31-BiominCep-Filament-c68391-g1-i1_308	31-BiominCep-Filament-c68391-g1-i1_308	bead	genotyping	SWLX00000000	1323128	CGTTAAAAATAAACCAAACATATTGTCGATTCATAGTGCCAGGTTAACTTTTCGTTTCACTCTTTGAATTGAATACCAAAAT
31-BiominCep-Filament-c68391-g1-i1_352	31-BiominCep-Filament-c68391-g1-i1_352	bead	genotyping	SWLX00000000	1323128	TAACTTTTCGTTTCACTCTTTGAATTGAATACCAAAATGACGTGTTCCTACTTTATAGTCAATAGAACAGAGGACAAAAAGA
31-BiominCep-Filament-c68391-g1-i1_396	31-BiominCep-Filament-c68391-g1-i1_396	bead	genotyping	SWLX00000000	1323128	TTCCTACTTTATAGTCAATAGAACAGAGGACAAAAAGAGTATTTTGTTATGAAAAATGTAATTATTAGTATAAGTTTGCATA
31-BiominCep-Filament-c68391-g1-i1_440	31-BiominCep-Filament-c68391-g1-i1_440	bead	genotyping	SWLX00000000	1323128	TGTTATGAAAAATGTAATTATTAGTATAAGTTTGCATAATTAACAACCATTTCATTCTCTATCCTTGCTTGTAACGTTATTT
31-BiominCep-Filament-c68391-g1-i1_484	31-BiominCep-Filament-c68391-g1-i1_484	bead	genotyping	SWLX00000000	1323128	AACCATTTCATTCTCTATCCTTGCTTGTAACGTTATTTCTTCAGAATCGTCCGTCGGCTAGTTTTGTTCTCCAATGTCCATA
31-BiominCep-Filament-c68391-g1-i1_528	31-BiominCep-Filament-c68391-g1-i1_528	bead	genotyping	SWLX00000000	1323128	AATCGTCCGTCGGCTAGTTTTGTTCTCCAATGTCCATAGTTGATCTAGTTGCTCACGGTTGCGTTGAGTGTTGCCTTCTCCT
31-BiominCep-Filament-c68391-g1-i1_572	31-BiominCep-Filament-c68391-g1-i1_572	bead	genotyping	SWLX00000000	1323128	CTAGTTGCTCACGGTTGCGTTGAGTGTTGCCTTCTCCTGAAAATTGAAAATTATTTCCCAAAATTAATCCTTTCATATATAT
31-BiominCep-Filament-c68391-g1-i1_616	31-BiominCep-Filament-c68391-g1-i1_616	bead	genotyping	SWLX00000000	1323128	TGAAAATTATTTCCCAAAATTAATCCTTTCATATATATTAAGCTCAAAATTTGTATTTCATACAACTAAAGCCGTACAGGTA
31-BiominCep-Filament-c68391-g1-i1_660	31-BiominCep-Filament-c68391-g1-i1_660	bead	genotyping	SWLX00000000	1323128	CAAAATTTGTATTTCATACAACTAAAGCCGTACAGGTAGAATAAATTCTAAAACGACTTTTGAGTTAATTTAAAAAAAAAGC
31-BiominCep-Filament-c68391-g1-i1_704	31-BiominCep-Filament-c68391-g1-i1_704	bead	genotyping	SWLX00000000	1323128	ATTCTAAAACGACTTTTGAGTTAATTTAAAAAAAAAGCCTTTGTCAACATCCCCTGCTAATAATATCACTCACAGATATGAA
31-BiominCep-Filament-c68391-g1-i1_748	31-BiominCep-Filament-c68391-g1-i1_748	bead	genotyping	SWLX00000000	1323128	CAACATCCCCTGCTAATAATATCACTCACAGATATGAACTTCAACATTCAATTAACTCTTAGAATGGAAAAGCATTATTGTA
31-BiominCep-Filament-c68391-g1-i1_792	31-BiominCep-Filament-c68391-g1-i1_792	bead	genotyping	SWLX00000000	1323128	CATTCAATTAACTCTTAGAATGGAAAAGCATTATTGTACCAAAAGTAATTTTGACTTGATTAGTTGCTTTTAAAAGACACTC
31-BiominCep-Filament-c68391-g1-i1_818	31-BiominCep-Filament-c68391-g1-i1_818	bead	genotyping	SWLX00000000	1323128	AGCATTATTGTACCAAAAGTAATTTTGACTTGATTAGTTGCTTTTAAAAGACACTCACGTTTTGAACATTTGCAGGAGGAAT
32-BiominCep-Filament-c69057-g2-i1_0	32-BiominCep-Filament-c69057-g2-i1_0	bead	genotyping	SWLX00000000	1323128	TGATCACAGAATGCTTTATATAAGAATTAATTCATAGTTCTACCTTTCGGATACGCACAGTCTAGAATTTGTGTAGATCTTT
32-BiominCep-Filament-c69057-g2-i1_42	32-BiominCep-Filament-c69057-g2-i1_42	bead	genotyping	SWLX00000000	1323128	CCTTTCGGATACGCACAGTCTAGAATTTGTGTAGATCTTTATATCCAAATCTGTGATTCAAAGAGAAGGAAAGCATTTGCGA
32-BiominCep-Filament-c69057-g2-i1_84	32-BiominCep-Filament-c69057-g2-i1_84	bead	genotyping	SWLX00000000	1323128	ATCCAAATCTGTGATTCAAAGAGAAGGAAAGCATTTGCGAATTCTTCACAAAAAAATACAGGACTTTTGTGACATTACATTT
32-BiominCep-Filament-c69057-g2-i1_126	32-BiominCep-Filament-c69057-g2-i1_126	bead	genotyping	SWLX00000000	1323128	TCTTCACAAAAAAATACAGGACTTTTGTGACATTACATTTCACTTTTTAGAGTTCTTCTCTTCTTACGACAGTTACAAAAAG
32-BiominCep-Filament-c69057-g2-i1_168	32-BiominCep-Filament-c69057-g2-i1_168	bead	genotyping	SWLX00000000	1323128	CTTTTTAGAGTTCTTCTCTTCTTACGACAGTTACAAAAAGCCAAAGGGCTTCATTACGTATCACAAGTCCAGCTGTAAACAT
32-BiominCep-Filament-c69057-g2-i1_210	32-BiominCep-Filament-c69057-g2-i1_210	bead	genotyping	SWLX00000000	1323128	AAAGGGCTTCATTACGTATCACAAGTCCAGCTGTAAACATTGCTTATCAACAGTATAAGCAGACTTTTAAGTGGACGTGAAT
32-BiominCep-Filament-c69057-g2-i1_248	32-BiominCep-Filament-c69057-g2-i1_248	bead	genotyping	SWLX00000000	1323128	ATTGCTTATCAACAGTATAAGCAGACTTTTAAGTGGACGTGAATACACAAAACAGACTCAAATTCTTGTAGATAATCAACAA
33-BiominCep-Str-synth-c68854-g1-i2_0	33-BiominCep-Str-synth-c68854-g1-i2_0	bead	genotyping	SWLX00000000	1323128	ACTCTCTCCAGACGAACAAGTACTCCTCGTTGCAGAAACCTCTATGGCGAGAATTCTGTACGTTAATCTTCTGAACGGCTTC
33-BiominCep-Str-synth-c68854-g1-i2_44	33-BiominCep-Str-synth-c68854-g1-i2_44	bead	genotyping	SWLX00000000	1323128	TGGCGAGAATTCTGTACGTTAATCTTCTGAACGGCTTCAAAAAAAGCATCTTCGCGCAAAACCTCCCGGGTCTACCCGACCA
33-BiominCep-Str-synth-c68854-g1-i2_88	33-BiominCep-Str-synth-c68854-g1-i2_88	bead	genotyping	SWLX00000000	1323128	AGCATCTTCGCGCAAAACCTCCCGGGTCTACCCGACCAAATCCGTGCGTCCGACCACGGAACGGTCTGGGTCGGAATGATGT
33-BiominCep-Str-synth-c68854-g1-i2_176	33-BiominCep-Str-synth-c68854-g1-i2_176	bead	genotyping	SWLX00000000	1323128	GTCACAACTACGTCCGGAACATCCTCGACGTCGTCGGACCACTGTCGGCGTTTATGAAACACACGGGCAGAAGTTTTGGCTA
33-BiominCep-Str-synth-c68854-g1-i2_220	33-BiominCep-Str-synth-c68854-g1-i2_220	bead	genotyping	SWLX00000000	1323128	TCGGCGTTTATGAAACACACGGGCAGAAGTTTTGGCTACGACAGAAACGCTGCCAACTTGTTCGGACGCTGGGGCATCGCCG
33-BiominCep-Str-synth-c68854-g1-i2_264	33-BiominCep-Str-synth-c68854-g1-i2_264	bead	genotyping	SWLX00000000	1323128	AAACGCTGCCAACTTGTTCGGACGCTGGGGCATCGCCGTCGAGCTCAACCTCATCAGTGGGAACGTGGAGCGGACGGTCCAA
33-BiominCep-Str-synth-c68854-g1-i2_308	33-BiominCep-Str-synth-c68854-g1-i2_308	bead	genotyping	SWLX00000000	1323128	TCAACCTCATCAGTGGGAACGTGGAGCGGACGGTCCAAGACCCGAAAGGTAAGGATTTCCGGTCGGTGACGGACGTGATAGA
33-BiominCep-Str-synth-c68854-g1-i2_352	33-BiominCep-Str-synth-c68854-g1-i2_352	bead	genotyping	SWLX00000000	1323128	AAAGGTAAGGATTTCCGGTCGGTGACGGACGTGATAGATAAAGGAGGTGTGCTGTACATCGGCAGTGACAATACGAGGTTCC
33-BiominCep-Str-synth-c68854-g1-i2_396	33-BiominCep-Str-synth-c68854-g1-i2_396	bead	genotyping	SWLX00000000	1323128	AGGTGTGCTGTACATCGGCAGTGACAATACGAGGTTCCTGGGGAGGATTCAGGACGTGAGCAGGACGATGTCAGCCGAGGCG
33-BiominCep-Str-synth-c68854-g1-i2_484	33-BiominCep-Str-synth-c68854-g1-i2_484	bead	genotyping	SWLX00000000	1323128	CAAGTAGCCGCCACATCATGTCTGGGTTAAGGACTTTCAACGTAGAAGAGACAGTAAGGAGATTCTGGTTTCGCCCCTCCAG
33-BiominCep-Str-synth-c68854-g1-i2_528	33-BiominCep-Str-synth-c68854-g1-i2_528	bead	genotyping	SWLX00000000	1323128	GAAGAGACAGTAAGGAGATTCTGGTTTCGCCCCTCCAGTAGGGAAATTCCAGTTCAGCTCAATATTAGCTGACATTAGTTTT
33-BiominCep-Str-synth-c68854-g1-i2_572	33-BiominCep-Str-synth-c68854-g1-i2_572	bead	genotyping	SWLX00000000	1323128	AATTCCAGTTCAGCTCAATATTAGCTGACATTAGTTTTTTCCTTTCTTTTCAAACTCGAAGAAAAAGAGACGTTTGTCGAAA
33-BiominCep-Str-synth-c68854-g1-i2_616	33-BiominCep-Str-synth-c68854-g1-i2_616	bead	genotyping	SWLX00000000	1323128	TCTTTTCAAACTCGAAGAAAAAGAGACGTTTGTCGAAATGATTTCTGTCGAAATGTTTAGGATCAATGTCGTTGCTTCCGGG
33-BiominCep-Str-synth-c68854-g1-i2_660	33-BiominCep-Str-synth-c68854-g1-i2_660	bead	genotyping	SWLX00000000	1323128	CTGTCGAAATGTTTAGGATCAATGTCGTTGCTTCCGGGTTAGGGTATTGAGGGACTTAGCAGGCGACCTAAGAATAAACAAT
33-BiominCep-Str-synth-c68854-g1-i2_748	33-BiominCep-Str-synth-c68854-g1-i2_748	bead	genotyping	SWLX00000000	1323128	ACAACAAAACTAATGATCTTTGGACTATGTGGACAGGTACCTCAATATAAGACACAGTTTGCTTTTGTTTGTTTCATCTTCG
33-BiominCep-Str-synth-c68854-g1-i2_792	33-BiominCep-Str-synth-c68854-g1-i2_792	bead	genotyping	SWLX00000000	1323128	ATATAAGACACAGTTTGCTTTTGTTTGTTTCATCTTCGATGAACTTTGTGTTTTGATGTCGGCAATATCTTAAATTTATTAT
33-BiominCep-Str-synth-c68854-g1-i2_818	33-BiominCep-Str-synth-c68854-g1-i2_818	bead	genotyping	SWLX00000000	1323128	GTTTCATCTTCGATGAACTTTGTGTTTTGATGTCGGCAATATCTTAAATTTATTATCATAATAAAGCTGAAGACTTTATCGC
34-BiominCep-c67639-g1-i2_0	34-BiominCep-c67639-g1-i2_0	bead	genotyping	SWLX00000000	1323128	CAAATAACTTATTACATAACACAAACAAACATAACCAACACCATAAGCCACATATCCCAATGCAGCACGGTCAATCTAAAGC
34-BiominCep-c67639-g1-i2_43	34-BiominCep-c67639-g1-i2_43	bead	genotyping	SWLX00000000	1323128	TAAGCCACATATCCCAATGCAGCACGGTCAATCTAAAGCCAACGTTGGCCAATCCCAAAATCGTTTTGGCCAGTCTCAATCC
34-BiominCep-c67639-g1-i2_215	34-BiominCep-c67639-g1-i2_215	bead	genotyping	SWLX00000000	1323128	caatcTCCAAATAGCTTCGGTCAATCTCGCAGCAACGTTAGACAATCTCAAACTAGCGCAAGGCCTCATCATCAAAATCATA
34-BiominCep-c67639-g1-i2_258	34-BiominCep-c67639-g1-i2_258	bead	genotyping	SWLX00000000	1323128	AATCTCAAACTAGCGCAAGGCCTCATCATCAAAATCATATCCCAAACAGACATGGCCAACATTACAGGCCACAACACCATAT
34-BiominCep-c67639-g1-i2_301	34-BiominCep-c67639-g1-i2_301	bead	genotyping	SWLX00000000	1323128	AAACAGACATGGCCAACATTACAGGCCACAACACCATATGCCACAAAGCCAATATCCAAACAACTTTGGCCATTCACAAAAC
34-BiominCep-c67639-g1-i2_344	34-BiominCep-c67639-g1-i2_344	bead	genotyping	SWLX00000000	1323128	CAAAGCCAATATCCAAACAACTTTGGCCATTCACAAAACAAATTTGGTCAATCTCATAATAGCCATGGCCAATCTCATACCG
34-BiominCep-c67639-g1-i2_387	34-BiominCep-c67639-g1-i2_387	bead	genotyping	SWLX00000000	1323128	TTGGTCAATCTCATAATAGCCATGGCCAATCTCATACCGGTGCAAGGCATCACCACCAAAATCACTTCAGTCATTCAAAGAT
34-BiominCep-c67639-g1-i2_430	34-BiominCep-c67639-g1-i2_430	bead	genotyping	SWLX00000000	1323128	AAGGCATCACCACCAAAATCACTTCAGTCATTCAAAGATGAGTGGCCCAAAACATCATAGCACCTACAGGTGAGATAGAGTT
34-BiominCep-c67639-g1-i2_468	34-BiominCep-c67639-g1-i2_468	bead	genotyping	SWLX00000000	1323128	TGAGTGGCCCAAAACATCATAGCACCTACAGGTGAGATAGAGTTAATTTGTGTTTGTTTAAATGTTGCATCGACATTATGAT
35-BiominCep-c69181-g1-i5_0	35-BiominCep-c69181-g1-i5_0	bead	genotyping	SWLX00000000	1323128	AACAGGTGTAATCTTTTCAAGTCGGGACCAAGGCCTTCTAGTATGAAGGAACTTTTCTAAGAACTTAGTGAGAAGTAGGGCT
35-BiominCep-c69181-g1-i5_45	35-BiominCep-c69181-g1-i5_45	bead	genotyping	SWLX00000000	1323128	AAGGAACTTTTCTAAGAACTTAGTGAGAAGTAGGGCTGGTTAGTCAAGTTTGGAAGAAACGCGTGTCATTGAGTTGGTAAAA
35-BiominCep-c69181-g1-i5_90	35-BiominCep-c69181-g1-i5_90	bead	genotyping	SWLX00000000	1323128	AAGTTTGGAAGAAACGCGTGTCATTGAGTTGGTAAAAACTAAACACTGAAAAAAAAGGTAAAAAGACCTTGATATATGCTAG
35-BiominCep-c69181-g1-i5_135	35-BiominCep-c69181-g1-i5_135	bead	genotyping	SWLX00000000	1323128	CTGAAAAAAAAGGTAAAAAGACCTTGATATATGCTAGAAATTACACGTATATATTATGATTTCGCATGGATGTAATCGTTAA
35-BiominCep-c69181-g1-i5_180	35-BiominCep-c69181-g1-i5_180	bead	genotyping	SWLX00000000	1323128	CGTATATATTATGATTTCGCATGGATGTAATCGTTAAATCTAGCAGGATAATATTGGAACTTCAAATCTGCATTTATTGTTG
35-BiominCep-c69181-g1-i5_225	35-BiominCep-c69181-g1-i5_225	bead	genotyping	SWLX00000000	1323128	GGATAATATTGGAACTTCAAATCTGCATTTATTGTTGAAACAACTTACGCAAGGTAAGTGTTCTATTAGGAAACCCAATCAA
36-PhyloMarkers-Tsg-c61890-g1-i1_0	36-PhyloMarkers-Tsg-c61890-g1-i1_0	bead	genotyping	SWLX00000000	1323128	TCTGGTTCTAGCACTGCTCAGGCATTAGGGACTTAAGCCTCCATATTTAATGAGGCTACACAAATGTTACATGACAATTATT
36-PhyloMarkers-Tsg-c61890-g1-i1_44	36-PhyloMarkers-Tsg-c61890-g1-i1_44	bead	genotyping	SWLX00000000	1323128	ATTTAATGAGGCTACACAAATGTTACATGACAATTATTTTATTGAAAAATAGATCAGACTTTTATATTCCGTAAAAAAATGT
36-PhyloMarkers-Tsg-c61890-g1-i1_88	36-PhyloMarkers-Tsg-c61890-g1-i1_88	bead	genotyping	SWLX00000000	1323128	AAAAATAGATCAGACTTTTATATTCCGTAAAAAAATGTTTACCAAGCTACATTTGGTTGTGTTTTAATTTAATCATTTGTAG
36-PhyloMarkers-Tsg-c61890-g1-i1_132	36-PhyloMarkers-Tsg-c61890-g1-i1_132	bead	genotyping	SWLX00000000	1323128	AGCTACATTTGGTTGTGTTTTAATTTAATCATTTGTAGAATTTGCTGTTCTGTGATTTGCAAAACTAAATATTATGTTTTAT
36-PhyloMarkers-Tsg-c61890-g1-i1_176	36-PhyloMarkers-Tsg-c61890-g1-i1_176	bead	genotyping	SWLX00000000	1323128	CTGTTCTGTGATTTGCAAAACTAAATATTATGTTTTATTTAAGTATATCAAAAGTAGGTGCTCAGGACAATGTTTTAGGACA
36-PhyloMarkers-Tsg-c61890-g1-i1_220	36-PhyloMarkers-Tsg-c61890-g1-i1_220	bead	genotyping	SWLX00000000	1323128	ATATCAAAAGTAGGTGCTCAGGACAATGTTTTAGGACACTCATACTTAGGGTTTTATTTTCTGGGGGAAAAGTGCGCTAAAA
36-PhyloMarkers-Tsg-c61890-g1-i1_264	36-PhyloMarkers-Tsg-c61890-g1-i1_264	bead	genotyping	SWLX00000000	1323128	CTTAGGGTTTTATTTTCTGGGGGAAAAGTGCGCTAAAAAAATATACACACAACCAGAAAGAGTATGTTAAGTCCAGGGGTTG
36-PhyloMarkers-Tsg-c61890-g1-i1_308	36-PhyloMarkers-Tsg-c61890-g1-i1_308	bead	genotyping	SWLX00000000	1323128	ACACACAACCAGAAAGAGTATGTTAAGTCCAGGGGTTGTTAAATGAATGTTTTGTTATATATGTTAATGAATGTTTGTCCGT
36-PhyloMarkers-Tsg-c61890-g1-i1_352	36-PhyloMarkers-Tsg-c61890-g1-i1_352	bead	genotyping	SWLX00000000	1323128	GAATGTTTTGTTATATATGTTAATGAATGTTTGTCCGTGTAAATTAATACATGTATTTGTTTAAACCAATGTGTTTACATGT
36-PhyloMarkers-Tsg-c61890-g1-i1_396	36-PhyloMarkers-Tsg-c61890-g1-i1_396	bead	genotyping	SWLX00000000	1323128	TAATACATGTATTTGTTTAAACCAATGTGTTTACATGTATATTAATCTTTCAATTACAATATCATTACAGCTAAGAAAACTA
36-PhyloMarkers-Tsg-c61890-g1-i1_440	36-PhyloMarkers-Tsg-c61890-g1-i1_440	bead	genotyping	SWLX00000000	1323128	ATCTTTCAATTACAATATCATTACAGCTAAGAAAACTATAAATAGCAATTACAGATAAAAGGAAATATCTATTTCCCTCCTC
36-PhyloMarkers-Tsg-c61890-g1-i1_484	36-PhyloMarkers-Tsg-c61890-g1-i1_484	bead	genotyping	SWLX00000000	1323128	GCAATTACAGATAAAAGGAAATATCTATTTCCCTCCTCGTGCAGAAGTTTGTACGCCACCAAGATTGTAAGCTGATATGTTC
36-PhyloMarkers-Tsg-c61890-g1-i1_528	36-PhyloMarkers-Tsg-c61890-g1-i1_528	bead	genotyping	SWLX00000000	1323128	AAGTTTGTACGCCACCAAGATTGTAAGCTGATATGTTCTAGTGAGAGTCCAGGGTTGTGTCTGTGGTGCCGAGGTTGTCCAT
36-PhyloMarkers-Tsg-c61890-g1-i1_572	36-PhyloMarkers-Tsg-c61890-g1-i1_572	bead	genotyping	SWLX00000000	1323128	GAGTCCAGGGTTGTGTCTGTGGTGCCGAGGTTGTCCATCTCATGGTCCGGTTTGACAGACTGGTCCATGTTGTACACATAGC
36-PhyloMarkers-Tsg-c61890-g1-i1_610	36-PhyloMarkers-Tsg-c61890-g1-i1_610	bead	genotyping	SWLX00000000	1323128	CTCATGGTCCGGTTTGACAGACTGGTCCATGTTGTACACATAGCGCTCCTTGAATGCCGAGTCCTCAGGACAGCGCAGGCAT
37-PhyloMarkers-Pyr-redox-2-c69455-g1-i2_0	37-PhyloMarkers-Pyr-redox-2-c69455-g1-i2_0	bead	genotyping	SWLX00000000	1323128	TAAGTAGAGTCTCATGTTTTTCACTGCTGAGTGTCTTACCCCCAAATGAGAGGACATATTTATTACATCATAGAAAAATTAT
37-PhyloMarkers-Pyr-redox-2-c69455-g1-i2_42	37-PhyloMarkers-Pyr-redox-2-c69455-g1-i2_42	bead	genotyping	SWLX00000000	1323128	CAAATGAGAGGACATATTTATTACATCATAGAAAAATTATTATTCTTTGAACAGTTTACATTTTACGTATTGAATTTACACA
37-PhyloMarkers-Pyr-redox-2-c69455-g1-i2_84	37-PhyloMarkers-Pyr-redox-2-c69455-g1-i2_84	bead	genotyping	SWLX00000000	1323128	TTCTTTGAACAGTTTACATTTTACGTATTGAATTTACACAGATTACAAAAATGATGCCAACATTTTTCATTTACATATATAT
37-PhyloMarkers-Pyr-redox-2-c69455-g1-i2_126	37-PhyloMarkers-Pyr-redox-2-c69455-g1-i2_126	bead	genotyping	SWLX00000000	1323128	TTACAAAAATGATGCCAACATTTTTCATTTACATATATATCATTATGTTATGCAATGTATAAACTATCACAAGTTAGCATAA
37-PhyloMarkers-Pyr-redox-2-c69455-g1-i2_168	37-PhyloMarkers-Pyr-redox-2-c69455-g1-i2_168	bead	genotyping	SWLX00000000	1323128	TTATGTTATGCAATGTATAAACTATCACAAGTTAGCATAAAAGTCTGCAATCTATAAATTCATAATAAGTTCTCACGATGAG
37-PhyloMarkers-Pyr-redox-2-c69455-g1-i2_210	37-PhyloMarkers-Pyr-redox-2-c69455-g1-i2_210	bead	genotyping	SWLX00000000	1323128	GTCTGCAATCTATAAATTCATAATAAGTTCTCACGATGAGACCACACACCCCCTGCCCTATGCACAAAGCTAGGCCCCAAAT
37-PhyloMarkers-Pyr-redox-2-c69455-g1-i2_252	37-PhyloMarkers-Pyr-redox-2-c69455-g1-i2_252	bead	genotyping	SWLX00000000	1323128	CACACACCCCCTGCCCTATGCACAAAGCTAGGCCCCAAATATTCCTCTCATGATTCTTTACCTTATAAGCAAATCTTCAATC
37-PhyloMarkers-Pyr-redox-2-c69455-g1-i2_294	37-PhyloMarkers-Pyr-redox-2-c69455-g1-i2_294	bead	genotyping	SWLX00000000	1323128	TCCTCTCATGATTCTTTACCTTATAAGCAAATCTTCAATCTCCCAAATAAATAACAATCAATATAGAAGTATGCACAGTCAG
37-PhyloMarkers-Pyr-redox-2-c69455-g1-i2_336	37-PhyloMarkers-Pyr-redox-2-c69455-g1-i2_336	bead	genotyping	SWLX00000000	1323128	CCAAATAAATAACAATCAATATAGAAGTATGCACAGTCAGTGTGGTAAAACAAAACAAGGAGTCAACAATGAGGGTCAATCA
37-PhyloMarkers-Pyr-redox-2-c69455-g1-i2_378	37-PhyloMarkers-Pyr-redox-2-c69455-g1-i2_378	bead	genotyping	SWLX00000000	1323128	TGGTAAAACAAAACAAGGAGTCAACAATGAGGGTCAATCACTCCGCCCCCATGGGACAGAAATAATCATTCCACCCATCCAG
37-PhyloMarkers-Pyr-redox-2-c69455-g1-i2_418	37-PhyloMarkers-Pyr-redox-2-c69455-g1-i2_418	bead	genotyping	SWLX00000000	1323128	CTCCGCCCCCATGGGACAGAAATAATCATTCCACCCATCCAGAGGCTGAAATAATTTCTCTGCCCCCTGAGGCTGAAATAAT
38-PhyloMarkers-DnaJ-c68682-g2-i1_0	38-PhyloMarkers-DnaJ-c68682-g2-i1_0	bead	genotyping	SWLX00000000	1323128	TATCCAACTAGTCTATGAAATTGTAGTTTTATTTGTTCTTGGATCATGAGATGATTATTGCCTAGAGTTCCTTAATAAAAAT
38-PhyloMarkers-DnaJ-c68682-g2-i1_45	38-PhyloMarkers-DnaJ-c68682-g2-i1_45	bead	genotyping	SWLX00000000	1323128	ATGAGATGATTATTGCCTAGAGTTCCTTAATAAAAATATTTAGGATATCAAGTGAGAAGTTTATGGTATGACTTAAATTCTT
38-PhyloMarkers-DnaJ-c68682-g2-i1_90	38-PhyloMarkers-DnaJ-c68682-g2-i1_90	bead	genotyping	SWLX00000000	1323128	TATCAAGTGAGAAGTTTATGGTATGACTTAAATTCTTATTTCATTTTCATATTTATCTGACTGATAAGATAAATGCTTCATT
38-PhyloMarkers-DnaJ-c68682-g2-i1_135	38-PhyloMarkers-DnaJ-c68682-g2-i1_135	bead	genotyping	SWLX00000000	1323128	TTCATATTTATCTGACTGATAAGATAAATGCTTCATTTCTTATTTAAGCATTTTTCTGGAATTTTTGTTGTGTGTGACTTTG
38-PhyloMarkers-DnaJ-c68682-g2-i1_180	38-PhyloMarkers-DnaJ-c68682-g2-i1_180	bead	genotyping	SWLX00000000	1323128	AAGCATTTTTCTGGAATTTTTGTTGTGTGTGACTTTGTTTCTCTCTTAGTTCTTAAAACATTACTTGGTGAAATGTGAAAAC
38-PhyloMarkers-DnaJ-c68682-g2-i1_225	38-PhyloMarkers-DnaJ-c68682-g2-i1_225	bead	genotyping	SWLX00000000	1323128	TTAGTTCTTAAAACATTACTTGGTGAAATGTGAAAACATTTACATTTACCAGGTATTCACAATTAACCAATGCTTTAAAGAC
38-PhyloMarkers-DnaJ-c68682-g2-i1_270	38-PhyloMarkers-DnaJ-c68682-g2-i1_270	bead	genotyping	SWLX00000000	1323128	TTACCAGGTATTCACAATTAACCAATGCTTTAAAGACAGTTTGTAAATCCTGCAGGAAAGAATGTTATGAGTGTTAATATGT
38-PhyloMarkers-DnaJ-c68682-g2-i1_315	38-PhyloMarkers-DnaJ-c68682-g2-i1_315	bead	genotyping	SWLX00000000	1323128	AATCCTGCAGGAAAGAATGTTATGAGTGTTAATATGTTGTAAGAAGCATAAGAATGTTAAGAGTGTTAATATGTTGTTAGAA
38-PhyloMarkers-DnaJ-c68682-g2-i1_360	38-PhyloMarkers-DnaJ-c68682-g2-i1_360	bead	genotyping	SWLX00000000	1323128	GCATAAGAATGTTAAGAGTGTTAATATGTTGTTAGAAGCATACAATTTATGGTTTTGAAATTTTGGAATATATAACATTGAA
38-PhyloMarkers-DnaJ-c68682-g2-i1_405	38-PhyloMarkers-DnaJ-c68682-g2-i1_405	bead	genotyping	SWLX00000000	1323128	TTTATGGTTTTGAAATTTTGGAATATATAACATTGAAAAATGGATCAAAGAAGGAGTATTTCTGAAAGTTGGCAGGGTTCTG
38-PhyloMarkers-DnaJ-c68682-g2-i1_450	38-PhyloMarkers-DnaJ-c68682-g2-i1_450	bead	genotyping	SWLX00000000	1323128	CAAAGAAGGAGTATTTCTGAAAGTTGGCAGGGTTCTGCACTTTCTAAATATCATAATCTTAAGTCAATGCTAAGTGTGAAGA
38-PhyloMarkers-DnaJ-c68682-g2-i1_495	38-PhyloMarkers-DnaJ-c68682-g2-i1_495	bead	genotyping	SWLX00000000	1323128	AAATATCATAATCTTAAGTCAATGCTAAGTGTGAAGAATAGTTTTAGGATAAGGGTCGGTAAATGGATGGATACTGATAGTA
38-PhyloMarkers-DnaJ-c68682-g2-i1_540	38-PhyloMarkers-DnaJ-c68682-g2-i1_540	bead	genotyping	SWLX00000000	1323128	AGGATAAGGGTCGGTAAATGGATGGATACTGATAGTATAAGAATCGAAGTAAGTCAGATATTTTTTACCTGTTGGAGATGCA
38-PhyloMarkers-DnaJ-c68682-g2-i1_585	38-PhyloMarkers-DnaJ-c68682-g2-i1_585	bead	genotyping	SWLX00000000	1323128	GAAGTAAGTCAGATATTTTTTACCTGTTGGAGATGCAATTAGCAGGTTTTATCTTATACCTATTGATTGACACCCTTAGAAA
38-PhyloMarkers-DnaJ-c68682-g2-i1_630	38-PhyloMarkers-DnaJ-c68682-g2-i1_630	bead	genotyping	SWLX00000000	1323128	GTTTTATCTTATACCTATTGATTGACACCCTTAGAAAGCATCAAAATGTAGAAGGTATTATTTGAGTTGATTCTTGTGTTCA
38-PhyloMarkers-DnaJ-c68682-g2-i1_668	38-PhyloMarkers-DnaJ-c68682-g2-i1_668	bead	genotyping	SWLX00000000	1323128	CATCAAAATGTAGAAGGTATTATTTGAGTTGATTCTTGTGTTCATAAAAGACTTATAAGTGTGGTGATTAAAAGAGAAAACA
39-PhyloMarkers-PBC-c62937-g1-i4_0	39-PhyloMarkers-PBC-c62937-g1-i4_0	bead	genotyping	SWLX00000000	1323128	TCTACTGGCGAAATGAAAATGACAATCAATCAATCTGCAAAACAAAAAAGACACTGATTTACTCTAAGTCTAAAAACTTTAC
39-PhyloMarkers-PBC-c62937-g1-i4_42	39-PhyloMarkers-PBC-c62937-g1-i4_42	bead	genotyping	SWLX00000000	1323128	CAAAAAAGACACTGATTTACTCTAAGTCTAAAAACTTTACAACTTTACATGATTTATAGTTTTAAACTATTTTAAGCATGAT
39-PhyloMarkers-PBC-c62937-g1-i4_84	39-PhyloMarkers-PBC-c62937-g1-i4_84	bead	genotyping	SWLX00000000	1323128	CTTTACATGATTTATAGTTTTAAACTATTTTAAGCATGATCAAAGTTCGATGTTGAAATATTCTGATCAAATTGAGCAAAAC
39-PhyloMarkers-PBC-c62937-g1-i4_126	39-PhyloMarkers-PBC-c62937-g1-i4_126	bead	genotyping	SWLX00000000	1323128	AAGTTCGATGTTGAAATATTCTGATCAAATTGAGCAAAACAAAAAGCCAGTTGATCCCCATTATTCTATTTACCTGTGACGG
39-PhyloMarkers-PBC-c62937-g1-i4_168	39-PhyloMarkers-PBC-c62937-g1-i4_168	bead	genotyping	SWLX00000000	1323128	AAAGCCAGTTGATCCCCATTATTCTATTTACCTGTGACGGATGCATCAGTCTTTGTTGATCGTCCATCTTGTCTTGTAAACG
39-PhyloMarkers-PBC-c62937-g1-i4_210	39-PhyloMarkers-PBC-c62937-g1-i4_210	bead	genotyping	SWLX00000000	1323128	GCATCAGTCTTTGTTGATCGTCCATCTTGTCTTGTAAACGCCCTCGTCAGTATTCTCGGGTCTCAGCTGTCTTCTTGACGTC
39-PhyloMarkers-PBC-c62937-g1-i4_252	39-PhyloMarkers-PBC-c62937-g1-i4_252	bead	genotyping	SWLX00000000	1323128	CTCGTCAGTATTCTCGGGTCTCAGCTGTCTTCTTGACGTCGCTGCAAATTCAACTCCAAAATAAAGAACAAAGAACGCACTG
39-PhyloMarkers-PBC-c62937-g1-i4_294	39-PhyloMarkers-PBC-c62937-g1-i4_294	bead	genotyping	SWLX00000000	1323128	TGCAAATTCAACTCCAAAATAAAGAACAAAGAACGCACTGAGAAAATCACATAAGGCTGTTGATCTTTACTCATCAAATGAT
39-PhyloMarkers-PBC-c62937-g1-i4_336	39-PhyloMarkers-PBC-c62937-g1-i4_336	bead	genotyping	SWLX00000000	1323128	AAAATCACATAAGGCTGTTGATCTTTACTCATCAAATGATGATACGAAGAAGAGAATGGTGGCGGAAGATCAAACGAATGAC
39-PhyloMarkers-PBC-c62937-g1-i4_378	39-PhyloMarkers-PBC-c62937-g1-i4_378	bead	genotyping	SWLX00000000	1323128	TACGAAGAAGAGAATGGTGGCGGAAGATCAAACGAATGACCATTCAACCATGCGGTTATAAATTTCTAAACAATGTAATCCC
39-PhyloMarkers-PBC-c62937-g1-i4_418	39-PhyloMarkers-PBC-c62937-g1-i4_418	bead	genotyping	SWLX00000000	1323128	CATTCAACCATGCGGTTATAAATTTCTAAACAATGTAATCCCTTGTAGGGGAGGGATTCTTGTCACTGCCACTCACGTTAAT
40-PhyloMarkers-Ala-racemase-N-c64381-g1-i1_0	40-PhyloMarkers-Ala-racemase-N-c64381-g1-i1_0	bead	genotyping	SWLX00000000	1323128	AAAAGCAGAACCATTAAATGTAATGATCCAAGTGAACACAAGTGGGGAAAGTAATAAGAGTGGTATTGCCCTTGGTAAAACT
40-PhyloMarkers-Ala-racemase-N-c64381-g1-i1_45	40-PhyloMarkers-Ala-racemase-N-c64381-g1-i1_45	bead	genotyping	SWLX00000000	1323128	GGAAAGTAATAAGAGTGGTATTGCCCTTGGTAAAACTATTGAGCTTACATCTTTTATAAAAGATAATTGTCCTCATTTGAAA
40-PhyloMarkers-Ala-racemase-N-c64381-g1-i1_90	40-PhyloMarkers-Ala-racemase-N-c64381-g1-i1_90	bead	genotyping	SWLX00000000	1323128	TACATCTTTTATAAAAGATAATTGTCCTCATTTGAAAATGTTGGGTATAATGACCATTGGGGCTTATAATTATGATCCAAAT
40-PhyloMarkers-Ala-racemase-N-c64381-g1-i1_135	40-PhyloMarkers-Ala-racemase-N-c64381-g1-i1_135	bead	genotyping	SWLX00000000	1323128	TATAATGACCATTGGGGCTTATAATTATGATCCAAATTCTGGGCCTAACCCTGATTTCCTATCTCTTGTGAAAGAAAGAGAA
40-PhyloMarkers-Ala-racemase-N-c64381-g1-i1_180	40-PhyloMarkers-Ala-racemase-N-c64381-g1-i1_180	bead	genotyping	SWLX00000000	1323128	TAACCCTGATTTCCTATCTCTTGTGAAAGAAAGAGAAGCTATTTGTGAAGCTTTCAACATTCCTTTAAAAGATATTGAGCTT
40-PhyloMarkers-Ala-racemase-N-c64381-g1-i1_225	40-PhyloMarkers-Ala-racemase-N-c64381-g1-i1_225	bead	genotyping	SWLX00000000	1323128	TGAAGCTTTCAACATTCCTTTAAAAGATATTGAGCTTAGCATGGGTATGTCTTCAGATTTTGAGCAAGCTATTGAAATGGGA
40-PhyloMarkers-Ala-racemase-N-c64381-g1-i1_270	40-PhyloMarkers-Ala-racemase-N-c64381-g1-i1_270	bead	genotyping	SWLX00000000	1323128	TATGTCTTCAGATTTTGAGCAAGCTATTGAAATGGGAAGTACAAATGTGAGAGTTGGAAGCACAATATTTGGAACACGAGAC
40-PhyloMarkers-Ala-racemase-N-c64381-g1-i1_360	40-PhyloMarkers-Ala-racemase-N-c64381-g1-i1_360	bead	genotyping	SWLX00000000	1323128	AAAAAAGGGAACATTTGAAACAGGACATTCTGTTGAGTTAGAAAAAACTGTGAAGGAAAATAAAAGTGCTAGTACATCATGT
40-PhyloMarkers-Ala-racemase-N-c64381-g1-i1_405	40-PhyloMarkers-Ala-racemase-N-c64381-g1-i1_405	bead	genotyping	SWLX00000000	1323128	AACTGTGAAGGAAAATAAAAGTGCTAGTACATCATGTTCCCAACAAAAATTAACTAATAGTCCAGAAGAGACACTGAAAAAT
40-PhyloMarkers-Ala-racemase-N-c64381-g1-i1_450	40-PhyloMarkers-Ala-racemase-N-c64381-g1-i1_450	bead	genotyping	SWLX00000000	1323128	AAAATTAACTAATAGTCCAGAAGAGACACTGAAAAATTTATCAATAGAATAAATCTTATTCTCCTATTACTTGTGCAGTACT
40-PhyloMarkers-Ala-racemase-N-c64381-g1-i1_495	40-PhyloMarkers-Ala-racemase-N-c64381-g1-i1_495	bead	genotyping	SWLX00000000	1323128	AGAATAAATCTTATTCTCCTATTACTTGTGCAGTACTAACAAGTATACTAGAAACATAAAAATTATGTTGTTGACAACATGT
40-PhyloMarkers-Ala-racemase-N-c64381-g1-i1_540	40-PhyloMarkers-Ala-racemase-N-c64381-g1-i1_540	bead	genotyping	SWLX00000000	1323128	TACTAGAAACATAAAAATTATGTTGTTGACAACATGTCATATGTTGTTACTATTTGTTTGGTTATCGAATACATAGACAGAA
40-PhyloMarkers-Ala-racemase-N-c64381-g1-i1_585	40-PhyloMarkers-Ala-racemase-N-c64381-g1-i1_585	bead	genotyping	SWLX00000000	1323128	GTTACTATTTGTTTGGTTATCGAATACATAGACAGAAGATTTGAACCAGTGCTGAAGTTTTATTATTGCCACATTAATTAAA
40-PhyloMarkers-Ala-racemase-N-c64381-g1-i1_618	40-PhyloMarkers-Ala-racemase-N-c64381-g1-i1_618	bead	genotyping	SWLX00000000	1323128	AGAAGATTTGAACCAGTGCTGAAGTTTTATTATTGCCACATTAATTAAAGCTCAAATGAAATTAGATTTTGTCATTTTTACC
41-PhyloMarker-CAP-GLY-c58344-g1-i1_0	41-PhyloMarker-CAP-GLY-c58344-g1-i1_0	bead	genotyping	SWLX00000000	1323128	GCAGAAATCACAGGCCAATTCAAGAATTTGAAAGAGCTAAATGTTAGTGAGAATCGTCTTAGCATCCCCAAGGATCCAACTT
41-PhyloMarker-CAP-GLY-c58344-g1-i1_45	41-PhyloMarker-CAP-GLY-c58344-g1-i1_45	bead	genotyping	SWLX00000000	1323128	AGTGAGAATCGTCTTAGCATCCCCAAGGATCCAACTTCCCTCATACTTAATTTCTCACGTCTGCGCAATGCTACCTTGAATG
41-PhyloMarker-CAP-GLY-c58344-g1-i1_90	41-PhyloMarker-CAP-GLY-c58344-g1-i1_90	bead	genotyping	SWLX00000000	1323128	CTTAATTTCTCACGTCTGCGCAATGCTACCTTGAATGGCCTAGGTGTTTCTTGGGCTGAAATTCTTAGCATTTGCTCTATGT
41-PhyloMarker-CAP-GLY-c58344-g1-i1_135	41-PhyloMarker-CAP-GLY-c58344-g1-i1_135	bead	genotyping	SWLX00000000	1323128	GTTTCTTGGGCTGAAATTCTTAGCATTTGCTCTATGTTCCCCTGTTTGCAGGAGTTACACCTTGGATTTAACAACATTTCAA
41-PhyloMarker-CAP-GLY-c58344-g1-i1_180	41-PhyloMarker-CAP-GLY-c58344-g1-i1_180	bead	genotyping	SWLX00000000	1323128	TTGCAGGAGTTACACCTTGGATTTAACAACATTTCAAAATTGTCAAATGAAATACAAAACATCAAGGGTTTGAAAATTCTTG
41-PhyloMarker-CAP-GLY-c58344-g1-i1_225	41-PhyloMarker-CAP-GLY-c58344-g1-i1_225	bead	genotyping	SWLX00000000	1323128	AATGAAATACAAAACATCAAGGGTTTGAAAATTCTTGACATCATGACAAATGCCATCAGTGATTGGTCAGAAATACTTAAGT
41-PhyloMarker-CAP-GLY-c58344-g1-i1_270	41-PhyloMarker-CAP-GLY-c58344-g1-i1_270	bead	genotyping	SWLX00000000	1323128	ACAAATGCCATCAGTGATTGGTCAGAAATACTTAAGTTAGCCGCTTTACCAAAATTAGAAACTCTTCTAGTCAGTGAAAATC
41-PhyloMarker-CAP-GLY-c58344-g1-i1_315	41-PhyloMarker-CAP-GLY-c58344-g1-i1_315	bead	genotyping	SWLX00000000	1323128	TTACCAAAATTAGAAACTCTTCTAGTCAGTGAAAATCAAATCAAATCCATCTACTTCCCTGACTGTGGTCCTGAAGGCAAGA
41-PhyloMarker-CAP-GLY-c58344-g1-i1_360	41-PhyloMarker-CAP-GLY-c58344-g1-i1_360	bead	genotyping	SWLX00000000	1323128	TCCATCTACTTCCCTGACTGTGGTCCTGAAGGCAAGACAGAGTGTTTTTTGCATTTAAAAGTGCTAATAATTAAAAGATGTC
41-PhyloMarker-CAP-GLY-c58344-g1-i1_405	41-PhyloMarker-CAP-GLY-c58344-g1-i1_405	bead	genotyping	SWLX00000000	1323128	TTTTTGCATTTAAAAGTGCTAATAATTAAAAGATGTCAAATCAATGATTGGTCATCAATTAACGAACTTAACAAGCTGACAT
41-PhyloMarker-CAP-GLY-c58344-g1-i1_450	41-PhyloMarker-CAP-GLY-c58344-g1-i1_450	bead	genotyping	SWLX00000000	1323128	GATTGGTCATCAATTAACGAACTTAACAAGCTGACATCTCTAGTTGAGCTGCAATTTTGTTATAACCCTTTGTTCACATCAC
41-PhyloMarker-CAP-GLY-c58344-g1-i1_495	41-PhyloMarker-CAP-GLY-c58344-g1-i1_495	bead	genotyping	SWLX00000000	1323128	GAGCTGCAATTTTGTTATAACCCTTTGTTCACATCACAAAGTATGGAGACAGTTAGACAATTAATAACAGCAAAGATAGGTA
41-PhyloMarker-CAP-GLY-c58344-g1-i1_540	41-PhyloMarker-CAP-GLY-c58344-g1-i1_540	bead	genotyping	SWLX00000000	1323128	GAGACAGTTAGACAATTAATAACAGCAAAGATAGGTAACCTAAAGCTCTTTGCTAGAACCCCAATAACATATGAAGAAAGAA
41-PhyloMarker-CAP-GLY-c58344-g1-i1_585	41-PhyloMarker-CAP-GLY-c58344-g1-i1_585	bead	genotyping	SWLX00000000	1323128	CTCTTTGCTAGAACCCCAATAACATATGAAGAAAGAAAAGGGGCAGAGATAGATTATCTCAAACGTTTTGGAACAGAATGGA
41-PhyloMarker-CAP-GLY-c58344-g1-i1_619	41-PhyloMarker-CAP-GLY-c58344-g1-i1_619	bead	genotyping	SWLX00000000	1323128	GAAAAGGGGCAGAGATAGATTATCTCAAACGTTTTGGAACAGAATGGAAGGAAGAAGGTGGGTGTACAGACCCAAACAAAAA
42-PhyloMarkers-DEAD-c64960-g1-i1_86	42-PhyloMarkers-DEAD-c64960-g1-i1_86	bead	genotyping	SWLX00000000	1323128	gcggtggcTACAACAGCGGAGGTGGATATCAAAAGAGTAACGGCTATGGACAGAGTAATGGTGCTTCAAAATTCCAAAATGG
42-PhyloMarkers-DEAD-c64960-g1-i1_129	42-PhyloMarkers-DEAD-c64960-g1-i1_129	bead	genotyping	SWLX00000000	1323128	CTATGGACAGAGTAATGGTGCTTCAAAATTCCAAAATGGATCTATAAAAAGGTTTTGAGTGACCTAGTAATGTTAGCAACCT
42-PhyloMarkers-DEAD-c64960-g1-i1_172	42-PhyloMarkers-DEAD-c64960-g1-i1_172	bead	genotyping	SWLX00000000	1323128	ATAAAAAGGTTTTGAGTGACCTAGTAATGTTAGCAACCTTTATTTATTTGAAACTTTTGTTTTATCAAATAGCAGTCTCACG
42-PhyloMarkers-DEAD-c64960-g1-i1_215	42-PhyloMarkers-DEAD-c64960-g1-i1_215	bead	genotyping	SWLX00000000	1323128	TTATTTGAAACTTTTGTTTTATCAAATAGCAGTCTCACGTTATTTTTTAAATGGTGCAATAAGATGGTTTCAAGACTTGCTT
42-PhyloMarkers-DEAD-c64960-g1-i1_258	42-PhyloMarkers-DEAD-c64960-g1-i1_258	bead	genotyping	SWLX00000000	1323128	TTTTTAAATGGTGCAATAAGATGGTTTCAAGACTTGCTTTTTCTAGAAATCCTTAAAGATCTTGAAAACAGATTGCTTTCTA
42-PhyloMarkers-DEAD-c64960-g1-i1_301	42-PhyloMarkers-DEAD-c64960-g1-i1_301	bead	genotyping	SWLX00000000	1323128	TAGAAATCCTTAAAGATCTTGAAAACAGATTGCTTTCTAGCGCAGACCTTGTTTCAGATTGTGCAAGTTTTTAGATTTTGTC
42-PhyloMarkers-DEAD-c64960-g1-i1_344	42-PhyloMarkers-DEAD-c64960-g1-i1_344	bead	genotyping	SWLX00000000	1323128	AGACCTTGTTTCAGATTGTGCAAGTTTTTAGATTTTGTCATGGACTCATTTGACTGTTTTACAATCTCACTTCATTTACTGT
42-PhyloMarkers-DEAD-c64960-g1-i1_387	42-PhyloMarkers-DEAD-c64960-g1-i1_387	bead	genotyping	SWLX00000000	1323128	ACTCATTTGACTGTTTTACAATCTCACTTCATTTACTGTGATTATTTATAGCAGTTGCTATTTTCAATCAAAGTTGGCCATG
42-PhyloMarkers-DEAD-c64960-g1-i1_430	42-PhyloMarkers-DEAD-c64960-g1-i1_430	bead	genotyping	SWLX00000000	1323128	ATTTATAGCAGTTGCTATTTTCAATCAAAGTTGGCCATGTTTGATTATTTTCTTTAAGAATAATGATTCTTAAGTTGTTATA
42-PhyloMarkers-DEAD-c64960-g1-i1_473	42-PhyloMarkers-DEAD-c64960-g1-i1_473	bead	genotyping	SWLX00000000	1323128	ATTATTTTCTTTAAGAATAATGATTCTTAAGTTGTTATAATCTCAATGCCATCACACTAGTGTTGGTAAGAATATTTTTTTA
42-PhyloMarkers-DEAD-c64960-g1-i1_516	42-PhyloMarkers-DEAD-c64960-g1-i1_516	bead	genotyping	SWLX00000000	1323128	CAATGCCATCACACTAGTGTTGGTAAGAATATTTTTTTAATGTTCAATGTGACATTGTTGGGATCAAATTTTTAATCTTGTT
42-PhyloMarkers-DEAD-c64960-g1-i1_555	42-PhyloMarkers-DEAD-c64960-g1-i1_555	bead	genotyping	SWLX00000000	1323128	ATGTTCAATGTGACATTGTTGGGATCAAATTTTTAATCTTGTTGTTTTAATTAGGAATATTTGTTCCTTTCATATCGTAATA
43-PhyloMarker-FERM-M-c62918-g1-i1_172	43-PhyloMarker-FERM-M-c62918-g1-i1_172	bead	genotyping	SWLX00000000	1323128	TAAGACAACTTTTTTAATAGAATGCTATTATCTCCTATAGTTTATGACAGATAAAAAGACATTTTCAAATTCACTAAAACCT
43-PhyloMarker-FERM-M-c62918-g1-i1_215	43-PhyloMarker-FERM-M-c62918-g1-i1_215	bead	genotyping	SWLX00000000	1323128	ATGACAGATAAAAAGACATTTTCAAATTCACTAAAACCTTATACCCTGAAGATATCATCTATGAAAACTGTTTCATAAAAAA
43-PhyloMarker-FERM-M-c62918-g1-i1_258	43-PhyloMarker-FERM-M-c62918-g1-i1_258	bead	genotyping	SWLX00000000	1323128	CCCTGAAGATATCATCTATGAAAACTGTTTCATAAAAAAAACATTAGAACTTCCAAAAACATTATATAGACATGAAGCGAAA
43-PhyloMarker-FERM-M-c62918-g1-i1_301	43-PhyloMarker-FERM-M-c62918-g1-i1_301	bead	genotyping	SWLX00000000	1323128	TTAGAACTTCCAAAAACATTATATAGACATGAAGCGAAAAGTACAATTCTTTGCTTAATCACAGAGATGAAAATATGAGTTA
43-PhyloMarker-FERM-M-c62918-g1-i1_344	43-PhyloMarker-FERM-M-c62918-g1-i1_344	bead	genotyping	SWLX00000000	1323128	CAATTCTTTGCTTAATCACAGAGATGAAAATATGAGTTATCAATTACATACCAGAAACCTACTCTCTAAACAAATCAATCGT
43-PhyloMarker-FERM-M-c62918-g1-i1_387	43-PhyloMarker-FERM-M-c62918-g1-i1_387	bead	genotyping	SWLX00000000	1323128	TTACATACCAGAAACCTACTCTCTAAACAAATCAATCGTTATTGAGATTATGAAAATAAAACAAAACTAGTGCTGAATGTCC
43-PhyloMarker-FERM-M-c62918-g1-i1_430	43-PhyloMarker-FERM-M-c62918-g1-i1_430	bead	genotyping	SWLX00000000	1323128	GAGATTATGAAAATAAAACAAAACTAGTGCTGAATGTCCAATAAAAATTGCGTGGAGAGAAAATACTGTGCTTTTGTGATTT
43-PhyloMarker-FERM-M-c62918-g1-i1_470	43-PhyloMarker-FERM-M-c62918-g1-i1_470	bead	genotyping	SWLX00000000	1323128	ATAAAAATTGCGTGGAGAGAAAATACTGTGCTTTTGTGATTTTTGCACTTCTTTAAACAGCCCCAGCTTCAAGTTGTTCACC
44-PhyloMarker-Ldh-1-C-c60224-g1-i1_0	44-PhyloMarker-Ldh-1-C-c60224-g1-i1_0	bead	genotyping	SWLX00000000	1323128	ACTTATGGCTAGACAAATTCAAGGACATAAAAAACTTAGATAAAAAGTATACACCTGATAATAATAAATACAAAGTAATGAA
44-PhyloMarker-Ldh-1-C-c60224-g1-i1_43	44-PhyloMarker-Ldh-1-C-c60224-g1-i1_43	bead	genotyping	SWLX00000000	1323128	AAAGTATACACCTGATAATAATAAATACAAAGTAATGAAAATGAATCATCACATGGATTATTTTTGCTTGAAAAATTGTCAG
44-PhyloMarker-Ldh-1-C-c60224-g1-i1_86	44-PhyloMarker-Ldh-1-C-c60224-g1-i1_86	bead	genotyping	SWLX00000000	1323128	AATCATCACATGGATTATTTTTGCTTGAAAAATTGTCAGACATTGATGTAAAATTTAATTAAAAAATATACCCTGCAATAAA
44-PhyloMarker-Ldh-1-C-c60224-g1-i1_129	44-PhyloMarker-Ldh-1-C-c60224-g1-i1_129	bead	genotyping	SWLX00000000	1323128	TGATGTAAAATTTAATTAAAAAATATACCCTGCAATAAATAAACAAAGCCCAAAAGAAAAAAGTAAACAACCTCTAAATTTC
44-PhyloMarker-Ldh-1-C-c60224-g1-i1_172	44-PhyloMarker-Ldh-1-C-c60224-g1-i1_172	bead	genotyping	SWLX00000000	1323128	CAAAGCCCAAAAGAAAAAAGTAAACAACCTCTAAATTTCTTATTGAAAGACAAAAATATTGTTAATAAATAAATTATGTTAC
44-PhyloMarker-Ldh-1-C-c60224-g1-i1_215	44-PhyloMarker-Ldh-1-C-c60224-g1-i1_215	bead	genotyping	SWLX00000000	1323128	TGAAAGACAAAAATATTGTTAATAAATAAATTATGTTACCAGTTTATGCACTCATATTCAATTGAAATGTCTAGTTTAACAT
44-PhyloMarker-Ldh-1-C-c60224-g1-i1_258	44-PhyloMarker-Ldh-1-C-c60224-g1-i1_258	bead	genotyping	SWLX00000000	1323128	TTATGCACTCATATTCAATTGAAATGTCTAGTTTAACATACACCAAAATGGTTTGTATGAAAACTGACATTTTAACCCCCAA
44-PhyloMarker-Ldh-1-C-c60224-g1-i1_301	44-PhyloMarker-Ldh-1-C-c60224-g1-i1_301	bead	genotyping	SWLX00000000	1323128	CAAAATGGTTTGTATGAAAACTGACATTTTAACCCCCAAAGGTCTGTAACTAGAATGCAATTAGGGTTTTATCAAATGGAAA
44-PhyloMarker-Ldh-1-C-c60224-g1-i1_344	44-PhyloMarker-Ldh-1-C-c60224-g1-i1_344	bead	genotyping	SWLX00000000	1323128	CTGTAACTAGAATGCAATTAGGGTTTTATCAAATGGAAAGTAAACTAAAGTCTATAAAATATCTTAAAAACTAAACATAAAA
44-PhyloMarker-Ldh-1-C-c60224-g1-i1_387	44-PhyloMarker-Ldh-1-C-c60224-g1-i1_387	bead	genotyping	SWLX00000000	1323128	ACTAAAGTCTATAAAATATCTTAAAAACTAAACATAAAAAAGGTTGTAAGAGATATTTGAAATACATAATTTATTGAACATT
44-PhyloMarker-Ldh-1-C-c60224-g1-i1_430	44-PhyloMarker-Ldh-1-C-c60224-g1-i1_430	bead	genotyping	SWLX00000000	1323128	TTGTAAGAGATATTTGAAATACATAATTTATTGAACATTTTCTGCAACATATTTTTCTCCTTTGGCAATGTTTGAGTTCAAC
44-PhyloMarker-Ldh-1-C-c60224-g1-i1_473	44-PhyloMarker-Ldh-1-C-c60224-g1-i1_473	bead	genotyping	SWLX00000000	1323128	GCAACATATTTTTCTCCTTTGGCAATGTTTGAGTTCAACTCTTCCATAGAGTCGTTGAGAAGTTTCCTCTCATAGTCGAGAA
44-PhyloMarker-Ldh-1-C-c60224-g1-i1_510	44-PhyloMarker-Ldh-1-C-c60224-g1-i1_510	bead	genotyping	SWLX00000000	1323128	ACTCTTCCATAGAGTCGTTGAGAAGTTTCCTCTCATAGTCGAGAAGCTGGCCAATTCCAAGGTTTTTCTCAACACCATTTTT
45-PhyloMarkers-WD40-c66800-g1-i1_39	45-PhyloMarkers-WD40-c66800-g1-i1_39	bead	genotyping	SWLX00000000	1323128	TGTAATTGATTAGCTGTAATTTTGGAATGATAATTATACATGTTCGTTACCGGTGTTTGCTGTATGAAGCATAACGTAAGCT
45-PhyloMarkers-WD40-c66800-g1-i1_78	45-PhyloMarkers-WD40-c66800-g1-i1_78	bead	genotyping	SWLX00000000	1323128	ATGTTCGTTACCGGTGTTTGCTGTATGAAGCATAACGTAAGCTGATTCATCCACGACAAGTTCTTCATCTTCTTCCAACGGC
45-PhyloMarkers-WD40-c66800-g1-i1_117	45-PhyloMarkers-WD40-c66800-g1-i1_117	bead	genotyping	SWLX00000000	1323128	AGCTGATTCATCCACGACAAGTTCTTCATCTTCTTCCAACGGCCCTTTTCCAGGCAAAAACACTGATGATTCTGTTGGTTCA
45-PhyloMarkers-WD40-c66800-g1-i1_234	45-PhyloMarkers-WD40-c66800-g1-i1_234	bead	genotyping	SWLX00000000	1323128	tttcttCTGGGCAGAAGCTGTCTCCATAGGTTCACCCATTTTCAATTAATTAAGCTATTTTCACTCACGCAAATCTAAATTT
45-PhyloMarkers-WD40-c66800-g1-i1_272	45-PhyloMarkers-WD40-c66800-g1-i1_272	bead	genotyping	SWLX00000000	1323128	TTTTCAATTAATTAAGCTATTTTCACTCACGCAAATCTAAATTTCAGTCAAAAATTCACGATTTACTCTCCGCAGTCTGTCG
46-PhyloMarker-zf-HIT-c52758-g1-i1_0	46-PhyloMarker-zf-HIT-c52758-g1-i1_0	bead	genotyping	SWLX00000000	1323128	TTGTTTTTCATCTGCATGTTTTATCATTGTATTTTTGTATCAGAATATCGACAGTATTTTACTGTTTCATCAACCTGTCCAA
46-PhyloMarker-zf-HIT-c52758-g1-i1_45	46-PhyloMarker-zf-HIT-c52758-g1-i1_45	bead	genotyping	SWLX00000000	1323128	TATCGACAGTATTTTACTGTTTCATCAACCTGTCCAACAATGTGTGTTATAGGATGGTCCAAACACTCATTATTGTGCTATT
46-PhyloMarker-zf-HIT-c52758-g1-i1_90	46-PhyloMarker-zf-HIT-c52758-g1-i1_90	bead	genotyping	SWLX00000000	1323128	GTTATAGGATGGTCCAAACACTCATTATTGTGCTATTAAGTAGAAAATGGATTACAATAACCAGTTTTTGTATTAAACCAGT
46-PhyloMarker-zf-HIT-c52758-g1-i1_135	46-PhyloMarker-zf-HIT-c52758-g1-i1_135	bead	genotyping	SWLX00000000	1323128	AATGGATTACAATAACCAGTTTTTGTATTAAACCAGTGGAATTGTCCATGTACATAGCACAGGGTAGGGTAATATCAACATA
46-PhyloMarker-zf-HIT-c52758-g1-i1_180	46-PhyloMarker-zf-HIT-c52758-g1-i1_180	bead	genotyping	SWLX00000000	1323128	CCATGTACATAGCACAGGGTAGGGTAATATCAACATAGATTTTGAAAATCTATCAACAACCCCTCCCCTTGCCAATCCAATT
46-PhyloMarker-zf-HIT-c52758-g1-i1_225	46-PhyloMarker-zf-HIT-c52758-g1-i1_225	bead	genotyping	SWLX00000000	1323128	AAATCTATCAACAACCCCTCCCCTTGCCAATCCAATTTACCGCAACATAGTGAGTAATAGTTTGGTTAACAATTGATGATGA
46-PhyloMarker-zf-HIT-c52758-g1-i1_270	46-PhyloMarker-zf-HIT-c52758-g1-i1_270	bead	genotyping	SWLX00000000	1323128	CATAGTGAGTAATAGTTTGGTTAACAATTGATGATGATGACTAGGGCAAGTGATAGTTTATGAAACGTCTATTCGATCCATT
46-PhyloMarker-zf-HIT-c52758-g1-i1_315	46-PhyloMarker-zf-HIT-c52758-g1-i1_315	bead	genotyping	SWLX00000000	1323128	GCAAGTGATAGTTTATGAAACGTCTATTCGATCCATTGATTTCTATAGACAAACATACCCACAGACAGACAAAGTAGTCTGA
46-PhyloMarker-zf-HIT-c52758-g1-i1_360	46-PhyloMarker-zf-HIT-c52758-g1-i1_360	bead	genotyping	SWLX00000000	1323128	TAGACAAACATACCCACAGACAGACAAAGTAGTCTGATTGACATGGGAGTATCCATCTTAACTGTCTTTGACACGCAAAACA
46-PhyloMarker-zf-HIT-c52758-g1-i1_405	46-PhyloMarker-zf-HIT-c52758-g1-i1_405	bead	genotyping	SWLX00000000	1323128	GGAGTATCCATCTTAACTGTCTTTGACACGCAAAACAAAAGTTTTATTTGTTTTAGCAAATTCGATGAGCTGTCTCTTTTTC
46-PhyloMarker-zf-HIT-c52758-g1-i1_450	46-PhyloMarker-zf-HIT-c52758-g1-i1_450	bead	genotyping	SWLX00000000	1323128	ATTTGTTTTAGCAAATTCGATGAGCTGTCTCTTTTTCCCTATATAAAAATTCATATTTACAGAGAAGAGCTCAACATTAGGT
46-PhyloMarker-zf-HIT-c52758-g1-i1_495	46-PhyloMarker-zf-HIT-c52758-g1-i1_495	bead	genotyping	SWLX00000000	1323128	AAAATTCATATTTACAGAGAAGAGCTCAACATTAGGTTATTATTGACCGAAGAAACAATTATTCTACAAATACATATGTTCA
46-PhyloMarker-zf-HIT-c52758-g1-i1_540	46-PhyloMarker-zf-HIT-c52758-g1-i1_540	bead	genotyping	SWLX00000000	1323128	ACCGAAGAAACAATTATTCTACAAATACATATGTTCAATTAATCTTTGATACATCTCATTTTGCAAAAAGTATGTTTCACAG
46-PhyloMarker-zf-HIT-c52758-g1-i1_585	46-PhyloMarker-zf-HIT-c52758-g1-i1_585	bead	genotyping	SWLX00000000	1323128	TTGATACATCTCATTTTGCAAAAAGTATGTTTCACAGCATTACTTTTGATTTCAAATGTAAACTAGAATGGCGCGTTCGGTA
47-PhyloMarker-UPF1-Zn-bind-c68457-g1-i1_0	47-PhyloMarker-UPF1-Zn-bind-c68457-g1-i1_0	bead	genotyping	SWLX00000000	1323128	GACAAAATAGTCTATTCGTTTACAAAAAAGAGATTTCCACCATCAAAGTAAGCATTGGTCGGGGTTTGGTACCATAGCAATA
47-PhyloMarker-UPF1-Zn-bind-c68457-g1-i1_45	47-PhyloMarker-UPF1-Zn-bind-c68457-g1-i1_45	bead	genotyping	SWLX00000000	1323128	AAGTAAGCATTGGTCGGGGTTTGGTACCATAGCAATATTTGTTTGCCACCAAGTGTAATACTGGAGAACAGCTGACATATAT
47-PhyloMarker-UPF1-Zn-bind-c68457-g1-i1_90	47-PhyloMarker-UPF1-Zn-bind-c68457-g1-i1_90	bead	genotyping	SWLX00000000	1323128	CCACCAAGTGTAATACTGGAGAACAGCTGACATATATATTCTTTATCTTAGCTTGTGAAGCTTTGCATCCGGTTTGCATCTT
47-PhyloMarker-UPF1-Zn-bind-c68457-g1-i1_135	47-PhyloMarker-UPF1-Zn-bind-c68457-g1-i1_135	bead	genotyping	SWLX00000000	1323128	TCTTAGCTTGTGAAGCTTTGCATCCGGTTTGCATCTTTAAGACAAGTCATTACTCTGGTTTTTCTTTAAGCTTAATGGAATC
47-PhyloMarker-UPF1-Zn-bind-c68457-g1-i1_180	47-PhyloMarker-UPF1-Zn-bind-c68457-g1-i1_180	bead	genotyping	SWLX00000000	1323128	GTCATTACTCTGGTTTTTCTTTAAGCTTAATGGAATCAGTTTCTGCTGCCCTCATTTTTTGATATTATGGTTTTCAATTACA
47-PhyloMarker-UPF1-Zn-bind-c68457-g1-i1_225	47-PhyloMarker-UPF1-Zn-bind-c68457-g1-i1_225	bead	genotyping	SWLX00000000	1323128	CTGCCCTCATTTTTTGATATTATGGTTTTCAATTACAGTTAATACTGATGTATGTCAAAACATGTTAAATTAACATTAAGCA
47-PhyloMarker-UPF1-Zn-bind-c68457-g1-i1_270	47-PhyloMarker-UPF1-Zn-bind-c68457-g1-i1_270	bead	genotyping	SWLX00000000	1323128	TGATGTATGTCAAAACATGTTAAATTAACATTAAGCATTATCCGAATTGAAGTTTTGAATTCCTTTTTTTACTGATGAATAC
47-PhyloMarker-UPF1-Zn-bind-c68457-g1-i1_315	47-PhyloMarker-UPF1-Zn-bind-c68457-g1-i1_315	bead	genotyping	SWLX00000000	1323128	ATTGAAGTTTTGAATTCCTTTTTTTACTGATGAATACATTGATAAGCTCTCAATATATATCATGGATTCTTCTTCAATATTT
47-PhyloMarker-UPF1-Zn-bind-c68457-g1-i1_360	47-PhyloMarker-UPF1-Zn-bind-c68457-g1-i1_360	bead	genotyping	SWLX00000000	1323128	GCTCTCAATATATATCATGGATTCTTCTTCAATATTTGAAATGAACAACATGAATAATAACATTTTTTTTCTTTTCGGACAT
47-PhyloMarker-UPF1-Zn-bind-c68457-g1-i1_405	47-PhyloMarker-UPF1-Zn-bind-c68457-g1-i1_405	bead	genotyping	SWLX00000000	1323128	CAACATGAATAATAACATTTTTTTTCTTTTCGGACATGACATGTTTGTCTATACCTTTATAGAACAAGATTTCTAAAATGTT
47-PhyloMarker-UPF1-Zn-bind-c68457-g1-i1_450	47-PhyloMarker-UPF1-Zn-bind-c68457-g1-i1_450	bead	genotyping	SWLX00000000	1323128	TGTCTATACCTTTATAGAACAAGATTTCTAAAATGTTTTCAATAGAAATACATTGGGTTTTTCAGGAGTTCAAACAATAAGT
47-PhyloMarker-UPF1-Zn-bind-c68457-g1-i1_495	47-PhyloMarker-UPF1-Zn-bind-c68457-g1-i1_495	bead	genotyping	SWLX00000000	1323128	AAATACATTGGGTTTTTCAGGAGTTCAAACAATAAGTCCTGAGTTAAGATGCCATTGAAAATCAGTTTATAAATAGTCCAAA
47-PhyloMarker-UPF1-Zn-bind-c68457-g1-i1_540	47-PhyloMarker-UPF1-Zn-bind-c68457-g1-i1_540	bead	genotyping	SWLX00000000	1323128	AAGATGCCATTGAAAATCAGTTTATAAATAGTCCAAAATGCTGTTTATACTTTTACAACAGCCACGCTATATTCATTGAAAG
47-PhyloMarker-UPF1-Zn-bind-c68457-g1-i1_585	47-PhyloMarker-UPF1-Zn-bind-c68457-g1-i1_585	bead	genotyping	SWLX00000000	1323128	TATACTTTTACAACAGCCACGCTATATTCATTGAAAGGTAAATAACTCATCAACAAGAGTACCTTTTTTTTGGTCGGTTTCA
47-PhyloMarker-UPF1-Zn-bind-c68457-g1-i1_618	47-PhyloMarker-UPF1-Zn-bind-c68457-g1-i1_618	bead	genotyping	SWLX00000000	1323128	AAAGGTAAATAACTCATCAACAAGAGTACCTTTTTTTTGGTCGGTTTCAACGTTTATATTGTCTATAAAGGTCCATAGCTAT
48-PhyloMarker-c55332-g1-i2_0	48-PhyloMarker-c55332-g1-i2_0	bead	genotyping	SWLX00000000	1323128	AGAGATCTGAAACATACCACTTGAAAAAATTATCAACGTTTGAAGAACATACTTATACTAAGGGCTTTTACCATAAAGAGGA
48-PhyloMarker-c55332-g1-i2_45	48-PhyloMarker-c55332-g1-i2_45	bead	genotyping	SWLX00000000	1323128	AACATACTTATACTAAGGGCTTTTACCATAAAGAGGATCAGCGGTGAAACAAGCAAGATGTCTGTGCTTGATATGGTCTCCA
48-PhyloMarker-c55332-g1-i2_90	48-PhyloMarker-c55332-g1-i2_90	bead	genotyping	SWLX00000000	1323128	GAAACAAGCAAGATGTCTGTGCTTGATATGGTCTCCAACCCCAGTGTGGTGCTAAAGTAAGTTTTTTTTATAAAGTAAAACC
48-PhyloMarker-c55332-g1-i2_135	48-PhyloMarker-c55332-g1-i2_135	bead	genotyping	SWLX00000000	1323128	GTGGTGCTAAAGTAAGTTTTTTTTATAAAGTAAAACCATTGATTGGTCTGTCCTTTCCATCAGTTCTTAATTTATAAATATC
48-PhyloMarker-c55332-g1-i2_180	48-PhyloMarker-c55332-g1-i2_180	bead	genotyping	SWLX00000000	1323128	GTCTGTCCTTTCCATCAGTTCTTAATTTATAAATATCCTTTAATGACAAGATTTAATTATCAAACTTTTTATGAGATGATTC
48-PhyloMarker-c55332-g1-i2_225	48-PhyloMarker-c55332-g1-i2_225	bead	genotyping	SWLX00000000	1323128	ACAAGATTTAATTATCAAACTTTTTATGAGATGATTCAACTATCAAACAAAGATATTTTGTTTATCATTGTTATCTGTTATA
48-PhyloMarker-c55332-g1-i2_270	48-PhyloMarker-c55332-g1-i2_270	bead	genotyping	SWLX00000000	1323128	AACAAAGATATTTTGTTTATCATTGTTATCTGTTATAATTTAAGAAACATTTTCTTAAGAGAAAGAGTGAATACTTAAAGAA
48-PhyloMarker-c55332-g1-i2_315	48-PhyloMarker-c55332-g1-i2_315	bead	genotyping	SWLX00000000	1323128	AACATTTTCTTAAGAGAAAGAGTGAATACTTAAAGAAAATATAGCTCGAGGTGATTACGACGTTGATTGTTTCATATAGATT
48-PhyloMarker-c55332-g1-i2_360	48-PhyloMarker-c55332-g1-i2_360	bead	genotyping	SWLX00000000	1323128	TCGAGGTGATTACGACGTTGATTGTTTCATATAGATTTTGAACTGTGCATGAAGGAAGGCCTGTTAGGGCTTGAGTTAAACA
48-PhyloMarker-c55332-g1-i2_405	48-PhyloMarker-c55332-g1-i2_405	bead	genotyping	SWLX00000000	1323128	TGCATGAAGGAAGGCCTGTTAGGGCTTGAGTTAAACAATCAAAATCTAAATGAAACTAGCAATGTCCTAACCATCTAAAAAT
48-PhyloMarker-c55332-g1-i2_450	48-PhyloMarker-c55332-g1-i2_450	bead	genotyping	SWLX00000000	1323128	CTAAATGAAACTAGCAATGTCCTAACCATCTAAAAATGAATTTATGAATAGGCCAATGCTACTGCTTTTGTTTTTTTTTGGT
48-PhyloMarker-c55332-g1-i2_495	48-PhyloMarker-c55332-g1-i2_495	bead	genotyping	SWLX00000000	1323128	GAATAGGCCAATGCTACTGCTTTTGTTTTTTTTTGGTCTTATTATTTTAAGAAAAATTAACCTTAAAGACAAAGAGAGTATA
48-PhyloMarker-c55332-g1-i2_540	48-PhyloMarker-c55332-g1-i2_540	bead	genotyping	SWLX00000000	1323128	TTTAAGAAAAATTAACCTTAAAGACAAAGAGAGTATAGGGGTGTTTGAGAGACATTTTTCTGAAACCTAAAGCAGATGATTG
48-PhyloMarker-c55332-g1-i2_585	48-PhyloMarker-c55332-g1-i2_585	bead	genotyping	SWLX00000000	1323128	TGAGAGACATTTTTCTGAAACCTAAAGCAGATGATTGGGTAACAAAGCTTGATATTTGTTTGTTAGTGTTGATATTTGATTG
48-PhyloMarker-c55332-g1-i2_618	48-PhyloMarker-c55332-g1-i2_618	bead	genotyping	SWLX00000000	1323128	ATTGGGTAACAAAGCTTGATATTTGTTTGTTAGTGTTGATATTTGATTGGATAATGTTTAATGTGAATGGCATTACGTTTGA
49-PhyloMarker-Thioredoxin-c68360-g1-i3_0	49-PhyloMarker-Thioredoxin-c68360-g1-i3_0	bead	genotyping	SWLX00000000	1323128	TTTAAAAAGTATCATAAACTTTTTTGCTCTGAATATATATCAAATTCACTGATTTAATAACATAACTTTTTGATCAAAAAAA
49-PhyloMarker-Thioredoxin-c68360-g1-i3_42	49-PhyloMarker-Thioredoxin-c68360-g1-i3_42	bead	genotyping	SWLX00000000	1323128	AATTCACTGATTTAATAACATAACTTTTTGATCAAAAAAAGCAAAATTGATTCTTAAATTTTGCACGCAACAAAATAATAAA
49-PhyloMarker-Thioredoxin-c68360-g1-i3_84	49-PhyloMarker-Thioredoxin-c68360-g1-i3_84	bead	genotyping	SWLX00000000	1323128	AAAATTGATTCTTAAATTTTGCACGCAACAAAATAATAAATTAACACACATTAACATTTTCATCTCCATAGTAAATTAAATA
49-PhyloMarker-Thioredoxin-c68360-g1-i3_126	49-PhyloMarker-Thioredoxin-c68360-g1-i3_126	bead	genotyping	SWLX00000000	1323128	AACACACATTAACATTTTCATCTCCATAGTAAATTAAATAATGATAAGAGTATCTAGTGAGTTGGATGGATGCGATGATACA
49-PhyloMarker-Thioredoxin-c68360-g1-i3_168	49-PhyloMarker-Thioredoxin-c68360-g1-i3_168	bead	genotyping	SWLX00000000	1323128	GATAAGAGTATCTAGTGAGTTGGATGGATGCGATGATACATGACTAATGGATGAAACAATGATTTGGAAAGGCAGAATGGTT
49-PhyloMarker-Thioredoxin-c68360-g1-i3_210	49-PhyloMarker-Thioredoxin-c68360-g1-i3_210	bead	genotyping	SWLX00000000	1323128	ACTAATGGATGAAACAATGATTTGGAAAGGCAGAATGGTTTTCAGATGATCTGATGACACATATGTAAACAAAATAACAACT
49-PhyloMarker-Thioredoxin-c68360-g1-i3_252	49-PhyloMarker-Thioredoxin-c68360-g1-i3_252	bead	genotyping	SWLX00000000	1323128	CAGATGATCTGATGACACATATGTAAACAAAATAACAACTGTAAAGTAAATATAAACCATAAATGATCATTACAATTCATCC
49-PhyloMarker-Thioredoxin-c68360-g1-i3_294	49-PhyloMarker-Thioredoxin-c68360-g1-i3_294	bead	genotyping	SWLX00000000	1323128	AAAGTAAATATAAACCATAAATGATCATTACAATTCATCCTTGTCGTCTAAATCAACGTCACTCAGATCTATATCTTCTTCA
49-PhyloMarker-Thioredoxin-c68360-g1-i3_336	49-PhyloMarker-Thioredoxin-c68360-g1-i3_336	bead	genotyping	SWLX00000000	1323128	GTCGTCTAAATCAACGTCACTCAGATCTATATCTTCTTCAACAGGTAATTGTCCATCTTTCCCGTCCCAACCTTCAACTTTT
49-PhyloMarker-Thioredoxin-c68360-g1-i3_378	49-PhyloMarker-Thioredoxin-c68360-g1-i3_378	bead	genotyping	SWLX00000000	1323128	AGGTAATTGTCCATCTTTCCCGTCCCAACCTTCAACTTTTACAATCGCTGGCAGTTTGGCATTTTTGAGTGGAGCAGTGGAA
49-PhyloMarker-Thioredoxin-c68360-g1-i3_420	49-PhyloMarker-Thioredoxin-c68360-g1-i3_420	bead	genotyping	SWLX00000000	1323128	AATCGCTGGCAGTTTGGCATTTTTGAGTGGAGCAGTGGAACCTTTGCCGTAGGACAAATCACGAAGGAATTCGTGGATGCCC
49-PhyloMarker-Thioredoxin-c68360-g1-i3_462	49-PhyloMarker-Thioredoxin-c68360-g1-i3_462	bead	genotyping	SWLX00000000	1323128	TTTGCCGTAGGACAAATCACGAAGGAATTCGTGGATGCCCTTCTTGCCGAATGAGCCGCGCATAAGAGAGTACTTGGCCTTG
50-PhyloMarker-tRNA-m1G-MT-c58881-g1-i1_0	50-PhyloMarker-tRNA-m1G-MT-c58881-g1-i1_0	bead	genotyping	SWLX00000000	1323128	TAACATGTTTTTTAGCTTTGTTCTACTTTTACCTTCCCCTTGAGAAATTCTTTAATTTACGAGACTTTTCTCTCTTCTCTCT
50-PhyloMarker-tRNA-m1G-MT-c58881-g1-i1_45	50-PhyloMarker-tRNA-m1G-MT-c58881-g1-i1_45	bead	genotyping	SWLX00000000	1323128	AATTCTTTAATTTACGAGACTTTTCTCTCTTCTCTCTTTCATCTAACTCATGCATTCTCACTTGAAAATTGCTTCTCTCATT
50-PhyloMarker-tRNA-m1G-MT-c58881-g1-i1_90	50-PhyloMarker-tRNA-m1G-MT-c58881-g1-i1_90	bead	genotyping	SWLX00000000	1323128	ACTCATGCATTCTCACTTGAAAATTGCTTCTCTCATTGCTGTCATACCTCCTCTGATAAAAACTGGTTCTCTCATTTCTATC
50-PhyloMarker-tRNA-m1G-MT-c58881-g1-i1_135	50-PhyloMarker-tRNA-m1G-MT-c58881-g1-i1_135	bead	genotyping	SWLX00000000	1323128	ACCTCCTCTGATAAAAACTGGTTCTCTCATTTCTATCAAATACTTTTGGTTTATAACTGTTTCTCTCTTTTCTGGGAGCGAT
50-PhyloMarker-tRNA-m1G-MT-c58881-g1-i1_225	50-PhyloMarker-tRNA-m1G-MT-c58881-g1-i1_225	bead	genotyping	SWLX00000000	1323128	GGGGTATGTGCTCTAAGGCTTTGCTCCATTGACGAGTCTCCTCAAACGTTCCCATAACATTCATCATACAGTCTAAAGTCAT
50-PhyloMarker-tRNA-m1G-MT-c58881-g1-i1_270	50-PhyloMarker-tRNA-m1G-MT-c58881-g1-i1_270	bead	genotyping	SWLX00000000	1323128	ACGTTCCCATAACATTCATCATACAGTCTAAAGTCATTTCCCTATGTCCAGCGAATCCTTGTAAAGGAAGTCTTGCAGTTCT
50-PhyloMarker-tRNA-m1G-MT-c58881-g1-i1_315	50-PhyloMarker-tRNA-m1G-MT-c58881-g1-i1_315	bead	genotyping	SWLX00000000	1323128	GTCCAGCGAATCCTTGTAAAGGAAGTCTTGCAGTTCTAATATTATCTTCTTTAGCTCTGGCAAATGAAATAGGTTTAGGATT
50-PhyloMarker-tRNA-m1G-MT-c58881-g1-i1_360	50-PhyloMarker-tRNA-m1G-MT-c58881-g1-i1_360	bead	genotyping	SWLX00000000	1323128	CTTCTTTAGCTCTGGCAAATGAAATAGGTTTAGGATTTGCTTTATCATTAAAAGCCCCTATGATAAAAACATCGCTGTGTCT
50-PhyloMarker-tRNA-m1G-MT-c58881-g1-i1_405	50-PhyloMarker-tRNA-m1G-MT-c58881-g1-i1_405	bead	genotyping	SWLX00000000	1323128	CATTAAAAGCCCCTATGATAAAAACATCGCTGTGTCTATAATCCTTGAGAGTTCTCTCCCCTTGAGGGGTCAGATAAACCAA
50-PhyloMarker-tRNA-m1G-MT-c58881-g1-i1_495	50-PhyloMarker-tRNA-m1G-MT-c58881-g1-i1_495	bead	genotyping	SWLX00000000	1323128	TCGGGAACAGGTCAGAGTAGGACTTGTCCGTCACAGTGACAAACCACTCAGCCCTGTTCCATTGATCCACGTCACTGGGGTT
50-PhyloMarker-tRNA-m1G-MT-c58881-g1-i1_540	50-PhyloMarker-tRNA-m1G-MT-c58881-g1-i1_540	bead	genotyping	SWLX00000000	1323128	ACTCAGCCCTGTTCCATTGATCCACGTCACTGGGGTTGTATTTCATAGACATATAGATCTCGTTGTCTTCCGGGCAGTTGAC
50-PhyloMarker-tRNA-m1G-MT-c58881-g1-i1_585	50-PhyloMarker-tRNA-m1G-MT-c58881-g1-i1_585	bead	genotyping	SWLX00000000	1323128	TAGACATATAGATCTCGTTGTCTTCCGGGCAGTTGACAAAGTATAAGTGGAACGGCTCAAGGAGACAGCGGTTGATAGAGAC
50-PhyloMarker-tRNA-m1G-MT-c58881-g1-i1_618	50-PhyloMarker-tRNA-m1G-MT-c58881-g1-i1_618	bead	genotyping	SWLX00000000	1323128	TGACAAAGTATAAGTGGAACGGCTCAAGGAGACAGCGGTTGATAGAGACGACATCCTTCATCTGCTTCCCCGTGTTGGCCAC
51-PhyloMarker-AIRS-C-c67483-g1-i1_0	51-PhyloMarker-AIRS-C-c67483-g1-i1_0	bead	genotyping	SWLX00000000	1323128	ATTTTTTTTACACATCAAAAAATGGACTACACCTTGAATGAACAACTTGTGAATTTGTTTTAACAATATTTTTATTTCTTTG
51-PhyloMarker-AIRS-C-c67483-g1-i1_45	51-PhyloMarker-AIRS-C-c67483-g1-i1_45	bead	genotyping	SWLX00000000	1323128	CTTGTGAATTTGTTTTAACAATATTTTTATTTCTTTGATAGTGCCAAAATTTCAATGAGATGACACAACACAACATAAACAT
51-PhyloMarker-AIRS-C-c67483-g1-i1_90	51-PhyloMarker-AIRS-C-c67483-g1-i1_90	bead	genotyping	SWLX00000000	1323128	AAAATTTCAATGAGATGACACAACACAACATAAACATGGAATATCAGACAAAGCTGCTTTATCAGGTTCAACTCTTTCAGTT
51-PhyloMarker-AIRS-C-c67483-g1-i1_135	51-PhyloMarker-AIRS-C-c67483-g1-i1_135	bead	genotyping	SWLX00000000	1323128	AGACAAAGCTGCTTTATCAGGTTCAACTCTTTCAGTTGGAAATCTTACAATTAGGTGTCCATTAGGGTTTCACCTAAAAGTT
51-PhyloMarker-AIRS-C-c67483-g1-i1_180	51-PhyloMarker-AIRS-C-c67483-g1-i1_180	bead	genotyping	SWLX00000000	1323128	TACAATTAGGTGTCCATTAGGGTTTCACCTAAAAGTTTCATAAAGAAAGAATTGAACCACATTGCTAAAGCACTTTAATCCA
51-PhyloMarker-AIRS-C-c67483-g1-i1_225	51-PhyloMarker-AIRS-C-c67483-g1-i1_225	bead	genotyping	SWLX00000000	1323128	AAAGAATTGAACCACATTGCTAAAGCACTTTAATCCAATGCTCTCACGCCAAAAAGCATAAATGTGCTTGCTCAGGGCACAC
51-PhyloMarker-AIRS-C-c67483-g1-i1_270	51-PhyloMarker-AIRS-C-c67483-g1-i1_270	bead	genotyping	SWLX00000000	1323128	ACGCCAAAAAGCATAAATGTGCTTGCTCAGGGCACACTAGAACCACAGGCATAAGAAGATGGAGATTGTCGCCACTATCATT
51-PhyloMarker-AIRS-C-c67483-g1-i1_315	51-PhyloMarker-AIRS-C-c67483-g1-i1_315	bead	genotyping	SWLX00000000	1323128	CAGGCATAAGAAGATGGAGATTGTCGCCACTATCATTTCCATAAAAAGTGTTGATGATAGGGTGATTTTTTTTCTCTTGCAA
51-PhyloMarker-AIRS-C-c67483-g1-i1_360	51-PhyloMarker-AIRS-C-c67483-g1-i1_360	bead	genotyping	SWLX00000000	1323128	AAGTGTTGATGATAGGGTGATTTTTTTTCTCTTGCAAAAATAAACAAGTCTGGTTTTCAAGTAATTTTTCGTAACATAAAAC
51-PhyloMarker-AIRS-C-c67483-g1-i1_405	51-PhyloMarker-AIRS-C-c67483-g1-i1_405	bead	genotyping	SWLX00000000	1323128	AAGTCTGGTTTTCAAGTAATTTTTCGTAACATAAAACAAATGTTTACATCCGGTGTAATGTCTCTTGACAGGAAATGTACAC
51-PhyloMarker-AIRS-C-c67483-g1-i1_450	51-PhyloMarker-AIRS-C-c67483-g1-i1_450	bead	genotyping	SWLX00000000	1323128	ACATCCGGTGTAATGTCTCTTGACAGGAAATGTACACTATGAAGAAGTCCCAAAAACTTTGAACACAAGATGTGGGTGACAA
51-PhyloMarker-AIRS-C-c67483-g1-i1_495	51-PhyloMarker-AIRS-C-c67483-g1-i1_495	bead	genotyping	SWLX00000000	1323128	AGTCCCAAAAACTTTGAACACAAGATGTGGGTGACAACATTGGACCAAAGTGGGCTAGAATGAGGTAAAAAAATAAGAATTC
51-PhyloMarker-AIRS-C-c67483-g1-i1_540	51-PhyloMarker-AIRS-C-c67483-g1-i1_540	bead	genotyping	SWLX00000000	1323128	CAAAGTGGGCTAGAATGAGGTAAAAAAATAAGAATTCAATGTAACAAAAAATAAATGTCCTATCATAGTACAAGGCTACCAC
51-PhyloMarker-AIRS-C-c67483-g1-i1_584	51-PhyloMarker-AIRS-C-c67483-g1-i1_584	bead	genotyping	SWLX00000000	1323128	CAAAAAATAAATGTCCTATCATAGTACAAGGCTACCACAGCTCGCCCTCTCTGTCTTTGGCTGGGACCTCAATGACCCGAGG
52-PhyloMarker-TPR-19-c67002-g1-i1_0	52-PhyloMarker-TPR-19-c67002-g1-i1_0	bead	genotyping	SWLX00000000	1323128	ATAAACAACATGGCGCAGCAGATGAGTTTTGATAAAGCCCGTAATATCCTGAAAAAATGTCGAGAAGATCAAACACACGATT
52-PhyloMarker-TPR-19-c67002-g1-i1_45	52-PhyloMarker-TPR-19-c67002-g1-i1_45	bead	genotyping	SWLX00000000	1323128	ATCCTGAAAAAATGTCGAGAAGATCAAACACACGATTCGGATATGATTGTCAGCATCTGGGAGAAAGTCCTGATGGATTGCT
52-PhyloMarker-TPR-19-c67002-g1-i1_90	52-PhyloMarker-TPR-19-c67002-g1-i1_90	bead	genotyping	SWLX00000000	1323128	ATTGTCAGCATCTGGGAGAAAGTCCTGATGGATTGCTGTTACAAGATGGGCGATGAAGCCTGGCTGGTGTATGAACAGGTCT
52-PhyloMarker-TPR-19-c67002-g1-i1_135	52-PhyloMarker-TPR-19-c67002-g1-i1_135	bead	genotyping	SWLX00000000	1323128	ATGGGCGATGAAGCCTGGCTGGTGTATGAACAGGTCTGCACCTCTGCTCTTGATTGTCAAAAGTATGATGTTGCAGAACATT
52-PhyloMarker-TPR-19-c67002-g1-i1_180	52-PhyloMarker-TPR-19-c67002-g1-i1_180	bead	genotyping	SWLX00000000	1323128	GCTCTTGATTGTCAAAAGTATGATGTTGCAGAACATTGCATAGAGCTGTTAGACCAAAAGTTCCCTCAAAGTCTGAGAGTCA
52-PhyloMarker-TPR-19-c67002-g1-i1_225	52-PhyloMarker-TPR-19-c67002-g1-i1_225	bead	genotyping	SWLX00000000	1323128	CTGTTAGACCAAAAGTTCCCTCAAAGTCTGAGAGTCAGAAGATTACAAGGGATGATGTTTGAGGCATTGGGGGAGTATGATA
52-PhyloMarker-TPR-19-c67002-g1-i1_270	52-PhyloMarker-TPR-19-c67002-g1-i1_270	bead	genotyping	SWLX00000000	1323128	CAAGGGATGATGTTTGAGGCATTGGGGGAGTATGATAAGGCAGAGGAAGAATACGAGAATATCCTAGAACTAGAGAGTACAA
52-PhyloMarker-TPR-19-c67002-g1-i1_315	52-PhyloMarker-TPR-19-c67002-g1-i1_315	bead	genotyping	SWLX00000000	1323128	GAAGAATACGAGAATATCCTAGAACTAGAGAGTACAAACATGTACGCACGCAAACGCCAGATCGCTATTCTCAAGGCCAAAG
52-PhyloMarker-TPR-19-c67002-g1-i1_360	52-PhyloMarker-TPR-19-c67002-g1-i1_360	bead	genotyping	SWLX00000000	1323128	GCACGCAAACGCCAGATCGCTATTCTCAAGGCCAAAGGGAGGATACCAGATGCTATACAGAGGCTCAACGAATTTCTAAAAG
52-PhyloMarker-TPR-19-c67002-g1-i1_405	52-PhyloMarker-TPR-19-c67002-g1-i1_405	bead	genotyping	SWLX00000000	1323128	CCAGATGCTATACAGAGGCTCAACGAATTTCTAAAAGAATTCATGACAGACTATGAGTCGTGGAATGAGCTGTGTGATCTAT
52-PhyloMarker-TPR-19-c67002-g1-i1_450	52-PhyloMarker-TPR-19-c67002-g1-i1_450	bead	genotyping	SWLX00000000	1323128	ACAGACTATGAGTCGTGGAATGAGCTGTGTGATCTATATTTAGCTCAACACGACTACACCAGCGCGGCTTTCTGTGTTGAAG
52-PhyloMarker-TPR-19-c67002-g1-i1_495	52-PhyloMarker-TPR-19-c67002-g1-i1_495	bead	genotyping	SWLX00000000	1323128	CAACACGACTACACCAGCGCGGCTTTCTGTGTTGAAGAACTGATCATGTCCAACCCCCACAACCATCTATACCATCAGAAGT
52-PhyloMarker-TPR-19-c67002-g1-i1_540	52-PhyloMarker-TPR-19-c67002-g1-i1_540	bead	genotyping	SWLX00000000	1323128	ATGTCCAACCCCCACAACCATCTATACCATCAGAAGTATGCTGAGATTCGGTACACTCAGGGAGGCAATGACAATTTTGAGC
52-PhyloMarker-TPR-19-c67002-g1-i1_585	52-PhyloMarker-TPR-19-c67002-g1-i1_585	bead	genotyping	SWLX00000000	1323128	ATTCGGTACACTCAGGGAGGCAATGACAATTTTGAGCTGGCCAGGTCCTACTTTGCTCAAGCGGTGAAGCTCAACCCAAACA
52-PhyloMarker-TPR-19-c67002-g1-i1_618	52-PhyloMarker-TPR-19-c67002-g1-i1_618	bead	genotyping	SWLX00000000	1323128	GAGCTGGCCAGGTCCTACTTTGCTCAAGCGGTGAAGCTCAACCCAAACAATCTGAGGGCACTGTATGGCTTGTTTCTGTCTG
53-PhyloMarker-Use1-c62402-g1-i1_0	53-PhyloMarker-Use1-c62402-g1-i1_0	bead	genotyping	SWLX00000000	1323128	TTGCAGTTCGATGGGCTTGTTTTTCATAAGTTTTAAGCACAGATTTTCTGTGTTAACCAGCAACCTGTTCACATGTCCAGAC
53-PhyloMarker-Use1-c62402-g1-i1_45	53-PhyloMarker-Use1-c62402-g1-i1_45	bead	genotyping	SWLX00000000	1323128	TTCTGTGTTAACCAGCAACCTGTTCACATGTCCAGACAGACACCATAAAAAAGTAGATTTTTTTTTATCAGCTTGATTTTCT
53-PhyloMarker-Use1-c62402-g1-i1_90	53-PhyloMarker-Use1-c62402-g1-i1_90	bead	genotyping	SWLX00000000	1323128	TAAAAAAGTAGATTTTTTTTTATCAGCTTGATTTTCTAACAAGTTACATGGTTGTAAATCACTTTAAAATGAACAGTTGAAG
53-PhyloMarker-Use1-c62402-g1-i1_135	53-PhyloMarker-Use1-c62402-g1-i1_135	bead	genotyping	SWLX00000000	1323128	ACATGGTTGTAAATCACTTTAAAATGAACAGTTGAAGACTTTTTTTTCCAATGAAATAATCTCCATAGTTTTTAGTTTTCTC
53-PhyloMarker-Use1-c62402-g1-i1_180	53-PhyloMarker-Use1-c62402-g1-i1_180	bead	genotyping	SWLX00000000	1323128	TTCCAATGAAATAATCTCCATAGTTTTTAGTTTTCTCCCACAACCAACGCTACCGAGTGCTGTAAAGACAGCACTTTATGTA
53-PhyloMarker-Use1-c62402-g1-i1_225	53-PhyloMarker-Use1-c62402-g1-i1_225	bead	genotyping	SWLX00000000	1323128	AACGCTACCGAGTGCTGTAAAGACAGCACTTTATGTAAATATCTTTTCATTTGATGTGATATTGAGAATGGCGTAGAATTCA
53-PhyloMarker-Use1-c62402-g1-i1_270	53-PhyloMarker-Use1-c62402-g1-i1_270	bead	genotyping	SWLX00000000	1323128	TTCATTTGATGTGATATTGAGAATGGCGTAGAATTCATTTTGAGAACAACCGCATAAAGAGCACCATACTGATGAAGGTTGC
53-PhyloMarker-Use1-c62402-g1-i1_314	53-PhyloMarker-Use1-c62402-g1-i1_314	bead	genotyping	SWLX00000000	1323128	AACAACCGCATAAAGAGCACCATACTGATGAAGGTTGCCATGACAACCACCAGCATCAGCCAGATCCACCAGGAGCAAGTCT
54-PhyloMarker-HLH-c65799-g1-i1_0	54-PhyloMarker-HLH-c65799-g1-i1_0	bead	genotyping	SWLX00000000	1323128	TTTTTTTTTTCTTGATAAAAATGAGGTTTTTAGAAAATAAATAAGAATAATAAGACTTACTTTTTTTTTCAGGTCATTTCTT
54-PhyloMarker-HLH-c65799-g1-i1_45	54-PhyloMarker-HLH-c65799-g1-i1_45	bead	genotyping	SWLX00000000	1323128	AATAATAAGACTTACTTTTTTTTTCAGGTCATTTCTTGATTATAATGATGATTCTGGATGAGTTTTTATCCAATTATCGTTT
54-PhyloMarker-HLH-c65799-g1-i1_90	54-PhyloMarker-HLH-c65799-g1-i1_90	bead	genotyping	SWLX00000000	1323128	TGATGATTCTGGATGAGTTTTTATCCAATTATCGTTTTTGTCATTTATTAGATTGTGATTAGGCAATTTTCAATAATTTTGT
54-PhyloMarker-HLH-c65799-g1-i1_135	54-PhyloMarker-HLH-c65799-g1-i1_135	bead	genotyping	SWLX00000000	1323128	TATTAGATTGTGATTAGGCAATTTTCAATAATTTTGTCGTAATTTGAGGATGTGCTGATCGCTCTGGGACAATGTTTGTTCT
54-PhyloMarker-HLH-c65799-g1-i1_180	54-PhyloMarker-HLH-c65799-g1-i1_180	bead	genotyping	SWLX00000000	1323128	GAGGATGTGCTGATCGCTCTGGGACAATGTTTGTTCTCTTCTTTAGAATGTCCAGCATCTTATTCTCATAGCATATCAACAA
54-PhyloMarker-HLH-c65799-g1-i1_225	54-PhyloMarker-HLH-c65799-g1-i1_225	bead	genotyping	SWLX00000000	1323128	GAATGTCCAGCATCTTATTCTCATAGCATATCAACAAAAGGATTGATTATCAATATGCTTGTTTAAAAATCATATAAGATTA
54-PhyloMarker-HLH-c65799-g1-i1_270	54-PhyloMarker-HLH-c65799-g1-i1_270	bead	genotyping	SWLX00000000	1323128	ATTATCAATATGCTTGTTTAAAAATCATATAAGATTAGCGGGAAACGATAGACATAGCTTTGACAATACTTAAATTTTTTGA
54-PhyloMarker-HLH-c65799-g1-i1_315	54-PhyloMarker-HLH-c65799-g1-i1_315	bead	genotyping	SWLX00000000	1323128	CGATAGACATAGCTTTGACAATACTTAAATTTTTTGAAAAAGTGTTAAAAAAAAAATCATGCAAGTATGAGATTTTCGACCA
54-PhyloMarker-HLH-c65799-g1-i1_360	54-PhyloMarker-HLH-c65799-g1-i1_360	bead	genotyping	SWLX00000000	1323128	TAAAAAAAAAATCATGCAAGTATGAGATTTTCGACCAATTTGTGAAAAGCCAAACTGTTATGAAATCAAATGCTTGGAAACT
54-PhyloMarker-HLH-c65799-g1-i1_405	54-PhyloMarker-HLH-c65799-g1-i1_405	bead	genotyping	SWLX00000000	1323128	AAAGCCAAACTGTTATGAAATCAAATGCTTGGAAACTAGTCTCTCATGTTGTGGTTAAAATGGAAAAAAAGAAAGAACGAAA
54-PhyloMarker-HLH-c65799-g1-i1_450	54-PhyloMarker-HLH-c65799-g1-i1_450	bead	genotyping	SWLX00000000	1323128	ATGTTGTGGTTAAAATGGAAAAAAAGAAAGAACGAAATAGAAACATATGCACATATTCAACAAAACTCAATACAAGAGACTG
54-PhyloMarker-HLH-c65799-g1-i1_495	54-PhyloMarker-HLH-c65799-g1-i1_495	bead	genotyping	SWLX00000000	1323128	TATGCACATATTCAACAAAACTCAATACAAGAGACTGTGTGTGAACAAAAAAATCATTTCTTAAAGATAAAGAATCTCAGAG
54-PhyloMarker-HLH-c65799-g1-i1_540	54-PhyloMarker-HLH-c65799-g1-i1_540	bead	genotyping	SWLX00000000	1323128	CAAAAAAATCATTTCTTAAAGATAAAGAATCTCAGAGAAATAGAGCTGTTTCTTAGCATGAAGTTAACCTTTGCCGAAAAAA
54-PhyloMarker-HLH-c65799-g1-i1_585	54-PhyloMarker-HLH-c65799-g1-i1_585	bead	genotyping	SWLX00000000	1323128	CTGTTTCTTAGCATGAAGTTAACCTTTGCCGAAAAAAGAGATAAATATTGTCAGAGTATTAATTGCACACACTGTATATCTT
54-PhyloMarker-HLH-c65799-g1-i1_618	54-PhyloMarker-HLH-c65799-g1-i1_618	bead	genotyping	SWLX00000000	1323128	AAAAGAGATAAATATTGTCAGAGTATTAATTGCACACACTGTATATCTTAACTTGCACATGTATATAAATTCAACCAAAAAA
55-PhyloMarker-Hep-59-c54236-g1-i1_0	55-PhyloMarker-Hep-59-c54236-g1-i1_0	bead	genotyping	SWLX00000000	1323128	ACTGGGGGCTTGAAACGTAAGCGCCAGGTCAGAAGAACTGTCCAGCAAGATTCATCAAGTGACAGTGACAATGAATCAGAGG
55-PhyloMarker-Hep-59-c54236-g1-i1_45	55-PhyloMarker-Hep-59-c54236-g1-i1_45	bead	genotyping	SWLX00000000	1323128	CAAGATTCATCAAGTGACAGTGACAATGAATCAGAGGATATGAGTACAACAGAAAAACTAGAAGCTCTCCGTGCTCTACAGA
55-PhyloMarker-Hep-59-c54236-g1-i1_90	55-PhyloMarker-Hep-59-c54236-g1-i1_90	bead	genotyping	SWLX00000000	1323128	ACAACAGAAAAACTAGAAGCTCTCCGTGCTCTACAGAAAATGAGAAACAGACAAAAGGGAGTAAGTGCTGCAAGTCTAGCCC
55-PhyloMarker-Hep-59-c54236-g1-i1_135	55-PhyloMarker-Hep-59-c54236-g1-i1_135	bead	genotyping	SWLX00000000	1323128	AACAGACAAAAGGGAGTAAGTGCTGCAAGTCTAGCCCTAGGTAAAAAGATAGCCAAAACCGAGGAAATATCTGACGCAGACC
55-PhyloMarker-Hep-59-c54236-g1-i1_180	55-PhyloMarker-Hep-59-c54236-g1-i1_180	bead	genotyping	SWLX00000000	1323128	AAGATAGCCAAAACCGAGGAAATATCTGACGCAGACCCTTTCAAAATGAAAACTGGTGGTCTTGTTTACATGAAAGACATAA
55-PhyloMarker-Hep-59-c54236-g1-i1_225	55-PhyloMarker-Hep-59-c54236-g1-i1_225	bead	genotyping	SWLX00000000	1323128	ATGAAAACTGGTGGTCTTGTTTACATGAAAGACATAAAGTCGAAAGACATCCAAGGAGAAACCAAAGAAGCAATTGGCACTG
55-PhyloMarker-Hep-59-c54236-g1-i1_270	55-PhyloMarker-Hep-59-c54236-g1-i1_270	bead	genotyping	SWLX00000000	1323128	GACATCCAAGGAGAAACCAAAGAAGCAATTGGCACTGCTTTTGCAGCTGAAACTAACAGAAGAGATGAAGACGCAGAAATGT
55-PhyloMarker-Hep-59-c54236-g1-i1_315	55-PhyloMarker-Hep-59-c54236-g1-i1_315	bead	genotyping	SWLX00000000	1323128	GCTGAAACTAACAGAAGAGATGAAGACGCAGAAATGTTAAAATATGTTGAAGAAGAGCTTGCAAGAAGAAAAGGTCATTTAA
55-PhyloMarker-Hep-59-c54236-g1-i1_360	55-PhyloMarker-Hep-59-c54236-g1-i1_360	bead	genotyping	SWLX00000000	1323128	GTTGAAGAAGAGCTTGCAAGAAGAAAAGGTCATTTAAAAGAGGAGGATGAAGTTAAAGTTAAAGATATCCACAAGACCCAGG
55-PhyloMarker-Hep-59-c54236-g1-i1_405	55-PhyloMarker-Hep-59-c54236-g1-i1_405	bead	genotyping	SWLX00000000	1323128	GATGAAGTTAAAGTTAAAGATATCCACAAGACCCAGGCAGATCTACTCTATGAGCTGCCTGAACATTTGAAGAAATTCTCTT
55-PhyloMarker-Hep-59-c54236-g1-i1_450	55-PhyloMarker-Hep-59-c54236-g1-i1_450	bead	genotyping	SWLX00000000	1323128	CTCTATGAGCTGCCTGAACATTTGAAGAAATTCTCTTCAGAAAAACGTTCTGAGGACATGATATCAAACCAGATGTTGTCTG
55-PhyloMarker-Hep-59-c54236-g1-i1_495	55-PhyloMarker-Hep-59-c54236-g1-i1_495	bead	genotyping	SWLX00000000	1323128	CGTTCTGAGGACATGATATCAAACCAGATGTTGTCTGGCATACCTGAGGTCGACCTTGGTATTGAGGCTAAGATCAAGAATA
55-PhyloMarker-Hep-59-c54236-g1-i1_540	55-PhyloMarker-Hep-59-c54236-g1-i1_540	bead	genotyping	SWLX00000000	1323128	GAGGTCGACCTTGGTATTGAGGCTAAGATCAAGAATATTGAGGCCACAGAAGATGCTAAGCAGAAGTTGCTTGAAGAGAAAG
55-PhyloMarker-Hep-59-c54236-g1-i1_585	55-PhyloMarker-Hep-59-c54236-g1-i1_585	bead	genotyping	SWLX00000000	1323128	ACAGAAGATGCTAAGCAGAAGTTGCTTGAAGAGAAAGCACGGTTACGCAACAACACTCCCTCAGACTTTGTGCCTACGAACA
55-PhyloMarker-Hep-59-c54236-g1-i1_618	55-PhyloMarker-Hep-59-c54236-g1-i1_618	bead	genotyping	SWLX00000000	1323128	AAAGCACGGTTACGCAACAACACTCCCTCAGACTTTGTGCCTACGAACATGGCAGTGAACTTTGTTCAGCATAAGAGATTCA
56-PhyloMarker-Stathmin-c68927-g2-i2_0	56-PhyloMarker-Stathmin-c68927-g2-i2_0	bead	genotyping	SWLX00000000	1323128	ATTAAAAGACAAGCAAAATCATGTTTAATATACTATTTGGAAAAATAGTAATCTAATTCAAAAGATAACTTAACAATAGGGA
56-PhyloMarker-Stathmin-c68927-g2-i2_45	56-PhyloMarker-Stathmin-c68927-g2-i2_45	bead	genotyping	SWLX00000000	1323128	TAGTAATCTAATTCAAAAGATAACTTAACAATAGGGATTGCAACAGTGATTTTTCAATAATTACGATAAACCTATTAATTTT
56-PhyloMarker-Stathmin-c68927-g2-i2_90	56-PhyloMarker-Stathmin-c68927-g2-i2_90	bead	genotyping	SWLX00000000	1323128	GTGATTTTTCAATAATTACGATAAACCTATTAATTTTTGCAGTCCACTAATATTTTTTAAATCAAAAAGTTGCTTTATGTCC
56-PhyloMarker-Stathmin-c68927-g2-i2_135	56-PhyloMarker-Stathmin-c68927-g2-i2_135	bead	genotyping	SWLX00000000	1323128	ACTAATATTTTTTAAATCAAAAAGTTGCTTTATGTCCACATTTGCAAATAATATAAATTTTTGTTTACAAATTTTGTGCATA
56-PhyloMarker-Stathmin-c68927-g2-i2_180	56-PhyloMarker-Stathmin-c68927-g2-i2_180	bead	genotyping	SWLX00000000	1323128	AAATAATATAAATTTTTGTTTACAAATTTTGTGCATATCAATATTTAGCTCCATTATCTTAATTTGTTTTTAATTAAAGAAA
56-PhyloMarker-Stathmin-c68927-g2-i2_225	56-PhyloMarker-Stathmin-c68927-g2-i2_225	bead	genotyping	SWLX00000000	1323128	TAGCTCCATTATCTTAATTTGTTTTTAATTAAAGAAAATATCAAATATCAATTGATTGCAGAAATTAATTAATTTATAGTAA
56-PhyloMarker-Stathmin-c68927-g2-i2_270	56-PhyloMarker-Stathmin-c68927-g2-i2_270	bead	genotyping	SWLX00000000	1323128	TATCAATTGATTGCAGAAATTAATTAATTTATAGTAATACCAAAACTGACAATTTTAATACCCAAACATTGAATGTTATTGG
56-PhyloMarker-Stathmin-c68927-g2-i2_315	56-PhyloMarker-Stathmin-c68927-g2-i2_315	bead	genotyping	SWLX00000000	1323128	CTGACAATTTTAATACCCAAACATTGAATGTTATTGGAAGATAATGGTGACAATCGCACAGATGATCTTTTGACAAGAAGTT
56-PhyloMarker-Stathmin-c68927-g2-i2_360	56-PhyloMarker-Stathmin-c68927-g2-i2_360	bead	genotyping	SWLX00000000	1323128	GGTGACAATCGCACAGATGATCTTTTGACAAGAAGTTATAAAATTGTGTGTTGATCTTCATGAACATAAGATGCTTATATTC
56-PhyloMarker-Stathmin-c68927-g2-i2_405	56-PhyloMarker-Stathmin-c68927-g2-i2_405	bead	genotyping	SWLX00000000	1323128	GTGTGTTGATCTTCATGAACATAAGATGCTTATATTCATATGATGTTGATGTTGGCTAAATATTGACAAAATATAGCCATGG
56-PhyloMarker-Stathmin-c68927-g2-i2_450	56-PhyloMarker-Stathmin-c68927-g2-i2_450	bead	genotyping	SWLX00000000	1323128	TTGATGTTGGCTAAATATTGACAAAATATAGCCATGGTTGATTTAATGAGCTAAAAAGAAGCCTGAACAGAAAAAATACTAG
56-PhyloMarker-Stathmin-c68927-g2-i2_495	56-PhyloMarker-Stathmin-c68927-g2-i2_495	bead	genotyping	SWLX00000000	1323128	ATGAGCTAAAAAGAAGCCTGAACAGAAAAAATACTAGTTTTTTCACAAAAAGGTTTAATGAGGAAAGAAATTAAATATATCA
56-PhyloMarker-Stathmin-c68927-g2-i2_540	56-PhyloMarker-Stathmin-c68927-g2-i2_540	bead	genotyping	SWLX00000000	1323128	CAAAAAGGTTTAATGAGGAAAGAAATTAAATATATCAGGGAATGAACGGTTGTATAAAAGACATTTTAAATTGATACATAAA
56-PhyloMarker-Stathmin-c68927-g2-i2_585	56-PhyloMarker-Stathmin-c68927-g2-i2_585	bead	genotyping	SWLX00000000	1323128	ACGGTTGTATAAAAGACATTTTAAATTGATACATAAAAACTTTTGACATTCAAACTAGTTATGTTCAACAAAAATCAATCTT
56-PhyloMarker-Stathmin-c68927-g2-i2_618	56-PhyloMarker-Stathmin-c68927-g2-i2_618	bead	genotyping	SWLX00000000	1323128	TAAAAACTTTTGACATTCAAACTAGTTATGTTCAACAAAAATCAATCTTTTTTGTTCGTATATTGTTTAAGAAGGAAGATTA
57-PhyloMarker-Tyr-Deacylase-c54389-g1-i1_0	57-PhyloMarker-Tyr-Deacylase-c54389-g1-i1_0	bead	genotyping	SWLX00000000	1323128	ATATCCTATACAACTATAAATTAACAACATAGTGGCATAATTTGTATCATAATTTGTTTTCCTTATTTGTCTGGTTTTCGTC
57-PhyloMarker-Tyr-Deacylase-c54389-g1-i1_45	57-PhyloMarker-Tyr-Deacylase-c54389-g1-i1_45	bead	genotyping	SWLX00000000	1323128	ATCATAATTTGTTTTCCTTATTTGTCTGGTTTTCGTCTTTCTTGTCTGAAACTTCTACTGATGCTTTCTTGATCCCTTTATC
57-PhyloMarker-Tyr-Deacylase-c54389-g1-i1_90	57-PhyloMarker-Tyr-Deacylase-c54389-g1-i1_90	bead	genotyping	SWLX00000000	1323128	CTGAAACTTCTACTGATGCTTTCTTGATCCCTTTATCATCAGGCTTAGAAGGGACCATCTCAATTGGAATGGTGACTGGACC
57-PhyloMarker-Tyr-Deacylase-c54389-g1-i1_135	57-PhyloMarker-Tyr-Deacylase-c54389-g1-i1_135	bead	genotyping	SWLX00000000	1323128	TAGAAGGGACCATCTCAATTGGAATGGTGACTGGACCATCATTTTGAATGTGAACTTGCATCATCTTGCCAAATGCACCATC
57-PhyloMarker-Tyr-Deacylase-c54389-g1-i1_180	57-PhyloMarker-Tyr-Deacylase-c54389-g1-i1_180	bead	genotyping	SWLX00000000	1323128	GAATGTGAACTTGCATCATCTTGCCAAATGCACCATCTTGAATCTTTCCAGGCTTGTATTTAGACTTGAGAGAGTCTAGGAG
57-PhyloMarker-Tyr-Deacylase-c54389-g1-i1_225	57-PhyloMarker-Tyr-Deacylase-c54389-g1-i1_225	bead	genotyping	SWLX00000000	1323128	TTCCAGGCTTGTATTTAGACTTGAGAGAGTCTAGGAGGGTATTGTAGAAAGGCTCAGAAAGTTCAGGTGGCATAGCACAGTG
57-PhyloMarker-Tyr-Deacylase-c54389-g1-i1_270	57-PhyloMarker-Tyr-Deacylase-c54389-g1-i1_270	bead	genotyping	SWLX00000000	1323128	AGAAAGGCTCAGAAAGTTCAGGTGGCATAGCACAGTGAAAATCCACATTGTTACCTTTCAGGCTGACTTCAAGAGTAAACTG
57-PhyloMarker-Tyr-Deacylase-c54389-g1-i1_315	57-PhyloMarker-Tyr-Deacylase-c54389-g1-i1_315	bead	genotyping	SWLX00000000	1323128	CATTGTTACCTTTCAGGCTGACTTCAAGAGTAAACTGGCTGACACAAATAACTTCATAATCAAGATCCATTACACTTTTCCT
57-PhyloMarker-Tyr-Deacylase-c54389-g1-i1_360	57-PhyloMarker-Tyr-Deacylase-c54389-g1-i1_360	bead	genotyping	SWLX00000000	1323128	AAATAACTTCATAATCAAGATCCATTACACTTTTCCTCCAGCGCTTCCCTGAAGACTCATCGTCCCATAACTTCAGGTTCAG
57-PhyloMarker-Tyr-Deacylase-c54389-g1-i1_405	57-PhyloMarker-Tyr-Deacylase-c54389-g1-i1_405	bead	genotyping	SWLX00000000	1323128	TCCCTGAAGACTCATCGTCCCATAACTTCAGGTTCAGAATCTTCCTCACTATGAAGTCCATTTCTTTTGCCGTGTCATATCT
57-PhyloMarker-Tyr-Deacylase-c54389-g1-i1_450	57-PhyloMarker-Tyr-Deacylase-c54389-g1-i1_450	bead	genotyping	SWLX00000000	1323128	TCACTATGAAGTCCATTTCTTTTGCCGTGTCATATCTTGAAATTCCCACAAGCACACACAGCCCTCTGCCTATAGAACCAAC
57-PhyloMarker-Tyr-Deacylase-c54389-g1-i1_540	57-PhyloMarker-Tyr-Deacylase-c54389-g1-i1_540	bead	genotyping	SWLX00000000	1323128	CTCCAACTGTGACACTTGCCTTCATTACTCTTTGTATAATTGCTTTCATGTTTAATTTATGTTTTTAGTTGACTTGTCTTTT
57-PhyloMarker-Tyr-Deacylase-c54389-g1-i1_585	57-PhyloMarker-Tyr-Deacylase-c54389-g1-i1_585	bead	genotyping	SWLX00000000	1323128	TCATGTTTAATTTATGTTTTTAGTTGACTTGTCTTTTAAAACTTAAATTTTTGAAGTGTTTCTTTTGGTATTTGAGTTGGCC
57-PhyloMarker-Tyr-Deacylase-c54389-g1-i1_618	57-PhyloMarker-Tyr-Deacylase-c54389-g1-i1_618	bead	genotyping	SWLX00000000	1323128	TTTTAAAACTTAAATTTTTGAAGTGTTTCTTTTGGTATTTGAGTTGGCCGATTTCACAAAGCAGAAACTTGGAATTGTCAAC
58-PhyloMarker-Spindle-Spc25-c53116-g1-i1_0	58-PhyloMarker-Spindle-Spc25-c53116-g1-i1_0	bead	genotyping	SWLX00000000	1323128	CCAAGTAGCCACAGTGCCCTATCAAAATTGGAGAAGGATTTGAATAACCAAGTTACAAATGAAATAACAAAATCTACAGCTA
58-PhyloMarker-Spindle-Spc25-c53116-g1-i1_45	58-PhyloMarker-Spindle-Spc25-c53116-g1-i1_45	bead	genotyping	SWLX00000000	1323128	AACCAAGTTACAAATGAAATAACAAAATCTACAGCTAAGAAAAATGCGATTTTGACCTTTAAAGACGAAATAGAAATTCTGA
58-PhyloMarker-Spindle-Spc25-c53116-g1-i1_90	58-PhyloMarker-Spindle-Spc25-c53116-g1-i1_90	bead	genotyping	SWLX00000000	1323128	GCGATTTTGACCTTTAAAGACGAAATAGAAATTCTGAATACCAAGAAGGAAACAAATCTTCAGAAGTTGACATCACAACAAG
58-PhyloMarker-Spindle-Spc25-c53116-g1-i1_135	58-PhyloMarker-Spindle-Spc25-c53116-g1-i1_135	bead	genotyping	SWLX00000000	1323128	AAGGAAACAAATCTTCAGAAGTTGACATCACAACAAGACAATCTTGACTCCATAAAACAGCAACAAATCCAAATTAGTGAAG
58-PhyloMarker-Spindle-Spc25-c53116-g1-i1_180	58-PhyloMarker-Spindle-Spc25-c53116-g1-i1_180	bead	genotyping	SWLX00000000	1323128	GACTCCATAAAACAGCAACAAATCCAAATTAGTGAAGCCCCACAAATTGACTCTCATTTGAAAGCTCAATATTTAGAAAAAG
58-PhyloMarker-Spindle-Spc25-c53116-g1-i1_225	58-PhyloMarker-Spindle-Spc25-c53116-g1-i1_225	bead	genotyping	SWLX00000000	1323128	ATTGACTCTCATTTGAAAGCTCAATATTTAGAAAAAGAAGAAACATTATTCAAAAAGCATCTCTCCCTTGACATTAAAAGAA
58-PhyloMarker-Spindle-Spc25-c53116-g1-i1_270	58-PhyloMarker-Spindle-Spc25-c53116-g1-i1_270	bead	genotyping	SWLX00000000	1323128	TTATTCAAAAAGCATCTCTCCCTTGACATTAAAAGAATAAAGGGAGGAAACTTACAGTTTGTTTTTACACATATAGATGACA
58-PhyloMarker-Spindle-Spc25-c53116-g1-i1_315	58-PhyloMarker-Spindle-Spc25-c53116-g1-i1_315	bead	genotyping	SWLX00000000	1323128	GGAAACTTACAGTTTGTTTTTACACATATAGATGACAAAGACCCAAATTTATTCTTCACATTCACCCTTGCACTTGATGATA
58-PhyloMarker-Spindle-Spc25-c53116-g1-i1_360	58-PhyloMarker-Spindle-Spc25-c53116-g1-i1_360	bead	genotyping	SWLX00000000	1323128	AATTTATTCTTCACATTCACCCTTGCACTTGATGATAGACGAAAATATTCTGTTCCCCTGGTAGAACCCCATATCCCTGGGA
58-PhyloMarker-Spindle-Spc25-c53116-g1-i1_405	58-PhyloMarker-Spindle-Spc25-c53116-g1-i1_405	bead	genotyping	SWLX00000000	1323128	TATTCTGTTCCCCTGGTAGAACCCCATATCCCTGGGATTGAAGAATTAGTGAACCAGCTGAACTGTGACAACAATCTGGATA
58-PhyloMarker-Spindle-Spc25-c53116-g1-i1_450	58-PhyloMarker-Spindle-Spc25-c53116-g1-i1_450	bead	genotyping	SWLX00000000	1323128	TTAGTGAACCAGCTGAACTGTGACAACAATCTGGATAAATTTGTCCACACTATTCGAAGAAAATTTAAAAGTGATTGTTTAA
58-PhyloMarker-Spindle-Spc25-c53116-g1-i1_495	58-PhyloMarker-Spindle-Spc25-c53116-g1-i1_495	bead	genotyping	SWLX00000000	1323128	CACACTATTCGAAGAAAATTTAAAAGTGATTGTTTAAATGACAAGTAAAGTTTGTGCTGAATCAAGCTCAACAATATAAAGA
58-PhyloMarker-Spindle-Spc25-c53116-g1-i1_540	58-PhyloMarker-Spindle-Spc25-c53116-g1-i1_540	bead	genotyping	SWLX00000000	1323128	TAAAGTTTGTGCTGAATCAAGCTCAACAATATAAAGACTGTTTATCATACAAAATCGGACACTAAGCAGGGGGTCTTCTTTT
58-PhyloMarker-Spindle-Spc25-c53116-g1-i1_585	58-PhyloMarker-Spindle-Spc25-c53116-g1-i1_585	bead	genotyping	SWLX00000000	1323128	CATACAAAATCGGACACTAAGCAGGGGGTCTTCTTTTCCTTGTTTGCTCACTGTCAACAAGAATGTCTCATCAGCATAAGCG
58-PhyloMarker-Spindle-Spc25-c53116-g1-i1_618	58-PhyloMarker-Spindle-Spc25-c53116-g1-i1_618	bead	genotyping	SWLX00000000	1323128	TTTTCCTTGTTTGCTCACTGTCAACAAGAATGTCTCATCAGCATAAGCGAGACATGGAGATATACTCCCTTCCACCCCTCCT
59-PhyloMarker-CMD-c60352-g1-i1_0	59-PhyloMarker-CMD-c60352-g1-i1_0	bead	genotyping	SWLX00000000	1323128	TGAAAGAATTTTTTCAAAACTAAAAGAAATTGCATAAACTATATATAATTCTGTTTTCAAAGTAAAAACAACTTTGTTGGAG
59-PhyloMarker-CMD-c60352-g1-i1_45	59-PhyloMarker-CMD-c60352-g1-i1_45	bead	genotyping	SWLX00000000	1323128	TAATTCTGTTTTCAAAGTAAAAACAACTTTGTTGGAGGATTTAGCTGAACTGAGAAAACAGAAAAAGTTGGTAGCTTTGATG
59-PhyloMarker-CMD-c60352-g1-i1_90	59-PhyloMarker-CMD-c60352-g1-i1_90	bead	genotyping	SWLX00000000	1323128	TGAACTGAGAAAACAGAAAAAGTTGGTAGCTTTGATGTTAAATAAAACTTTTTTATTCCAGTTAAAAGATTGTCGCTCAACA
59-PhyloMarker-CMD-c60352-g1-i1_135	59-PhyloMarker-CMD-c60352-g1-i1_135	bead	genotyping	SWLX00000000	1323128	AACTTTTTTATTCCAGTTAAAAGATTGTCGCTCAACATTTTGTCGACTTTGAAAAATATTTATCTTCTGCTAATGTGTTTTT
59-PhyloMarker-CMD-c60352-g1-i1_180	59-PhyloMarker-CMD-c60352-g1-i1_180	bead	genotyping	SWLX00000000	1323128	ACTTTGAAAAATATTTATCTTCTGCTAATGTGTTTTTTAATATTTCAAAAAAGCTTGGTTTATTTAGCATTATAACAAAGGG
59-PhyloMarker-CMD-c60352-g1-i1_225	59-PhyloMarker-CMD-c60352-g1-i1_225	bead	genotyping	SWLX00000000	1323128	CAAAAAAGCTTGGTTTATTTAGCATTATAACAAAGGGCAGTCAAACATGTGCTAGGAACAAATACCACAGGCACTTTTATTA
59-PhyloMarker-CMD-c60352-g1-i1_270	59-PhyloMarker-CMD-c60352-g1-i1_270	bead	genotyping	SWLX00000000	1323128	CATGTGCTAGGAACAAATACCACAGGCACTTTTATTAAACTATTTACTTTTAAAATGTTGGCAAGCAAAATCTAGGAGGCTG
59-PhyloMarker-CMD-c60352-g1-i1_315	59-PhyloMarker-CMD-c60352-g1-i1_315	bead	genotyping	SWLX00000000	1323128	ACTTTTAAAATGTTGGCAAGCAAAATCTAGGAGGCTGGTTAAAAAAATTGTATGTAGCACATTAAGTAACAATCTTTGTTAT
59-PhyloMarker-CMD-c60352-g1-i1_360	59-PhyloMarker-CMD-c60352-g1-i1_360	bead	genotyping	SWLX00000000	1323128	AATTGTATGTAGCACATTAAGTAACAATCTTTGTTATGATATGATAAGAAGGGTATAATCATCATTCATTATTTGTTTAAAT
59-PhyloMarker-CMD-c60352-g1-i1_405	59-PhyloMarker-CMD-c60352-g1-i1_405	bead	genotyping	SWLX00000000	1323128	AAGAAGGGTATAATCATCATTCATTATTTGTTTAAATTCATCATCTGCTAAAATGATAAACACATGTATTCTCAACAACCGC
59-PhyloMarker-CMD-c60352-g1-i1_450	59-PhyloMarker-CMD-c60352-g1-i1_450	bead	genotyping	SWLX00000000	1323128	TGCTAAAATGATAAACACATGTATTCTCAACAACCGCTCCAAGGCATGAATTTATGCAAAGCTGTGTTGCTAATAAACTTTC
59-PhyloMarker-CMD-c60352-g1-i1_495	59-PhyloMarker-CMD-c60352-g1-i1_495	bead	genotyping	SWLX00000000	1323128	ATGAATTTATGCAAAGCTGTGTTGCTAATAAACTTTCTGTTAATCAAAACAACTGCAATCTCATAAAGATTTAGTGACTGGC
59-PhyloMarker-CMD-c60352-g1-i1_540	59-PhyloMarker-CMD-c60352-g1-i1_540	bead	genotyping	SWLX00000000	1323128	AAAACAACTGCAATCTCATAAAGATTTAGTGACTGGCCCTTTAAATTGTTTTGTTTTATTGATAATGGTGGTAATGACAGAA
59-PhyloMarker-CMD-c60352-g1-i1_585	59-PhyloMarker-CMD-c60352-g1-i1_585	bead	genotyping	SWLX00000000	1323128	TTGTTTTGTTTTATTGATAATGGTGGTAATGACAGAATGACATGCCAAAGGGTTATTTTTTGCTATTGAAACTAGTGTTTCT
59-PhyloMarker-CMD-c60352-g1-i1_618	59-PhyloMarker-CMD-c60352-g1-i1_618	bead	genotyping	SWLX00000000	1323128	AGAATGACATGCCAAAGGGTTATTTTTTGCTATTGAAACTAGTGTTTCTGATTGATTTAAACATAATTGTGATACTTTTTTA
60-PhyloMarker-Annexin-c68621-g1-i1_0	60-PhyloMarker-Annexin-c68621-g1-i1_0	bead	genotyping	SWLX00000000	1323128	ATTGATATGGAAGAGATCAAAGAAGCGTACCAGAGACTATACGAATGTTCCCTGGAGGAGACCATTGAGAGTGAGTGCGGGG
60-PhyloMarker-Annexin-c68621-g1-i1_45	60-PhyloMarker-Annexin-c68621-g1-i1_45	bead	genotyping	SWLX00000000	1323128	TGTTCCCTGGAGGAGACCATTGAGAGTGAGTGCGGGGGAGACTACAAGAAGATGCTCCTGGCGCTGATTGGCATGCAGGAGT
60-PhyloMarker-Annexin-c68621-g1-i1_90	60-PhyloMarker-Annexin-c68621-g1-i1_90	bead	genotyping	SWLX00000000	1323128	AAGAAGATGCTCCTGGCGCTGATTGGCATGCAGGAGTAGAAATCTAGATTAATTGTTATTACAATTAGGAACAAATTAACAA
60-PhyloMarker-Annexin-c68621-g1-i1_135	60-PhyloMarker-Annexin-c68621-g1-i1_135	bead	genotyping	SWLX00000000	1323128	AGATTAATTGTTATTACAATTAGGAACAAATTAACAAAGGCTATTTTTCATATACTTTTACACTGCAGGAATAAACTTAAGA
60-PhyloMarker-Annexin-c68621-g1-i1_180	60-PhyloMarker-Annexin-c68621-g1-i1_180	bead	genotyping	SWLX00000000	1323128	TTTCATATACTTTTACACTGCAGGAATAAACTTAAGACATCTACACAATGAGGAACAAATAAGTAAAGGTTATAATTCATAT
60-PhyloMarker-Annexin-c68621-g1-i1_225	60-PhyloMarker-Annexin-c68621-g1-i1_225	bead	genotyping	SWLX00000000	1323128	CAATGAGGAACAAATAAGTAAAGGTTATAATTCATATAGTACTAGTTAATTGCAAAAAAAAAATTATGTGATAATAAACTGT
60-PhyloMarker-Annexin-c68621-g1-i1_270	60-PhyloMarker-Annexin-c68621-g1-i1_270	bead	genotyping	SWLX00000000	1323128	TTAATTGCAAAAAAAAAATTATGTGATAATAAACTGTTTGGTAATAACTGACCTGTTTTTTTTCCTACATCATTATTTTCAC
60-PhyloMarker-Annexin-c68621-g1-i1_315	60-PhyloMarker-Annexin-c68621-g1-i1_315	bead	genotyping	SWLX00000000	1323128	AACTGACCTGTTTTTTTTCCTACATCATTATTTTCACATACTTAAGAACAAAATACAATGTTAAATTAATCTTTTGGATAGA
60-PhyloMarker-Annexin-c68621-g1-i1_360	60-PhyloMarker-Annexin-c68621-g1-i1_360	bead	genotyping	SWLX00000000	1323128	GAACAAAATACAATGTTAAATTAATCTTTTGGATAGACAACTGCACTTAAATTTTCCATTTGACACTTTCTTAAGTTAATAT
60-PhyloMarker-Annexin-c68621-g1-i1_405	60-PhyloMarker-Annexin-c68621-g1-i1_405	bead	genotyping	SWLX00000000	1323128	CTTAAATTTTCCATTTGACACTTTCTTAAGTTAATATTGATCTGACAAAAAAAAAATAAATGCCTGTATATTGCTGTCTTGG
60-PhyloMarker-Annexin-c68621-g1-i1_450	60-PhyloMarker-Annexin-c68621-g1-i1_450	bead	genotyping	SWLX00000000	1323128	CAAAAAAAAAATAAATGCCTGTATATTGCTGTCTTGGCTCTTTCTTTTTAAGAATGTTTTTACAGTAGTCCCTGGATATAGT
61-PhyloMarker-HSP70-c69364-g1-i1_0	61-PhyloMarker-HSP70-c69364-g1-i1_0	bead	genotyping	SWLX00000000	1323128	TTTTTTACATAATTTAACATTTATTTCATAACATGGTGTTGTAACAAATATGAAAAATAAATTGTCAATTCAATGAGCATGT
61-PhyloMarker-HSP70-c69364-g1-i1_44	61-PhyloMarker-HSP70-c69364-g1-i1_44	bead	genotyping	SWLX00000000	1323128	CAAATATGAAAAATAAATTGTCAATTCAATGAGCATGTAGATGGTTGTTGACAGATGCACTAAGTGATGAAAATGAATGTGA
61-PhyloMarker-HSP70-c69364-g1-i1_88	61-PhyloMarker-HSP70-c69364-g1-i1_88	bead	genotyping	SWLX00000000	1323128	TTGTTGACAGATGCACTAAGTGATGAAAATGAATGTGAAAGTGTGAAAAATGATGAGATGCAACCAATTATTTAGAGTCATT
61-PhyloMarker-HSP70-c69364-g1-i1_132	61-PhyloMarker-HSP70-c69364-g1-i1_132	bead	genotyping	SWLX00000000	1323128	GAAAAATGATGAGATGCAACCAATTATTTAGAGTCATTCATCACAGATAATTGCACAATTATTTTTCAATTCTTTCATAGCT
61-PhyloMarker-HSP70-c69364-g1-i1_176	61-PhyloMarker-HSP70-c69364-g1-i1_176	bead	genotyping	SWLX00000000	1323128	AGATAATTGCACAATTATTTTTCAATTCTTTCATAGCTCAATAACATAACGCTCAAAGCACCAATTTCTCGTTCGCCGCACT
61-PhyloMarker-HSP70-c69364-g1-i1_220	61-PhyloMarker-HSP70-c69364-g1-i1_220	bead	genotyping	SWLX00000000	1323128	CATAACGCTCAAAGCACCAATTTCTCGTTCGCCGCACTTAACAATCAAATGAGTATCCATCAAACAATATCCAACTATCACA
61-PhyloMarker-HSP70-c69364-g1-i1_264	61-PhyloMarker-HSP70-c69364-g1-i1_264	bead	genotyping	SWLX00000000	1323128	TCAAATGAGTATCCATCAAACAATATCCAACTATCACAACTTTCAAAAATACATTAAGGTATCATTATAATTTGTCTTCATG
61-PhyloMarker-HSP70-c69364-g1-i1_308	61-PhyloMarker-HSP70-c69364-g1-i1_308	bead	genotyping	SWLX00000000	1323128	AAAAATACATTAAGGTATCATTATAATTTGTCTTCATGGAAATAAATAGCACACATTTCACGTTTCACATTGAACATGTGAA
61-PhyloMarker-HSP70-c69364-g1-i1_352	61-PhyloMarker-HSP70-c69364-g1-i1_352	bead	genotyping	SWLX00000000	1323128	AATAGCACACATTTCACGTTTCACATTGAACATGTGAATAAAATAATCTGTCTTTTATTTTGATCTGTGTAAGCATCATGGA
61-PhyloMarker-HSP70-c69364-g1-i1_396	61-PhyloMarker-HSP70-c69364-g1-i1_396	bead	genotyping	SWLX00000000	1323128	AATCTGTCTTTTATTTTGATCTGTGTAAGCATCATGGAAAAGTTTCCTTTCTAATTGGATTTAAGATTTAAAGCTAAAACCT
61-PhyloMarker-HSP70-c69364-g1-i1_431	61-PhyloMarker-HSP70-c69364-g1-i1_431	bead	genotyping	SWLX00000000	1323128	GGAAAAGTTTCCTTTCTAATTGGATTTAAGATTTAAAGCTAAAACCTGCAAAATAGATGAATATCAAAGGGCAGAAAAAATT
62-PhyloMarker-SGL-c63702-g1-i1_0	62-PhyloMarker-SGL-c63702-g1-i1_0	bead	genotyping	SWLX00000000	1323128	GAAAACATTTATTTGCAGATTATTTTTCCATACAAATTTAGTTTTACATAGCGGAATTAATGTTTTAGACAGAGTTATAAAA
62-PhyloMarker-SGL-c63702-g1-i1_41	62-PhyloMarker-SGL-c63702-g1-i1_41	bead	genotyping	SWLX00000000	1323128	TTTTACATAGCGGAATTAATGTTTTAGACAGAGTTATAAAAATGAAATACATTGCATAGATATACAGACATCATATTTTAAA
62-PhyloMarker-SGL-c63702-g1-i1_82	62-PhyloMarker-SGL-c63702-g1-i1_82	bead	genotyping	SWLX00000000	1323128	ATGAAATACATTGCATAGATATACAGACATCATATTTTAAAAGACCATAGCTGCATTACATTTTATGAACTATTTAAGAACT
62-PhyloMarker-SGL-c63702-g1-i1_123	62-PhyloMarker-SGL-c63702-g1-i1_123	bead	genotyping	SWLX00000000	1323128	AGACCATAGCTGCATTACATTTTATGAACTATTTAAGAACTGTTATATTATAATCTTAAAAAGGCACTGCATCTTTATCTTT
62-PhyloMarker-SGL-c63702-g1-i1_164	62-PhyloMarker-SGL-c63702-g1-i1_164	bead	genotyping	SWLX00000000	1323128	GTTATATTATAATCTTAAAAAGGCACTGCATCTTTATCTTTGAGCATTACTGTTTTGTTTTTTTGTTTTTTTGTTCTAAAGG
62-PhyloMarker-SGL-c63702-g1-i1_205	62-PhyloMarker-SGL-c63702-g1-i1_205	bead	genotyping	SWLX00000000	1323128	GAGCATTACTGTTTTGTTTTTTTGTTTTTTTGTTCTAAAGGTTTCATCCTTTAAAGTTGTTTGGTGCTCTCCCCTTCACTCC
62-PhyloMarker-SGL-c63702-g1-i1_246	62-PhyloMarker-SGL-c63702-g1-i1_246	bead	genotyping	SWLX00000000	1323128	TTTCATCCTTTAAAGTTGTTTGGTGCTCTCCCCTTCACTCCTAGCCCTGTCACTTTCCAAATAGATCCTGCCAATGGTTGCT
62-PhyloMarker-SGL-c63702-g1-i1_287	62-PhyloMarker-SGL-c63702-g1-i1_287	bead	genotyping	SWLX00000000	1323128	TAGCCCTGTCACTTTCCAAATAGATCCTGCCAATGGTTGCTGATCAATATTGGGTGCATTATGACGACTATCAGTGACATAT
62-PhyloMarker-SGL-c63702-g1-i1_328	62-PhyloMarker-SGL-c63702-g1-i1_328	bead	genotyping	SWLX00000000	1323128	GATCAATATTGGGTGCATTATGACGACTATCAGTGACATATAGTTCATCCAAATTAGGACCACCAAAGCATACTGAAGTAAT
62-PhyloMarker-SGL-c63702-g1-i1_367	62-PhyloMarker-SGL-c63702-g1-i1_367	bead	genotyping	SWLX00000000	1323128	ATAGTTCATCCAAATTAGGACCACCAAAGCATACTGAAGTAATATTTGTTGTTGGAAACTTGATTTCTTGCAGTTCTTTTCC
63-PhyloMarker-Aconitase-c69569-g1-i1_0	63-PhyloMarker-Aconitase-c69569-g1-i1_0	bead	genotyping	SWLX00000000	1323128	GATTATAAATCAAGAATCTGAAGACTTATGTTTTGATAAAATATCATCATCATGAGATAAAAAAAGATATATTATTGTTGTC
63-PhyloMarker-Aconitase-c69569-g1-i1_45	63-PhyloMarker-Aconitase-c69569-g1-i1_45	bead	genotyping	SWLX00000000	1323128	ATCATCATGAGATAAAAAAAGATATATTATTGTTGTCAATCTGTTTTACCCAAAGAATGAATTTGACAATTGTTTGGATTTC
63-PhyloMarker-Aconitase-c69569-g1-i1_90	63-PhyloMarker-Aconitase-c69569-g1-i1_90	bead	genotyping	SWLX00000000	1323128	TTACCCAAAGAATGAATTTGACAATTGTTTGGATTTCATAACTGCAAGCAAACAATTATATTGTAAATTCTTGTAAAGCAAA
63-PhyloMarker-Aconitase-c69569-g1-i1_135	63-PhyloMarker-Aconitase-c69569-g1-i1_135	bead	genotyping	SWLX00000000	1323128	AAGCAAACAATTATATTGTAAATTCTTGTAAAGCAAAAAAAACAAAAAAACATTACATAATTAAAAAAATTACAACACTGAT
63-PhyloMarker-Aconitase-c69569-g1-i1_180	63-PhyloMarker-Aconitase-c69569-g1-i1_180	bead	genotyping	SWLX00000000	1323128	AAAAACATTACATAATTAAAAAAATTACAACACTGATATCTATTACATATAAATATGAACATTTCAATGCCCTAAAGCTAGC
63-PhyloMarker-Aconitase-c69569-g1-i1_225	63-PhyloMarker-Aconitase-c69569-g1-i1_225	bead	genotyping	SWLX00000000	1323128	CATATAAATATGAACATTTCAATGCCCTAAAGCTAGCCATAAATGAAACATGGTCCACAGAAAATGTTAAATATTTGCTTAA
63-PhyloMarker-Aconitase-c69569-g1-i1_270	63-PhyloMarker-Aconitase-c69569-g1-i1_270	bead	genotyping	SWLX00000000	1323128	AAACATGGTCCACAGAAAATGTTAAATATTTGCTTAAAACTTATTATGTTGCACATGATGATCTTATAATATAACAGAACAC
63-PhyloMarker-Aconitase-c69569-g1-i1_315	63-PhyloMarker-Aconitase-c69569-g1-i1_315	bead	genotyping	SWLX00000000	1323128	ATGTTGCACATGATGATCTTATAATATAACAGAACACATTAGACTCAGTTATCTTTTTCTTGCACTAATCAAACAAATCAAT
63-PhyloMarker-Aconitase-c69569-g1-i1_360	63-PhyloMarker-Aconitase-c69569-g1-i1_360	bead	genotyping	SWLX00000000	1323128	CAGTTATCTTTTTCTTGCACTAATCAAACAAATCAATATTTCTCCTCTGGAAACAAACATACAAAGTTTACCAACACCAATC
63-PhyloMarker-Aconitase-c69569-g1-i1_405	63-PhyloMarker-Aconitase-c69569-g1-i1_405	bead	genotyping	SWLX00000000	1323128	TCTGGAAACAAACATACAAAGTTTACCAACACCAATCATCAACCCTCACAATGTAACAAATAACACATCACTGTGTGCAGCA
63-PhyloMarker-Aconitase-c69569-g1-i1_450	63-PhyloMarker-Aconitase-c69569-g1-i1_450	bead	genotyping	SWLX00000000	1323128	TCACAATGTAACAAATAACACATCACTGTGTGCAGCATTTGCAACAAACTGTAACAAGCGCTCCGCAAATATATGGCAAAAC
63-PhyloMarker-Aconitase-c69569-g1-i1_495	63-PhyloMarker-Aconitase-c69569-g1-i1_495	bead	genotyping	SWLX00000000	1323128	AAACTGTAACAAGCGCTCCGCAAATATATGGCAAAACAGTTTGACTGTGTCTTTTTAATTTGTTTAGTTATATCCAAGTTTT
63-PhyloMarker-Aconitase-c69569-g1-i1_540	63-PhyloMarker-Aconitase-c69569-g1-i1_540	bead	genotyping	SWLX00000000	1323128	TGTGTCTTTTTAATTTGTTTAGTTATATCCAAGTTTTTTAAAGATGTTTAATTATTGTATATTAACCAGTTGTGTAAATATT
63-PhyloMarker-Aconitase-c69569-g1-i1_585	63-PhyloMarker-Aconitase-c69569-g1-i1_585	bead	genotyping	SWLX00000000	1323128	GTTTAATTATTGTATATTAACCAGTTGTGTAAATATTTCTGTGTAAGTTTCTGTGTCAGTTAATCTTTCTGAAAGATTGTTT
63-PhyloMarker-Aconitase-c69569-g1-i1_618	63-PhyloMarker-Aconitase-c69569-g1-i1_618	bead	genotyping	SWLX00000000	1323128	TATTTCTGTGTAAGTTTCTGTGTCAGTTAATCTTTCTGAAAGATTGTTTAAATCTTTAAAAATTCATTTTTGTCAATGTGTT
64-PhyloMarker-Thioredoxin-6-c67226-g1-i2_0	64-PhyloMarker-Thioredoxin-6-c67226-g1-i2_0	bead	genotyping	SWLX00000000	1323128	AAGCTCATGTTAGATTAGAATTACAAATAGTCTCAATACCCCAAAACAAAAAGCTGCAATAATGTTAATAATATATATGGGG
64-PhyloMarker-Thioredoxin-6-c67226-g1-i2_45	64-PhyloMarker-Thioredoxin-6-c67226-g1-i2_45	bead	genotyping	SWLX00000000	1323128	ACAAAAAGCTGCAATAATGTTAATAATATATATGGGGCATTTCACCACAAGTATCACATCTGGGCCATAAGAATTCTGTTTT
64-PhyloMarker-Thioredoxin-6-c67226-g1-i2_90	64-PhyloMarker-Thioredoxin-6-c67226-g1-i2_90	bead	genotyping	SWLX00000000	1323128	CACAAGTATCACATCTGGGCCATAAGAATTCTGTTTTTTTTTTGTGTGTGTGTTTTTAATGCCTTTATCATCAAAGTTTGTA
64-PhyloMarker-Thioredoxin-6-c67226-g1-i2_135	64-PhyloMarker-Thioredoxin-6-c67226-g1-i2_135	bead	genotyping	SWLX00000000	1323128	GTGTGTGTTTTTAATGCCTTTATCATCAAAGTTTGTATTGCTTTTATATTTCTCTACTATCAAGAGCTTTTTTTTCCTATTC
64-PhyloMarker-Thioredoxin-6-c67226-g1-i2_180	64-PhyloMarker-Thioredoxin-6-c67226-g1-i2_180	bead	genotyping	SWLX00000000	1323128	ATATTTCTCTACTATCAAGAGCTTTTTTTTCCTATTCTTTTTCCAAATACTTATAATAATGAAATGAAATTTCAAAGGATAA
64-PhyloMarker-Thioredoxin-6-c67226-g1-i2_225	64-PhyloMarker-Thioredoxin-6-c67226-g1-i2_225	bead	genotyping	SWLX00000000	1323128	AATACTTATAATAATGAAATGAAATTTCAAAGGATAAATTAACAATTTGTAGCAGAATGGAACCTTGTAAACTAAAAAGAAA
64-PhyloMarker-Thioredoxin-6-c67226-g1-i2_270	64-PhyloMarker-Thioredoxin-6-c67226-g1-i2_270	bead	genotyping	SWLX00000000	1323128	TTTGTAGCAGAATGGAACCTTGTAAACTAAAAAGAAACATTCAACACAATTATTTCTTTTCACGTGTCTCATGTAAGAATAT
64-PhyloMarker-Thioredoxin-6-c67226-g1-i2_315	64-PhyloMarker-Thioredoxin-6-c67226-g1-i2_315	bead	genotyping	SWLX00000000	1323128	ACAATTATTTCTTTTCACGTGTCTCATGTAAGAATATTTAACTTCTTGAATTTTCTCTATAAACCCCTTGGCAGAGGTGTAT
64-PhyloMarker-Thioredoxin-6-c67226-g1-i2_360	64-PhyloMarker-Thioredoxin-6-c67226-g1-i2_360	bead	genotyping	SWLX00000000	1323128	TTGAATTTTCTCTATAAACCCCTTGGCAGAGGTGTATAATGCCTTCATACCTAAATATATTCTCTTTTAACAAGAAAGATTC
64-PhyloMarker-Thioredoxin-6-c67226-g1-i2_405	64-PhyloMarker-Thioredoxin-6-c67226-g1-i2_405	bead	genotyping	SWLX00000000	1323128	CATACCTAAATATATTCTCTTTTAACAAGAAAGATTCATTTGAAAAATGCAACTCAATCCAAATGTTTTTTGCACACGTTTT
64-PhyloMarker-Thioredoxin-6-c67226-g1-i2_450	64-PhyloMarker-Thioredoxin-6-c67226-g1-i2_450	bead	genotyping	SWLX00000000	1323128	AATGCAACTCAATCCAAATGTTTTTTGCACACGTTTTAGTAAAAAAATCTGGGAATAGAATATCTCTTAAGTTATAATTTTC
64-PhyloMarker-Thioredoxin-6-c67226-g1-i2_495	64-PhyloMarker-Thioredoxin-6-c67226-g1-i2_495	bead	genotyping	SWLX00000000	1323128	AATCTGGGAATAGAATATCTCTTAAGTTATAATTTTCATGTACTGTTTTATCATAACTTGCGATTGATTGGTCAAGCTATTG
64-PhyloMarker-Thioredoxin-6-c67226-g1-i2_540	64-PhyloMarker-Thioredoxin-6-c67226-g1-i2_540	bead	genotyping	SWLX00000000	1323128	TTTTATCATAACTTGCGATTGATTGGTCAAGCTATTGTTTTAATTAGTTTGTATATATTGTATTAAATTTCTTTTTAAATTA
64-PhyloMarker-Thioredoxin-6-c67226-g1-i2_585	64-PhyloMarker-Thioredoxin-6-c67226-g1-i2_585	bead	genotyping	SWLX00000000	1323128	AGTTTGTATATATTGTATTAAATTTCTTTTTAAATTATTGTTTACACTCTGGAACAATGCTATGTACTACTAACATCTTATC
64-PhyloMarker-Thioredoxin-6-c67226-g1-i2_618	64-PhyloMarker-Thioredoxin-6-c67226-g1-i2_618	bead	genotyping	SWLX00000000	1323128	ATTATTGTTTACACTCTGGAACAATGCTATGTACTACTAACATCTTATCCTGTATTATTAAAAAAATGTTGAAGTTTTCGTT
65-PhyloMarker-zf-RING-2-c65648-g1-i1_0	65-PhyloMarker-zf-RING-2-c65648-g1-i1_0	bead	genotyping	SWLX00000000	1323128	AGGCACGGGCAAAACAAAGAGAACATGAAATCAGCACACTCCATGATTCAATGTTTGGATGAAAAGGAATATATAGACAAAA
65-PhyloMarker-zf-RING-2-c65648-g1-i1_45	65-PhyloMarker-zf-RING-2-c65648-g1-i1_45	bead	genotyping	SWLX00000000	1323128	ATTCAATGTTTGGATGAAAAGGAATATATAGACAAAATTATTTATATTTGCATGTTTCAAATTTGAAATCAACGTCATTATT
65-PhyloMarker-zf-RING-2-c65648-g1-i1_90	65-PhyloMarker-zf-RING-2-c65648-g1-i1_90	bead	genotyping	SWLX00000000	1323128	ATTTGCATGTTTCAAATTTGAAATCAACGTCATTATTTTCAAAGGGAATATGGGGTAAATATCTTTTCGTTTGAGATATCTT
65-PhyloMarker-zf-RING-2-c65648-g1-i1_135	65-PhyloMarker-zf-RING-2-c65648-g1-i1_135	bead	genotyping	SWLX00000000	1323128	GAATATGGGGTAAATATCTTTTCGTTTGAGATATCTTACTCTAAGGACTTGAATAAAGGTGGATGCAAAAAAACAAGAGGGA
65-PhyloMarker-zf-RING-2-c65648-g1-i1_180	65-PhyloMarker-zf-RING-2-c65648-g1-i1_180	bead	genotyping	SWLX00000000	1323128	GACTTGAATAAAGGTGGATGCAAAAAAACAAGAGGGAGGCTGGGGGTAGAAGATTTTGTGAAAATTTGAAATGAGAGATGGT
65-PhyloMarker-zf-RING-2-c65648-g1-i1_225	65-PhyloMarker-zf-RING-2-c65648-g1-i1_225	bead	genotyping	SWLX00000000	1323128	GTAGAAGATTTTGTGAAAATTTGAAATGAGAGATGGTGGGTTCAAAGTTATGAGGGTTGGAAATGTTTCCACAAATACTTAT
65-PhyloMarker-zf-RING-2-c65648-g1-i1_270	65-PhyloMarker-zf-RING-2-c65648-g1-i1_270	bead	genotyping	SWLX00000000	1323128	AGTTATGAGGGTTGGAAATGTTTCCACAAATACTTATAGAGCTCCTCACTTTGTTGTTATCTGGGCATATTTTATTTATTAG
65-PhyloMarker-zf-RING-2-c65648-g1-i1_315	65-PhyloMarker-zf-RING-2-c65648-g1-i1_315	bead	genotyping	SWLX00000000	1323128	TCACTTTGTTGTTATCTGGGCATATTTTATTTATTAGATTAAATAACACTTCTTTTATTACTTGACACAAACTTTAACACTT
65-PhyloMarker-zf-RING-2-c65648-g1-i1_360	65-PhyloMarker-zf-RING-2-c65648-g1-i1_360	bead	genotyping	SWLX00000000	1323128	ACACTTCTTTTATTACTTGACACAAACTTTAACACTTAGATGAAATAGAAGATTTTGGTTGGAAATCAAAATCCATAAAATT
65-PhyloMarker-zf-RING-2-c65648-g1-i1_405	65-PhyloMarker-zf-RING-2-c65648-g1-i1_405	bead	genotyping	SWLX00000000	1323128	TAGAAGATTTTGGTTGGAAATCAAAATCCATAAAATTTATATAAATCAGGTCTCTAATTAAGCCCCAGTAATGCCTCGTTTT
65-PhyloMarker-zf-RING-2-c65648-g1-i1_450	65-PhyloMarker-zf-RING-2-c65648-g1-i1_450	bead	genotyping	SWLX00000000	1323128	TCAGGTCTCTAATTAAGCCCCAGTAATGCCTCGTTTTTCTGAAAATGTATAAACTAGGACCCCATCTATTCAAGTCCAAAGA
65-PhyloMarker-zf-RING-2-c65648-g1-i1_495	65-PhyloMarker-zf-RING-2-c65648-g1-i1_495	bead	genotyping	SWLX00000000	1323128	TGTATAAACTAGGACCCCATCTATTCAAGTCCAAAGAGTTAAAAAATATTTTTCTAGTTTGCTCTTTATCTTAAGCCTATTG
65-PhyloMarker-zf-RING-2-c65648-g1-i1_540	65-PhyloMarker-zf-RING-2-c65648-g1-i1_540	bead	genotyping	SWLX00000000	1323128	ATATTTTTCTAGTTTGCTCTTTATCTTAAGCCTATTGTTATGGCTTCTTTTCATTTTATTGAATGAAGGCATTTCTCAAGGC
65-PhyloMarker-zf-RING-2-c65648-g1-i1_585	65-PhyloMarker-zf-RING-2-c65648-g1-i1_585	bead	genotyping	SWLX00000000	1323128	TCTTTTCATTTTATTGAATGAAGGCATTTCTCAAGGCAATAAACTTGTTGAAAATGACAATTCTGGGCCTGTGTTTTTACTT
65-PhyloMarker-zf-RING-2-c65648-g1-i1_618	65-PhyloMarker-zf-RING-2-c65648-g1-i1_618	bead	genotyping	SWLX00000000	1323128	AGGCAATAAACTTGTTGAAAATGACAATTCTGGGCCTGTGTTTTTACTTGCCATTATTCATATAATTTTCAGATGATAAAAC
66-PhyloMarker-Aldedh-c69267-g2-i1_0	66-PhyloMarker-Aldedh-c69267-g2-i1_0	bead	genotyping	SWLX00000000	1323128	CTTATTGATACGGTGATCATTTGTTATAAAGAACACTGTAAAACATAAAAATAGTCACCACTTCAGTAGAGAGTAAACAATT
66-PhyloMarker-Aldedh-c69267-g2-i1_45	66-PhyloMarker-Aldedh-c69267-g2-i1_45	bead	genotyping	SWLX00000000	1323128	TAAAAATAGTCACCACTTCAGTAGAGAGTAAACAATTTAAACAAAAACAAGTTCCAATAGAAATTAAACAAATGTAAGTTTG
66-PhyloMarker-Aldedh-c69267-g2-i1_90	66-PhyloMarker-Aldedh-c69267-g2-i1_90	bead	genotyping	SWLX00000000	1323128	AACAAGTTCCAATAGAAATTAAACAAATGTAAGTTTGTTCATAGGGTCAAAAGCTTTTAATCACTCAACAGCATCATTGGAA
66-PhyloMarker-Aldedh-c69267-g2-i1_135	66-PhyloMarker-Aldedh-c69267-g2-i1_135	bead	genotyping	SWLX00000000	1323128	GTCAAAAGCTTTTAATCACTCAACAGCATCATTGGAATTTAAAAAATTAAAAAGGAATATAAATTAACTATTGCATGATTTT
66-PhyloMarker-Aldedh-c69267-g2-i1_180	66-PhyloMarker-Aldedh-c69267-g2-i1_180	bead	genotyping	SWLX00000000	1323128	ATTAAAAAGGAATATAAATTAACTATTGCATGATTTTTACATAATAGAATATAAAGATTTTGAAGGGCCAATGCCGTTTTTG
66-PhyloMarker-Aldedh-c69267-g2-i1_225	66-PhyloMarker-Aldedh-c69267-g2-i1_225	bead	genotyping	SWLX00000000	1323128	AGAATATAAAGATTTTGAAGGGCCAATGCCGTTTTTGTTAAACTTATTGTTTTGTGCTTTTATAGAGTATAAAACAATTCGA
66-PhyloMarker-Aldedh-c69267-g2-i1_270	66-PhyloMarker-Aldedh-c69267-g2-i1_270	bead	genotyping	SWLX00000000	1323128	ATTGTTTTGTGCTTTTATAGAGTATAAAACAATTCGAACAAACAAACAATTTGAAAATCATATCCAAGATTCTTTCATTCAT
66-PhyloMarker-Aldedh-c69267-g2-i1_315	66-PhyloMarker-Aldedh-c69267-g2-i1_315	bead	genotyping	SWLX00000000	1323128	ACAATTTGAAAATCATATCCAAGATTCTTTCATTCATTTATCAGAGAGAGTAAAAGCTCTCATTGCAGAACCTTTGGAACAG
66-PhyloMarker-Aldedh-c69267-g2-i1_360	66-PhyloMarker-Aldedh-c69267-g2-i1_360	bead	genotyping	SWLX00000000	1323128	GAGAGTAAAAGCTCTCATTGCAGAACCTTTGGAACAGAATTATGGAATATGGAGCAAGGAAACATGGTTACAAAAAATATAG
66-PhyloMarker-Aldedh-c69267-g2-i1_405	66-PhyloMarker-Aldedh-c69267-g2-i1_405	bead	genotyping	SWLX00000000	1323128	AATATGGAGCAAGGAAACATGGTTACAAAAAATATAGACGATCAGATCTTTGTCCAACAACAACATGACGTCATCTGATGAG
66-PhyloMarker-Aldedh-c69267-g2-i1_450	66-PhyloMarker-Aldedh-c69267-g2-i1_450	bead	genotyping	SWLX00000000	1323128	ATCTTTGTCCAACAACAACATGACGTCATCTGATGAGATCTCCATGAGTAGCTGTGCCACATGTTCACTTCTGCACTGGCAT
66-PhyloMarker-Aldedh-c69267-g2-i1_495	66-PhyloMarker-Aldedh-c69267-g2-i1_495	bead	genotyping	SWLX00000000	1323128	GAGTAGCTGTGCCACATGTTCACTTCTGCACTGGCATGTTGGTGGAGGGGGCCGTGGGCGTGACGTCGCCCTCTCGCCACAT
66-PhyloMarker-Aldedh-c69267-g2-i1_537	66-PhyloMarker-Aldedh-c69267-g2-i1_537	bead	genotyping	SWLX00000000	1323128	TGGAGGGGGCCGTGGGCGTGACGTCGCCCTCTCGCCACATCTGTGTCACTGTTTTGATCTGTGTGTAGAACTGGATGCCCTG
67-PhyloMarker-MOSC-c62574-g1-i1_0	67-PhyloMarker-MOSC-c62574-g1-i1_0	bead	genotyping	SWLX00000000	1323128	GTTTCGAGTTTTTCCAGATATCAATAAGACAGCACCAATGTTTGGTGTTTATACCTGTGTGGTTGGTACTGGTCGGGTCAAA
67-PhyloMarker-MOSC-c62574-g1-i1_45	67-PhyloMarker-MOSC-c62574-g1-i1_45	bead	genotyping	SWLX00000000	1323128	TGTTTATACCTGTGTGGTTGGTACTGGTCGGGTCAAAGTTGGAGATTCTGTTTATGCTACTTATACAAATTGATTGATGAGT
67-PhyloMarker-MOSC-c62574-g1-i1_90	67-PhyloMarker-MOSC-c62574-g1-i1_90	bead	genotyping	SWLX00000000	1323128	TTCTGTTTATGCTACTTATACAAATTGATTGATGAGTTATTGATACCCTTCACTTTAAGGTCAGATGTGTTATTGATATGTT
67-PhyloMarker-MOSC-c62574-g1-i1_135	67-PhyloMarker-MOSC-c62574-g1-i1_135	bead	genotyping	SWLX00000000	1323128	CCCTTCACTTTAAGGTCAGATGTGTTATTGATATGTTGTATAATGTTTTTGTTATGAAAATGCTGTGTGTTTTGGTTAATTG
67-PhyloMarker-MOSC-c62574-g1-i1_180	67-PhyloMarker-MOSC-c62574-g1-i1_180	bead	genotyping	SWLX00000000	1323128	TTTTTGTTATGAAAATGCTGTGTGTTTTGGTTAATTGAAATGATATGTGTGAGATGTTGTTGCAGTTTAAGGGTCTACCTTT
67-PhyloMarker-MOSC-c62574-g1-i1_225	67-PhyloMarker-MOSC-c62574-g1-i1_225	bead	genotyping	SWLX00000000	1323128	TGTGTGAGATGTTGTTGCAGTTTAAGGGTCTACCTTTGCCTTTATTGCCAGAAATAATCAGAAATACTTTTGCAGAAGTTGA
67-PhyloMarker-MOSC-c62574-g1-i1_270	67-PhyloMarker-MOSC-c62574-g1-i1_270	bead	genotyping	SWLX00000000	1323128	TGCCAGAAATAATCAGAAATACTTTTGCAGAAGTTGATTTAATATTTGTAAAATGTAATAACTAAAGACTATCTACTGTAGT
67-PhyloMarker-MOSC-c62574-g1-i1_315	67-PhyloMarker-MOSC-c62574-g1-i1_315	bead	genotyping	SWLX00000000	1323128	TTGTAAAATGTAATAACTAAAGACTATCTACTGTAGTAATAATGATGTAATGATTGCTGGTATTTGCTGATTTGAAAAAATA
67-PhyloMarker-MOSC-c62574-g1-i1_356	67-PhyloMarker-MOSC-c62574-g1-i1_356	bead	genotyping	SWLX00000000	1323128	ATGATGTAATGATTGCTGGTATTTGCTGATTTGAAAAAATAAAAGAAGACAAATAAAAATCCAAAAGCATCACATTGAAAAC
68-PhyloMarker-AAR2-c59244-g1-i1_0	68-PhyloMarker-AAR2-c59244-g1-i1_0	bead	genotyping	SWLX00000000	1323128	AAAGACCTTACAACAAATTCCGACCCAAAAAAATCAATTCAAACTTATTACAACACCAAGCATACGCAACAAGAAAGATTAG
68-PhyloMarker-AAR2-c59244-g1-i1_45	68-PhyloMarker-AAR2-c59244-g1-i1_45	bead	genotyping	SWLX00000000	1323128	TATTACAACACCAAGCATACGCAACAAGAAAGATTAGATTTGTCTGAGTTTTTATTGAAGGCACCATCATATTTTCATGTAG
68-PhyloMarker-AAR2-c59244-g1-i1_90	68-PhyloMarker-AAR2-c59244-g1-i1_90	bead	genotyping	SWLX00000000	1323128	GAGTTTTTATTGAAGGCACCATCATATTTTCATGTAGATCTTTTTTATTTCATGAAGTTCAGTAATTCTATAGTTAGATGAT
68-PhyloMarker-AAR2-c59244-g1-i1_135	68-PhyloMarker-AAR2-c59244-g1-i1_135	bead	genotyping	SWLX00000000	1323128	TATTTCATGAAGTTCAGTAATTCTATAGTTAGATGATAAAAATATTTTATTTGCTTTCTTTTCAGTAGGTGTTATAAGTAAA
68-PhyloMarker-AAR2-c59244-g1-i1_180	68-PhyloMarker-AAR2-c59244-g1-i1_180	bead	genotyping	SWLX00000000	1323128	TTTATTTGCTTTCTTTTCAGTAGGTGTTATAAGTAAATAAAAACTTTAGGAGCCAACAACAACTGGAGCAAACTCATCAGGC
68-PhyloMarker-AAR2-c59244-g1-i1_225	68-PhyloMarker-AAR2-c59244-g1-i1_225	bead	genotyping	SWLX00000000	1323128	TTAGGAGCCAACAACAACTGGAGCAAACTCATCAGGCTCTAACATGAAATCCCATCCAAACTTTTCAGTTAAATGCTTACGG
68-PhyloMarker-AAR2-c59244-g1-i1_270	68-PhyloMarker-AAR2-c59244-g1-i1_270	bead	genotyping	SWLX00000000	1323128	GAAATCCCATCCAAACTTTTCAGTTAAATGCTTACGGAAACTATCACCTTTCTTTACTAACCTTTCTTCTACTCCTTCACTT
68-PhyloMarker-AAR2-c59244-g1-i1_315	68-PhyloMarker-AAR2-c59244-g1-i1_315	bead	genotyping	SWLX00000000	1323128	ACCTTTCTTTACTAACCTTTCTTCTACTCCTTCACTTCCAATATTCTGAAATAGCTCATGCAATGTGGCAACAAGAAAGTTA
68-PhyloMarker-AAR2-c59244-g1-i1_360	68-PhyloMarker-AAR2-c59244-g1-i1_360	bead	genotyping	SWLX00000000	1323128	CTGAAATAGCTCATGCAATGTGGCAACAAGAAAGTTATTTGAAGTAACAATATCTACAAAGAAGTCAGTCGGAATTTCACGT
68-PhyloMarker-AAR2-c59244-g1-i1_405	68-PhyloMarker-AAR2-c59244-g1-i1_405	bead	genotyping	SWLX00000000	1323128	AACAATATCTACAAAGAAGTCAGTCGGAATTTCACGTATCTGAAAATGCAGTAAAGTTATGAATAACAGATATGTTGAAGGA
68-PhyloMarker-AAR2-c59244-g1-i1_450	68-PhyloMarker-AAR2-c59244-g1-i1_450	bead	genotyping	SWLX00000000	1323128	ATGCAGTAAAGTTATGAATAACAGATATGTTGAAGGATTCTTCAAAATAGCATCTTCACTGGTACACAACAAATTAACAAGT
68-PhyloMarker-AAR2-c59244-g1-i1_495	68-PhyloMarker-AAR2-c59244-g1-i1_495	bead	genotyping	SWLX00000000	1323128	AATAGCATCTTCACTGGTACACAACAAATTAACAAGTTTTTTCCACTGTTCAAATGCATCATAGTTCTGACCAATGAGAAAA
68-PhyloMarker-AAR2-c59244-g1-i1_540	68-PhyloMarker-AAR2-c59244-g1-i1_540	bead	genotyping	SWLX00000000	1323128	CTGTTCAAATGCATCATAGTTCTGACCAATGAGAAAACATAGGAAGGCAAACTGAATCTCGCCAAGGATGCCATTGATGTCT
68-PhyloMarker-AAR2-c59244-g1-i1_585	68-PhyloMarker-AAR2-c59244-g1-i1_585	bead	genotyping	SWLX00000000	1323128	GGCAAACTGAATCTCGCCAAGGATGCCATTGATGTCTGTACTGTAGCGCTGATCTAGGATGACTTGCAGGGCATGTGAAGAA
68-PhyloMarker-AAR2-c59244-g1-i1_618	68-PhyloMarker-AAR2-c59244-g1-i1_618	bead	genotyping	SWLX00000000	1323128	GTCTGTACTGTAGCGCTGATCTAGGATGACTTGCAGGGCATGTGAAGAATCTAAACTGTACTTCGTGATATCTGAAGGGCTG
69-PhyloMarker-ADH-zinc-N-c69255-g1-i1_0	69-PhyloMarker-ADH-zinc-N-c69255-g1-i1_0	bead	genotyping	SWLX00000000	1323128	CAAGTTTGTTTGAGAGAGGGAAGAACATCTCTCGTAAAACCAATAGATTGTCAAATATCAACTTTGTAATGGGCTTGTTGAT
69-PhyloMarker-ADH-zinc-N-c69255-g1-i1_45	69-PhyloMarker-ADH-zinc-N-c69255-g1-i1_45	bead	genotyping	SWLX00000000	1323128	GATTGTCAAATATCAACTTTGTAATGGGCTTGTTGATTTCTCTCTATGTTAAAACTGATACTAGTCAACGAATCAATACAGC
69-PhyloMarker-ADH-zinc-N-c69255-g1-i1_90	69-PhyloMarker-ADH-zinc-N-c69255-g1-i1_90	bead	genotyping	SWLX00000000	1323128	ATGTTAAAACTGATACTAGTCAACGAATCAATACAGCTCCTTTTTTCTGGTTAGATAATTTCAAGCAGACAATATTATAATA
69-PhyloMarker-ADH-zinc-N-c69255-g1-i1_135	69-PhyloMarker-ADH-zinc-N-c69255-g1-i1_135	bead	genotyping	SWLX00000000	1323128	TCTGGTTAGATAATTTCAAGCAGACAATATTATAATAATGTTCTCCAAAACGATTTTAAAGAATTTGAACAAATGATTCCCA
69-PhyloMarker-ADH-zinc-N-c69255-g1-i1_180	69-PhyloMarker-ADH-zinc-N-c69255-g1-i1_180	bead	genotyping	SWLX00000000	1323128	CAAAACGATTTTAAAGAATTTGAACAAATGATTCCCAAGAAGGTAAAATTATTATTTGAAAGATTTTTTTTTGGGTTTAAAT
69-PhyloMarker-ADH-zinc-N-c69255-g1-i1_225	69-PhyloMarker-ADH-zinc-N-c69255-g1-i1_225	bead	genotyping	SWLX00000000	1323128	AAATTATTATTTGAAAGATTTTTTTTTGGGTTTAAATCATTACTCAAATAAGATCCTAAAACTGTTTGAAGAACACTTCAGA
69-PhyloMarker-ADH-zinc-N-c69255-g1-i1_270	69-PhyloMarker-ADH-zinc-N-c69255-g1-i1_270	bead	genotyping	SWLX00000000	1323128	AAATAAGATCCTAAAACTGTTTGAAGAACACTTCAGAAAAGGCATTTAAGTACATCAAATTTAAAGCACATTGATTTGTTCA
69-PhyloMarker-ADH-zinc-N-c69255-g1-i1_315	69-PhyloMarker-ADH-zinc-N-c69255-g1-i1_315	bead	genotyping	SWLX00000000	1323128	TTAAGTACATCAAATTTAAAGCACATTGATTTGTTCAATATTGATTTTTTTCTTTCTTCAAAAAAAAAGTTAAGAATTGCGC
69-PhyloMarker-ADH-zinc-N-c69255-g1-i1_360	69-PhyloMarker-ADH-zinc-N-c69255-g1-i1_360	bead	genotyping	SWLX00000000	1323128	TTTTTTCTTTCTTCAAAAAAAAAGTTAAGAATTGCGCACAGAGGGAACCTAAAGTGTGTTGATTCTATGATGAGCAAAAAAT
69-PhyloMarker-ADH-zinc-N-c69255-g1-i1_405	69-PhyloMarker-ADH-zinc-N-c69255-g1-i1_405	bead	genotyping	SWLX00000000	1323128	AACCTAAAGTGTGTTGATTCTATGATGAGCAAAAAATACCGGCTGTTATTCATCTTTATTCTAATTAACACATTTTCCTCAT
69-PhyloMarker-ADH-zinc-N-c69255-g1-i1_450	69-PhyloMarker-ADH-zinc-N-c69255-g1-i1_450	bead	genotyping	SWLX00000000	1323128	TTATTCATCTTTATTCTAATTAACACATTTTCCTCATTTTCAAATGTTTTGAATTGAGACATAGAAACATGAGTTTGGGAAC
69-PhyloMarker-ADH-zinc-N-c69255-g1-i1_495	69-PhyloMarker-ADH-zinc-N-c69255-g1-i1_495	bead	genotyping	SWLX00000000	1323128	GTTTTGAATTGAGACATAGAAACATGAGTTTGGGAACAGTTATTCAACTTTGTTGCTGAAACTATTGCAATAACCCTTCTTT
69-PhyloMarker-ADH-zinc-N-c69255-g1-i1_540	69-PhyloMarker-ADH-zinc-N-c69255-g1-i1_540	bead	genotyping	SWLX00000000	1323128	AACTTTGTTGCTGAAACTATTGCAATAACCCTTCTTTAGCACCAAGTTTGGAATGGCTTCTGTCCTCCGATTTTACAGTTCA
69-PhyloMarker-ADH-zinc-N-c69255-g1-i1_585	69-PhyloMarker-ADH-zinc-N-c69255-g1-i1_585	bead	genotyping	SWLX00000000	1323128	GTTTGGAATGGCTTCTGTCCTCCGATTTTACAGTTCACAGGTCAAAGTTCTTGTTTTACCCGGTTCATAGGTCAGAGTTTAC
69-PhyloMarker-ADH-zinc-N-c69255-g1-i1_618	69-PhyloMarker-ADH-zinc-N-c69255-g1-i1_618	bead	genotyping	SWLX00000000	1323128	TTCACAGGTCAAAGTTCTTGTTTTACCCGGTTCATAGGTCAGAGTTTACTTGCTGAAGTCATCGATGACCGATCGGATGCTG
70-PhyloMarker-RRM-1-c69359-g1-i3_0	70-PhyloMarker-RRM-1-c69359-g1-i3_0	bead	genotyping	SWLX00000000	1323128	TTAAATTAAATCCTTTAAATAGTTTACTTTTAAGCTGTAAATATACACAGACCTATATTATATCACACAGGCTTATGGACTA
70-PhyloMarker-RRM-1-c69359-g1-i3_45	70-PhyloMarker-RRM-1-c69359-g1-i3_45	bead	genotyping	SWLX00000000	1323128	CACAGACCTATATTATATCACACAGGCTTATGGACTAAAGCATGAAGTGTACTTAAACTAAGAAATAAATTATGGTTGAGCA
70-PhyloMarker-RRM-1-c69359-g1-i3_90	70-PhyloMarker-RRM-1-c69359-g1-i3_90	bead	genotyping	SWLX00000000	1323128	AGTGTACTTAAACTAAGAAATAAATTATGGTTGAGCACTTTAGATGGTTCACTTATTATCTCTAAATACACACCTTTGCAAA
70-PhyloMarker-RRM-1-c69359-g1-i3_135	70-PhyloMarker-RRM-1-c69359-g1-i3_135	bead	genotyping	SWLX00000000	1323128	GGTTCACTTATTATCTCTAAATACACACCTTTGCAAAGAAGGAGAATAAGGTAACTATTTTAGAAGATTCACATATTTGCTA
70-PhyloMarker-RRM-1-c69359-g1-i3_180	70-PhyloMarker-RRM-1-c69359-g1-i3_180	bead	genotyping	SWLX00000000	1323128	ATAAGGTAACTATTTTAGAAGATTCACATATTTGCTACAAGTATATTATACAGGTTTGTGGACTAAAAGCATGAAGAGGACA
70-PhyloMarker-RRM-1-c69359-g1-i3_225	70-PhyloMarker-RRM-1-c69359-g1-i3_225	bead	genotyping	SWLX00000000	1323128	TTATACAGGTTTGTGGACTAAAAGCATGAAGAGGACACAAGTTGAGAACTAGATTTAAATTGAATACTTGAGGCTTCTCTTA
70-PhyloMarker-RRM-1-c69359-g1-i3_270	70-PhyloMarker-RRM-1-c69359-g1-i3_270	bead	genotyping	SWLX00000000	1323128	GAACTAGATTTAAATTGAATACTTGAGGCTTCTCTTATTAGCTGTAGGTATACATTGGCCAAAGTCACTGCCAAGAAAAAGA
70-PhyloMarker-RRM-1-c69359-g1-i3_315	70-PhyloMarker-RRM-1-c69359-g1-i3_315	bead	genotyping	SWLX00000000	1323128	AGGTATACATTGGCCAAAGTCACTGCCAAGAAAAAGATTATGGATGATACTTGTGTGTTTGACTATTAGAACATTGATTATT
70-PhyloMarker-RRM-1-c69359-g1-i3_353	70-PhyloMarker-RRM-1-c69359-g1-i3_353	bead	genotyping	SWLX00000000	1323128	TATGGATGATACTTGTGTGTTTGACTATTAGAACATTGATTATTCAAAAGGCAATGAAGGCGACAATGAAGAAGTATTTATG
71-PhyloMarker-adh-short-c67101-g1-i1_0	71-PhyloMarker-adh-short-c67101-g1-i1_0	bead	genotyping	SWLX00000000	1323128	TGTCCCAGTTGTCCCTTACCCTCTCAGCAGTGATATCAGCATCCCTCTCCCTCAATGCCGCTCCCTGGGTCCTCTGCCATCG
71-PhyloMarker-adh-short-c67101-g1-i1_45	71-PhyloMarker-adh-short-c67101-g1-i1_45	bead	genotyping	SWLX00000000	1323128	TCTCCCTCAATGCCGCTCCCTGGGTCCTCTGCCATCGCAATTTCCCAATCCATCCAGCCCCTACTTCAAACAACCCACCTGT
71-PhyloMarker-adh-short-c67101-g1-i1_90	71-PhyloMarker-adh-short-c67101-g1-i1_90	bead	genotyping	SWLX00000000	1323128	CAATCCATCCAGCCCCTACTTCAAACAACCCACCTGTCTCTTCGCAGGAATCATGACACAGATACACCACTAGAGGGGCAAC
71-PhyloMarker-adh-short-c67101-g1-i1_135	71-PhyloMarker-adh-short-c67101-g1-i1_135	bead	genotyping	SWLX00000000	1323128	AGGAATCATGACACAGATACACCACTAGAGGGGCAACATACTCTGGCTTGAGGGCAGCAACCAACTCAGGAGGCATAACTGT
71-PhyloMarker-adh-short-c67101-g1-i1_180	71-PhyloMarker-adh-short-c67101-g1-i1_180	bead	genotyping	SWLX00000000	1323128	GCTTGAGGGCAGCAACCAACTCAGGAGGCATAACTGTGGCAGTCATCCTAGACCCAGCTATGGGCGCAATACAATTGCTATG
71-PhyloMarker-adh-short-c67101-g1-i1_225	71-PhyloMarker-adh-short-c67101-g1-i1_225	bead	genotyping	SWLX00000000	1323128	TCCTAGACCCAGCTATGGGCGCAATACAATTGCTATGAATTCCATACTTTCGCCCCTCCAAACTCAAGGTTTTACTCAGGGC
71-PhyloMarker-adh-short-c67101-g1-i1_270	71-PhyloMarker-adh-short-c67101-g1-i1_270	bead	genotyping	SWLX00000000	1323128	ACTTTCGCCCCTCCAAACTCAAGGTTTTACTCAGGGCAGAAAGGCCTAGTTTGGCTGTACTATAATTGGCCTGGCCAAAGTT
71-PhyloMarker-adh-short-c67101-g1-i1_315	71-PhyloMarker-adh-short-c67101-g1-i1_315	bead	genotyping	SWLX00000000	1323128	CTAGTTTGGCTGTACTATAATTGGCCTGGCCAAAGTTGCCATAAATGCCAGCTGCTGATGACACCATTATTATGCGCCCATA
71-PhyloMarker-adh-short-c67101-g1-i1_360	71-PhyloMarker-adh-short-c67101-g1-i1_360	bead	genotyping	SWLX00000000	1323128	TGCCAGCTGCTGATGACACCATTATTATGCGCCCATACCCCTGCTTCCTCATATGAGGCCAAGCTGCTCTTGTCACCATGAA
71-PhyloMarker-adh-short-c67101-g1-i1_405	71-PhyloMarker-adh-short-c67101-g1-i1_405	bead	genotyping	SWLX00000000	1323128	TCCTCATATGAGGCCAAGCTGCTCTTGTCACCATGAAACTTCCTCTCAGATGGACTTTCATTATCAGGTCCCAATCAGCATC
71-PhyloMarker-adh-short-c67101-g1-i1_450	71-PhyloMarker-adh-short-c67101-g1-i1_450	bead	genotyping	SWLX00000000	1323128	TCAGATGGACTTTCATTATCAGGTCCCAATCAGCATCACTGATCCTAGCAAAGGATTTGTCTCTCAGGATGCCTGCATTGTT
71-PhyloMarker-adh-short-c67101-g1-i1_495	71-PhyloMarker-adh-short-c67101-g1-i1_495	bead	genotyping	SWLX00000000	1323128	TAGCAAAGGATTTGTCTCTCAGGATGCCTGCATTGTTTACAACCACATCAATCCTGCCAAAAGCTTCAATTGCTGTCTGTAC
71-PhyloMarker-adh-short-c67101-g1-i1_540	71-PhyloMarker-adh-short-c67101-g1-i1_540	bead	genotyping	SWLX00000000	1323128	CATCAATCCTGCCAAAAGCTTCAATTGCTGTCTGTACCACTTTATCTCCATTCTCGACTGAGTCGTAGTTAGCCACTGCCTT
71-PhyloMarker-adh-short-c67101-g1-i1_585	71-PhyloMarker-adh-short-c67101-g1-i1_585	bead	genotyping	SWLX00000000	1323128	CTCCATTCTCGACTGAGTCGTAGTTAGCCACTGCCTTCCCTCCCCGTGAGGTGATCTCATAAACAACCTTGTCTGCTGCTCG
71-PhyloMarker-adh-short-c67101-g1-i1_618	71-PhyloMarker-adh-short-c67101-g1-i1_618	bead	genotyping	SWLX00000000	1323128	CCTTCCCTCCCCGTGAGGTGATCTCATAAACAACCTTGTCTGCTGCTCGTGTCCCCTGGCCGCCACCAATGTGGTCTCCTCC
72-PhyloMarker-Thiolase-N-c67811-g1-i1_0	72-PhyloMarker-Thiolase-N-c67811-g1-i1_0	bead	genotyping	SWLX00000000	1323128	AGGCTCGCAACAAGAGGAGGGGCGTGGCCGCCCTGTGTGTGGGTGGAGGGATGGGGATCGCTGTGTGCGTTGAAAACCTTCA
72-PhyloMarker-Thiolase-N-c67811-g1-i1_42	72-PhyloMarker-Thiolase-N-c67811-g1-i1_42	bead	genotyping	SWLX00000000	1323128	GTGGAGGGATGGGGATCGCTGTGTGCGTTGAAAACCTTCAAGTCAACTAGAGTAGAAAAATCTGCTAGTCAAATTAGAATAT
72-PhyloMarker-Thiolase-N-c67811-g1-i1_84	72-PhyloMarker-Thiolase-N-c67811-g1-i1_84	bead	genotyping	SWLX00000000	1323128	TCAACTAGAGTAGAAAAATCTGCTAGTCAAATTAGAATATGATGTGTGTATGGAGAACTTGGACTTTTTTTCTTGTTGAGTA
72-PhyloMarker-Thiolase-N-c67811-g1-i1_126	72-PhyloMarker-Thiolase-N-c67811-g1-i1_126	bead	genotyping	SWLX00000000	1323128	TGTGTGTATGGAGAACTTGGACTTTTTTTCTTGTTGAGTACTTAATTGAAATTCTCGATCAATATAATAGAACTAATATGTT
72-PhyloMarker-Thiolase-N-c67811-g1-i1_168	72-PhyloMarker-Thiolase-N-c67811-g1-i1_168	bead	genotyping	SWLX00000000	1323128	TAATTGAAATTCTCGATCAATATAATAGAACTAATATGTTCTAACTATCGATGCCGTAGAATGAATATTTTGGAACATATAT
72-PhyloMarker-Thiolase-N-c67811-g1-i1_210	72-PhyloMarker-Thiolase-N-c67811-g1-i1_210	bead	genotyping	SWLX00000000	1323128	AACTATCGATGCCGTAGAATGAATATTTTGGAACATATATTATTATATATTGTGAATATACAGATTTTAGGGTAGGATGTTC
72-PhyloMarker-Thiolase-N-c67811-g1-i1_252	72-PhyloMarker-Thiolase-N-c67811-g1-i1_252	bead	genotyping	SWLX00000000	1323128	TTATATATTGTGAATATACAGATTTTAGGGTAGGATGTTCTTATACAGATTCTAGGGCAGGATGTTCTTTCTTTTATGAGAC
72-PhyloMarker-Thiolase-N-c67811-g1-i1_288	72-PhyloMarker-Thiolase-N-c67811-g1-i1_288	bead	genotyping	SWLX00000000	1323128	GTTCTTATACAGATTCTAGGGCAGGATGTTCTTTCTTTTATGAGACAAATGAAAACTTAAGATATGTATTTTTTGTTAGAAC
73-PhyloMarker-WD40-c65400-g1-i1_0	73-PhyloMarker-WD40-c65400-g1-i1_0	bead	genotyping	SWLX00000000	1323128	TTTAGACCCTTCAGACATCGTAGAAGTCCTAGATATTATTGATAATGGGGATCAGAATGGTAATGGTCAAATTAGTGATGAA
73-PhyloMarker-WD40-c65400-g1-i1_45	73-PhyloMarker-WD40-c65400-g1-i1_45	bead	genotyping	SWLX00000000	1323128	TGGGGATCAGAATGGTAATGGTCAAATTAGTGATGAAGAATATGACCAACTCCAAGAAGGAAGTGATGATGATGGTGGAATG
73-PhyloMarker-WD40-c65400-g1-i1_90	73-PhyloMarker-WD40-c65400-g1-i1_90	bead	genotyping	SWLX00000000	1323128	CCAACTCCAAGAAGGAAGTGATGATGATGGTGGAATGGACTTGGGGGAAGGAGCTGCCAGTTTTGAACCAGAACAAGACAAC
73-PhyloMarker-WD40-c65400-g1-i1_180	73-PhyloMarker-WD40-c65400-g1-i1_180	bead	genotyping	SWLX00000000	1323128	GACTTTTGAAGGGCATTTAGAAAATGCAGTTATTTGCTCCCGATTTAATCCATCTAATAGTTGTCAGTGTTGTGGGCAAGAT
73-PhyloMarker-WD40-c65400-g1-i1_225	73-PhyloMarker-WD40-c65400-g1-i1_225	bead	genotyping	SWLX00000000	1323128	TAATCCATCTAATAGTTGTCAGTGTTGTGGGCAAGATGATCAGGCCTTTGTTAGGGATGTGACCAATGGTTCTGTTTTGTTT
73-PhyloMarker-WD40-c65400-g1-i1_270	73-PhyloMarker-WD40-c65400-g1-i1_270	bead	genotyping	SWLX00000000	1323128	CTTTGTTAGGGATGTGACCAATGGTTCTGTTTTGTTTAAATGCACAGGTCATACCGACACAGTTGCAAGTGTAGGATTTAGT
73-PhyloMarker-WD40-c65400-g1-i1_360	73-PhyloMarker-WD40-c65400-g1-i1_360	bead	genotyping	SWLX00000000	1323128	ATCTCTTGTTGCAACATCTGATATGGCAGGGTTGATAAAAGTTTGGAAGACAGATACTGGATCAGAATTATGGTCTTTCGAA
73-PhyloMarker-WD40-c65400-g1-i1_405	73-PhyloMarker-WD40-c65400-g1-i1_405	bead	genotyping	SWLX00000000	1323128	GAAGACAGATACTGGATCAGAATTATGGTCTTTCGAAGTGTCAGAAATTGAGTGGTTAGAATGGCACCCAGCAGCTCCTGTT
73-PhyloMarker-WD40-c65400-g1-i1_450	73-PhyloMarker-WD40-c65400-g1-i1_450	bead	genotyping	SWLX00000000	1323128	AATTGAGTGGTTAGAATGGCACCCAGCAGCTCCTGTTTTGCTGGCGGGTACAAAAGAGGGCCAGATTTGGATGTGGAAAGTG
73-PhyloMarker-WD40-c65400-g1-i1_540	73-PhyloMarker-WD40-c65400-g1-i1_540	bead	genotyping	SWLX00000000	1323128	AGATTGCAAGACTTTTACAGGTTTTGGCCCTGCTGCTCTTTGTGGACATTTTCTTCCTGATGGAAAAAAGGCCTATGTTGGT
73-PhyloMarker-WD40-c65400-g1-i1_585	73-PhyloMarker-WD40-c65400-g1-i1_585	bead	genotyping	SWLX00000000	1323128	ACATTTTCTTCCTGATGGAAAAAAGGCCTATGTTGGTTATGATGATGGATCATTAAAGATTTGGGATCTTAAGTCAACTGAA
73-PhyloMarker-WD40-c65400-g1-i1_618	73-PhyloMarker-WD40-c65400-g1-i1_618	bead	genotyping	SWLX00000000	1323128	TGGTTATGATGATGGATCATTAAAGATTTGGGATCTTAAGTCAACTGAAGCAATTTTTTCTATATCTGGACATGAGGGTCAC
74-PhyloMarker-Epimerase-c65995-g1-i1_0	74-PhyloMarker-Epimerase-c65995-g1-i1_0	bead	genotyping	SWLX00000000	1323128	AAGTAAAATCCTTGCTGAAAAGGCAGCTTGGAAATTCATTGATGATCTACCCGATGGCGAGAAGTTTGAGTTAGCTGTGGTA
74-PhyloMarker-Epimerase-c65995-g1-i1_45	74-PhyloMarker-Epimerase-c65995-g1-i1_45	bead	genotyping	SWLX00000000	1323128	TCTACCCGATGGCGAGAAGTTTGAGTTAGCTGTGGTAAACCCCTCTCTGATTGCAGGCCCAACCCTCCATGGCACTCGTAGC
74-PhyloMarker-Epimerase-c65995-g1-i1_90	74-PhyloMarker-Epimerase-c65995-g1-i1_90	bead	genotyping	SWLX00000000	1323128	TCTGATTGCAGGCCCAACCCTCCATGGCACTCGTAGCAGCAGCATGGAGCCGGTGCGAAGACTGTTGACTCGGGATATCCCC
74-PhyloMarker-Epimerase-c65995-g1-i1_135	74-PhyloMarker-Epimerase-c65995-g1-i1_135	bead	genotyping	SWLX00000000	1323128	GGAGCCGGTGCGAAGACTGTTGACTCGGGATATCCCCTTGGTGCCAAAGTTCTGTTTGCCAGTTGTGGATGTGAGGGATGTG
74-PhyloMarker-Epimerase-c65995-g1-i1_180	74-PhyloMarker-Epimerase-c65995-g1-i1_180	bead	genotyping	SWLX00000000	1323128	AAAGTTCTGTTTGCCAGTTGTGGATGTGAGGGATGTGGCCCTGGCTCACCTCAAGTGTATGGAGCTTCCAGATGCAGCAGGC
74-PhyloMarker-Epimerase-c65995-g1-i1_225	74-PhyloMarker-Epimerase-c65995-g1-i1_225	bead	genotyping	SWLX00000000	1323128	TCACCTCAAGTGTATGGAGCTTCCAGATGCAGCAGGCAAGAGGCACATTCTTTTTGGAGCTAATATGTGGATGAAGGATCTA
74-PhyloMarker-Epimerase-c65995-g1-i1_270	74-PhyloMarker-Epimerase-c65995-g1-i1_270	bead	genotyping	SWLX00000000	1323128	CATTCTTTTTGGAGCTAATATGTGGATGAAGGATCTAGCTCTGTTGCTGGACAACGAATTTAGACCCCAGGGCTACAGGGTT
74-PhyloMarker-Epimerase-c65995-g1-i1_315	74-PhyloMarker-Epimerase-c65995-g1-i1_315	bead	genotyping	SWLX00000000	1323128	GCTGGACAACGAATTTAGACCCCAGGGCTACAGGGTTCCTACAGGCGCCATGCCTGGGTTTGTGCTCTCCCTAGCGGGATGC
74-PhyloMarker-Epimerase-c65995-g1-i1_360	74-PhyloMarker-Epimerase-c65995-g1-i1_360	bead	genotyping	SWLX00000000	1323128	CGCCATGCCTGGGTTTGTGCTCTCCCTAGCGGGATGCTTTGATAAGGACATCAGAGACACAAAACCAATGGCCAGTAAAGCT
74-PhyloMarker-Epimerase-c65995-g1-i1_405	74-PhyloMarker-Epimerase-c65995-g1-i1_405	bead	genotyping	SWLX00000000	1323128	GGACATCAGAGACACAAAACCAATGGCCAGTAAAGCTGTGTTATTGGATAACAGTAGAATGACCGATGTTTTAGGAATCGAG
74-PhyloMarker-Epimerase-c65995-g1-i1_450	74-PhyloMarker-Epimerase-c65995-g1-i1_450	bead	genotyping	SWLX00000000	1323128	GGATAACAGTAGAATGACCGATGTTTTAGGAATCGAGCCACGATCACCAGACCAGACATACTTAGATATGGCTTACAGTATG
74-PhyloMarker-Epimerase-c65995-g1-i1_495	74-PhyloMarker-Epimerase-c65995-g1-i1_495	bead	genotyping	SWLX00000000	1323128	ACCAGACCAGACATACTTAGATATGGCTTACAGTATGATAGAAGCAGGGTTTGTGCCAAAGACAGCCAAATATGTCTCACGG
74-PhyloMarker-Epimerase-c65995-g1-i1_540	74-PhyloMarker-Epimerase-c65995-g1-i1_540	bead	genotyping	SWLX00000000	1323128	AGGGTTTGTGCCAAAGACAGCCAAATATGTCTCACGGACCCCCTGATATAAAGTTCTGAAGTTTTTTGTGCAGTGCCTATTC
74-PhyloMarker-Epimerase-c65995-g1-i1_585	74-PhyloMarker-Epimerase-c65995-g1-i1_585	bead	genotyping	SWLX00000000	1323128	ATATAAAGTTCTGAAGTTTTTTGTGCAGTGCCTATTCTTAAGATCATAAAACATTCTACCTTTCCATTGCATAAAAAATATA
74-PhyloMarker-Epimerase-c65995-g1-i1_618	74-PhyloMarker-Epimerase-c65995-g1-i1_618	bead	genotyping	SWLX00000000	1323128	ATTCTTAAGATCATAAAACATTCTACCTTTCCATTGCATAAAAAATATAACTTTTTTTACATTCACGATTATTCTATTCTTG
75-PhyloMarker-Peptidase-M3-c67125-g1-i3_0	75-PhyloMarker-Peptidase-M3-c67125-g1-i3_0	bead	genotyping	SWLX00000000	1323128	AAGGATGCTGATGAGATGTTGCGTAACTTCCTTGGAAGAGATCCTACACAAGATGCATTCCTGGCCAGTAAAGGACTCAAAC
75-PhyloMarker-Peptidase-M3-c67125-g1-i3_42	75-PhyloMarker-Peptidase-M3-c67125-g1-i3_42	bead	genotyping	SWLX00000000	1323128	CCTACACAAGATGCATTCCTGGCCAGTAAAGGACTCAAACAATGATGACAATACACTGAGCAAAGACAATTTATTCTTGGTA
75-PhyloMarker-Peptidase-M3-c67125-g1-i3_84	75-PhyloMarker-Peptidase-M3-c67125-g1-i3_84	bead	genotyping	SWLX00000000	1323128	TGATGACAATACACTGAGCAAAGACAATTTATTCTTGGTATTATTTATCAGAAGAATAACCCAACCTGTGATCTCTAAAACC
75-PhyloMarker-Peptidase-M3-c67125-g1-i3_126	75-PhyloMarker-Peptidase-M3-c67125-g1-i3_126	bead	genotyping	SWLX00000000	1323128	ATTTATCAGAAGAATAACCCAACCTGTGATCTCTAAAACCAGCTGGCCATTAATATGTTTTAATTTGTTGATCTGTGATTTT
75-PhyloMarker-Peptidase-M3-c67125-g1-i3_168	75-PhyloMarker-Peptidase-M3-c67125-g1-i3_168	bead	genotyping	SWLX00000000	1323128	CTGGCCATTAATATGTTTTAATTTGTTGATCTGTGATTTTAATTCAAATCCTAACCAGATTTTTTTTTTGTTTATCATATTT
75-PhyloMarker-Peptidase-M3-c67125-g1-i3_210	75-PhyloMarker-Peptidase-M3-c67125-g1-i3_210	bead	genotyping	SWLX00000000	1323128	TTCAAATCCTAACCAGATTTTTTTTTTGTTTATCATATTTTAAAGTCTTAACATAAGAAATTTTATCAAATACTTTGTAATG
75-PhyloMarker-Peptidase-M3-c67125-g1-i3_252	75-PhyloMarker-Peptidase-M3-c67125-g1-i3_252	bead	genotyping	SWLX00000000	1323128	AAGTCTTAACATAAGAAATTTTATCAAATACTTTGTAATGTCAAGGTTCAGACTCAGGACTTTGAGTAGAGGTCAATAAGTT
75-PhyloMarker-Peptidase-M3-c67125-g1-i3_294	75-PhyloMarker-Peptidase-M3-c67125-g1-i3_294	bead	genotyping	SWLX00000000	1323128	AAGGTTCAGACTCAGGACTTTGAGTAGAGGTCAATAAGTTAAGAATACAGAAAAAATAGCAAAATTTTCAAAATTTAAAATC
75-PhyloMarker-Peptidase-M3-c67125-g1-i3_336	75-PhyloMarker-Peptidase-M3-c67125-g1-i3_336	bead	genotyping	SWLX00000000	1323128	GAATACAGAAAAAATAGCAAAATTTTCAAAATTTAAAATCTTTGTTTCTAATCTTCATCTTATCAGGGTTTTTTATCTGTTT
75-PhyloMarker-Peptidase-M3-c67125-g1-i3_378	75-PhyloMarker-Peptidase-M3-c67125-g1-i3_378	bead	genotyping	SWLX00000000	1323128	TGTTTCTAATCTTCATCTTATCAGGGTTTTTTATCTGTTTTTCATAAGCGTTTTTGTTGATAGAAATAAAAGCATTTGATAC
75-PhyloMarker-Peptidase-M3-c67125-g1-i3_420	75-PhyloMarker-Peptidase-M3-c67125-g1-i3_420	bead	genotyping	SWLX00000000	1323128	CATAAGCGTTTTTGTTGATAGAAATAAAAGCATTTGATACTTTTGTGTTTCTGATTCTCTTTTCATTAAATATTTGATTTTC
75-PhyloMarker-Peptidase-M3-c67125-g1-i3_461	75-PhyloMarker-Peptidase-M3-c67125-g1-i3_461	bead	genotyping	SWLX00000000	1323128	TTTGTGTTTCTGATTCTCTTTTCATTAAATATTTGATTTTCTCAGTTGTCTAAAAATATAACCTTGTGTCTCTAATAGAAGG
76-PhyloMarker-ubiquitin-c69153-g1-i1_0	76-PhyloMarker-ubiquitin-c69153-g1-i1_0	bead	genotyping	SWLX00000000	1323128	ATGTAAAAAAATGTTGAAATTACATAGCTTGAGAATTTTACAAAAACATTGAAAAATACAAAAGTTGAGTTTATCAAGAAAA
76-PhyloMarker-ubiquitin-c69153-g1-i1_45	76-PhyloMarker-ubiquitin-c69153-g1-i1_45	bead	genotyping	SWLX00000000	1323128	ACATTGAAAAATACAAAAGTTGAGTTTATCAAGAAAAACGAACTTTGCCAAATATAACATGAAAATCTATTTAAACCAACCT
76-PhyloMarker-ubiquitin-c69153-g1-i1_90	76-PhyloMarker-ubiquitin-c69153-g1-i1_90	bead	genotyping	SWLX00000000	1323128	TGCCAAATATAACATGAAAATCTATTTAAACCAACCTGTTTGGGGTAAGGGGCCCTGGCCAATATGAGATAAGAGGGGGCAG
76-PhyloMarker-ubiquitin-c69153-g1-i1_180	76-PhyloMarker-ubiquitin-c69153-g1-i1_180	bead	genotyping	SWLX00000000	1323128	TTACAAGTAGAATGACTATCAGAATATAACAAATTCAGTTATCTATTTATTTCAGGATAAATAAATGAAAATTATTATTAAA
76-PhyloMarker-ubiquitin-c69153-g1-i1_225	76-PhyloMarker-ubiquitin-c69153-g1-i1_225	bead	genotyping	SWLX00000000	1323128	TTTATTTCAGGATAAATAAATGAAAATTATTATTAAACAACTTTTTTGCTTTTTTCTACACCATTGTGTATCAAGCTACACA
76-PhyloMarker-ubiquitin-c69153-g1-i1_270	76-PhyloMarker-ubiquitin-c69153-g1-i1_270	bead	genotyping	SWLX00000000	1323128	TTGCTTTTTTCTACACCATTGTGTATCAAGCTACACATAGTTTTCACAAGGGGAAATAAACTAACAGATTGACTTGATTAAG
76-PhyloMarker-ubiquitin-c69153-g1-i1_315	76-PhyloMarker-ubiquitin-c69153-g1-i1_315	bead	genotyping	SWLX00000000	1323128	ACAAGGGGAAATAAACTAACAGATTGACTTGATTAAGGATGTAGTGTGAACCTATTACAATTAAAGCATGAGTTGATATTTA
76-PhyloMarker-ubiquitin-c69153-g1-i1_360	76-PhyloMarker-ubiquitin-c69153-g1-i1_360	bead	genotyping	SWLX00000000	1323128	GTGAACCTATTACAATTAAAGCATGAGTTGATATTTAGGCGGACCAGTTTCCCAAGCAGTGATTTAAATAATTTTCATCTTT
76-PhyloMarker-ubiquitin-c69153-g1-i1_405	76-PhyloMarker-ubiquitin-c69153-g1-i1_405	bead	genotyping	SWLX00000000	1323128	AGTTTCCCAAGCAGTGATTTAAATAATTTTCATCTTTTACACAAAATTGTGTATAAAATTATCACAAACTTCTATAACAAGG
76-PhyloMarker-ubiquitin-c69153-g1-i1_450	76-PhyloMarker-ubiquitin-c69153-g1-i1_450	bead	genotyping	SWLX00000000	1323128	ATTGTGTATAAAATTATCACAAACTTCTATAACAAGGAAAACAAAAATATACTGATTGAAAGGTACATTCCTATACAAGCAT
76-PhyloMarker-ubiquitin-c69153-g1-i1_495	76-PhyloMarker-ubiquitin-c69153-g1-i1_495	bead	genotyping	SWLX00000000	1323128	AATATACTGATTGAAAGGTACATTCCTATACAAGCATAACATCACAGAGGTGGTACAACTAAAAAATACTACCAATTACATT
76-PhyloMarker-ubiquitin-c69153-g1-i1_540	76-PhyloMarker-ubiquitin-c69153-g1-i1_540	bead	genotyping	SWLX00000000	1323128	AGAGGTGGTACAACTAAAAAATACTACCAATTACATTTTCATTTCTTGCTTGTATTTGTGTTAATAAAATCTCCGTCCTCTA
76-PhyloMarker-ubiquitin-c69153-g1-i1_585	76-PhyloMarker-ubiquitin-c69153-g1-i1_585	bead	genotyping	SWLX00000000	1323128	TTGCTTGTATTTGTGTTAATAAAATCTCCGTCCTCTAAAAGTCTTAAAAGTTTAAAATGAAGATAAAACATCTTTTAGAGAT
76-PhyloMarker-ubiquitin-c69153-g1-i1_618	76-PhyloMarker-ubiquitin-c69153-g1-i1_618	bead	genotyping	SWLX00000000	1323128	TCTAAAAGTCTTAAAAGTTTAAAATGAAGATAAAACATCTTTTAGAGATATTAGACTTTTTATGACACAACTTCAGAGTGAT
77-PhyloMarker-PRKCSH-like-c66093-g1-i2_0	77-PhyloMarker-PRKCSH-like-c66093-g1-i2_0	bead	genotyping	SWLX00000000	1323128	AGGAAGTTTTAACCAGTCATCCACTCCTGCAGCCTGCAGTGTGGTCTGAAGGTCTGAAGGGGAATCATGTGGCAAGTTAACT
77-PhyloMarker-PRKCSH-like-c66093-g1-i2_45	77-PhyloMarker-PRKCSH-like-c66093-g1-i2_45	bead	genotyping	SWLX00000000	1323128	CTGAAGGTCTGAAGGGGAATCATGTGGCAAGTTAACTCAAATTTGGACACAATTTGCAGATGACTTCAGTTTTTTGTTCTGT
77-PhyloMarker-PRKCSH-like-c66093-g1-i2_90	77-PhyloMarker-PRKCSH-like-c66093-g1-i2_90	bead	genotyping	SWLX00000000	1323128	GACACAATTTGCAGATGACTTCAGTTTTTTGTTCTGTTTTGTATTTGTTTTGCCATTAGATTTTGATTGAGGAGTTTTATTT
77-PhyloMarker-PRKCSH-like-c66093-g1-i2_135	77-PhyloMarker-PRKCSH-like-c66093-g1-i2_135	bead	genotyping	SWLX00000000	1323128	TGTTTTGCCATTAGATTTTGATTGAGGAGTTTTATTTTAAGTATGTCCTGGTTTTAATTTGCCATGTGTGCATTGTTATTAT
77-PhyloMarker-PRKCSH-like-c66093-g1-i2_180	77-PhyloMarker-PRKCSH-like-c66093-g1-i2_180	bead	genotyping	SWLX00000000	1323128	TCCTGGTTTTAATTTGCCATGTGTGCATTGTTATTATGTCTTTTAGTGTGTCTTTTAACTGTTATTAAATCACCAAAGGTTC
77-PhyloMarker-PRKCSH-like-c66093-g1-i2_225	77-PhyloMarker-PRKCSH-like-c66093-g1-i2_225	bead	genotyping	SWLX00000000	1323128	GTGTGTCTTTTAACTGTTATTAAATCACCAAAGGTTCAACCTTATCAAAATATCCTTTGTTCAAGTTCTCCAGGGAGTTCAT
77-PhyloMarker-PRKCSH-like-c66093-g1-i2_270	77-PhyloMarker-PRKCSH-like-c66093-g1-i2_270	bead	genotyping	SWLX00000000	1323128	CAAAATATCCTTTGTTCAAGTTCTCCAGGGAGTTCATGGTTTAAGAACTGTTGTCAGTGTCCAGGAGGGTGACATCTGAGGG
77-PhyloMarker-PRKCSH-like-c66093-g1-i2_312	77-PhyloMarker-PRKCSH-like-c66093-g1-i2_312	bead	genotyping	SWLX00000000	1323128	AAGAACTGTTGTCAGTGTCCAGGAGGGTGACATCTGAGGGTTGTAGTCTCACCTGACTTTTACACTAAAGAAGGTGTATTTC
78-PhyloMarker-GDI-c69576-g1-i1_0	78-PhyloMarker-GDI-c69576-g1-i1_0	bead	genotyping	SWLX00000000	1323128	TTGTTATATTTTAATCTAAAAATCAACTTAGAGAGTGAATCTAATAATGAATTACAATTAATGTTATTTCATGTGCACTTTA
78-PhyloMarker-GDI-c69576-g1-i1_45	78-PhyloMarker-GDI-c69576-g1-i1_45	bead	genotyping	SWLX00000000	1323128	AATGAATTACAATTAATGTTATTTCATGTGCACTTTAATTTTAAGTCAAAAGTGTTTTTATGTTAAGTTATCTGTTTTTAAA
78-PhyloMarker-GDI-c69576-g1-i1_90	78-PhyloMarker-GDI-c69576-g1-i1_90	bead	genotyping	SWLX00000000	1323128	TCAAAAGTGTTTTTATGTTAAGTTATCTGTTTTTAAACATTCATTTTATGTTTAGTCAATATATGATTTAGTGATGTTCAAT
78-PhyloMarker-GDI-c69576-g1-i1_135	78-PhyloMarker-GDI-c69576-g1-i1_135	bead	genotyping	SWLX00000000	1323128	TTATGTTTAGTCAATATATGATTTAGTGATGTTCAATATTAAAATTGCATGTTTCACATGAGATCTAAGTTTTATTTTTCAA
78-PhyloMarker-GDI-c69576-g1-i1_180	78-PhyloMarker-GDI-c69576-g1-i1_180	bead	genotyping	SWLX00000000	1323128	TGCATGTTTCACATGAGATCTAAGTTTTATTTTTCAATAACACGAATGTTTTATACAAGTTGTGATTTTTTTGTCTGTGGTC
78-PhyloMarker-GDI-c69576-g1-i1_225	78-PhyloMarker-GDI-c69576-g1-i1_225	bead	genotyping	SWLX00000000	1323128	ATGTTTTATACAAGTTGTGATTTTTTTGTCTGTGGTCCAAAAACAAAGGAGATCTTCAACATTGATGCAAAAGAAAAAATAC
78-PhyloMarker-GDI-c69576-g1-i1_270	78-PhyloMarker-GDI-c69576-g1-i1_270	bead	genotyping	SWLX00000000	1323128	AAGGAGATCTTCAACATTGATGCAAAAGAAAAAATACTCATAAATAACCAGTTAAGAAGTTGAGCTTTATTTTAATAACAAA
78-PhyloMarker-GDI-c69576-g1-i1_315	78-PhyloMarker-GDI-c69576-g1-i1_315	bead	genotyping	SWLX00000000	1323128	AACCAGTTAAGAAGTTGAGCTTTATTTTAATAACAAATAAATGTTTAACAATTAAATATGATTCTTTCCTGGGAGAAAAATA
78-PhyloMarker-GDI-c69576-g1-i1_360	78-PhyloMarker-GDI-c69576-g1-i1_360	bead	genotyping	SWLX00000000	1323128	TAACAATTAAATATGATTCTTTCCTGGGAGAAAAATATTTTACATTGCTTAAGAAAGTTTAAGAAAAATGAAATCCCTATCA
78-PhyloMarker-GDI-c69576-g1-i1_405	78-PhyloMarker-GDI-c69576-g1-i1_405	bead	genotyping	SWLX00000000	1323128	TGCTTAAGAAAGTTTAAGAAAAATGAAATCCCTATCAATATAACATCCAATAAATGCTCAATAATTTATTAGCACTACCTTT
78-PhyloMarker-GDI-c69576-g1-i1_450	78-PhyloMarker-GDI-c69576-g1-i1_450	bead	genotyping	SWLX00000000	1323128	TCCAATAAATGCTCAATAATTTATTAGCACTACCTTTTTTTCCTTGAGTAAAATAGCATTTTGAAGACATGTCTTAAAAATG
78-PhyloMarker-GDI-c69576-g1-i1_495	78-PhyloMarker-GDI-c69576-g1-i1_495	bead	genotyping	SWLX00000000	1323128	GAGTAAAATAGCATTTTGAAGACATGTCTTAAAAATGTTATGCAATAACCCTGGTTTTCCCCTCTAAAAAATCATTGAATTA
78-PhyloMarker-GDI-c69576-g1-i1_540	78-PhyloMarker-GDI-c69576-g1-i1_540	bead	genotyping	SWLX00000000	1323128	TAACCCTGGTTTTCCCCTCTAAAAAATCATTGAATTAAACCTCAAAGTTAAAGAAAGACAGTAAAACTATGTCATTAAAAAA
78-PhyloMarker-GDI-c69576-g1-i1_585	78-PhyloMarker-GDI-c69576-g1-i1_585	bead	genotyping	SWLX00000000	1323128	AGTTAAAGAAAGACAGTAAAACTATGTCATTAAAAAAAAAATCATCCTATACAGTTCAATTATATTCCTATTGATTTTTCTG
78-PhyloMarker-GDI-c69576-g1-i1_618	78-PhyloMarker-GDI-c69576-g1-i1_618	bead	genotyping	SWLX00000000	1323128	AAAAAAAATCATCCTATACAGTTCAATTATATTCCTATTGATTTTTCTGTTGTATGGACATTCCGGATGTTGGTAATTTAAG
79-PhyloMarker-Cofilin-ADF-c470-g1-i1_0	79-PhyloMarker-Cofilin-ADF-c470-g1-i1_0	bead	genotyping	SWLX00000000	1323128	CCACGAAATGCACAAGACTTTGCTGGTTTTGGCGTCAGATATTTTTGCAATGTATGGGAAATCGAAGAAAACGTATCTCACA
79-PhyloMarker-Cofilin-ADF-c470-g1-i1_45	79-PhyloMarker-Cofilin-ADF-c470-g1-i1_45	bead	genotyping	SWLX00000000	1323128	TGCAATGTATGGGAAATCGAAGAAAACGTATCTCACATCATCAGTTGGCAATGAGGAAATCACGTCGATATAAGACTTTGCG
79-PhyloMarker-Cofilin-ADF-c470-g1-i1_90	79-PhyloMarker-Cofilin-ADF-c470-g1-i1_90	bead	genotyping	SWLX00000000	1323128	TGGCAATGAGGAAATCACGTCGATATAAGACTTTGCGTCCGAACTCTCCTCCAATACAACGAGTCCGTCCTTCTTGTCGTTG
79-PhyloMarker-Cofilin-ADF-c470-g1-i1_135	79-PhyloMarker-Cofilin-ADF-c470-g1-i1_135	bead	genotyping	SWLX00000000	1323128	CTCCTCCAATACAACGAGTCCGTCCTTCTTGTCGTTGAACCCGATAACTGCGTAGACTGTTTTAGCATCTTTTCCCTTTCCT
79-PhyloMarker-Cofilin-ADF-c470-g1-i1_180	79-PhyloMarker-Cofilin-ADF-c470-g1-i1_180	bead	genotyping	SWLX00000000	1323128	AACTGCGTAGACTGTTTTAGCATCTTTTCCCTTTCCTCCAATTTTTGAGTAGGTGTTTTTTATTTCGTCACCGATTTTGATT
79-PhyloMarker-Cofilin-ADF-c470-g1-i1_225	79-PhyloMarker-Cofilin-ADF-c470-g1-i1_225	bead	genotyping	SWLX00000000	1323128	TGAGTAGGTGTTTTTTATTTCGTCACCGATTTTGATTCCAGAGCCTGCAGACATCTTGATTGCTTTTTTGTTTGTTGCTTTT
79-PhyloMarker-Cofilin-ADF-c470-g1-i1_267	79-PhyloMarker-Cofilin-ADF-c470-g1-i1_267	bead	genotyping	SWLX00000000	1323128	GCCTGCAGACATCTTGATTGCTTTTTTGTTTGTTGCTTTTTTAAAAACTTTTGTTAAGTCTGTGATTCTTAGTTAGACAGAT
80-PhyloMarker-Memo-c52221-g1-i1_0	80-PhyloMarker-Memo-c52221-g1-i1_0	bead	genotyping	SWLX00000000	1323128	GGTTCAGAATTGAACGCCCAGCTAGGGAGTTGGCTCTCTAAAGCATCGGCAAGTATGAGACCAGCAAGAGCCATTATTGCAC
80-PhyloMarker-Memo-c52221-g1-i1_45	80-PhyloMarker-Memo-c52221-g1-i1_45	bead	genotyping	SWLX00000000	1323128	TCGGCAAGTATGAGACCAGCAAGAGCCATTATTGCACCGTAAGTTGTGAACCTGTTTGCAAAACTGCATCTAGTAGATCTAA
80-PhyloMarker-Memo-c52221-g1-i1_90	80-PhyloMarker-Memo-c52221-g1-i1_90	bead	genotyping	SWLX00000000	1323128	GTGAACCTGTTTGCAAAACTGCATCTAGTAGATCTAAAAGTTGATTAACAACTGCTTCATAAGTTATTTCACATTTTTGTTT
80-PhyloMarker-Memo-c52221-g1-i1_135	80-PhyloMarker-Memo-c52221-g1-i1_135	bead	genotyping	SWLX00000000	1323128	TAACAACTGCTTCATAAGTTATTTCACATTTTTGTTTTGATCAGAGACTCTTTTGAATTGTGTGCTCCCACACAGATTCACC
80-PhyloMarker-Memo-c52221-g1-i1_180	80-PhyloMarker-Memo-c52221-g1-i1_180	bead	genotyping	SWLX00000000	1323128	GACTCTTTTGAATTGTGTGCTCCCACACAGATTCACCACTAGTGATGGTCTTGGTCTTCTCATTAGTTGATATACTCTCCTT
80-PhyloMarker-Memo-c52221-g1-i1_225	80-PhyloMarker-Memo-c52221-g1-i1_225	bead	genotyping	SWLX00000000	1323128	TGGTCTTGGTCTTCTCATTAGTTGATATACTCTCCTTGAAATGATTGCTCCAAAATCAGTGTTAGGATTTGAACCCTTTCAC
80-PhyloMarker-Memo-c52221-g1-i1_270	80-PhyloMarker-Memo-c52221-g1-i1_270	bead	genotyping	SWLX00000000	1323128	TGCTCCAAAATCAGTGTTAGGATTTGAACCCTTTCACCAATTTGTTTTGAATGTCCACCACTTCGTATGATCGAAAGTGGAT
80-PhyloMarker-Memo-c52221-g1-i1_315	80-PhyloMarker-Memo-c52221-g1-i1_315	bead	genotyping	SWLX00000000	1323128	TTTGAATGTCCACCACTTCGTATGATCGAAAGTGGATAATTTCCGATAAAGGGATTTTTTAAAAACTTTATTAAATCTCTGT
80-PhyloMarker-Memo-c52221-g1-i1_360	80-PhyloMarker-Memo-c52221-g1-i1_360	bead	genotyping	SWLX00000000	1323128	ATAAAGGGATTTTTTAAAAACTTTATTAAATCTCTGTAAAAATATGGATATAAATAGGATGGAAGTGCAGATAATATATATT
80-PhyloMarker-Memo-c52221-g1-i1_405	80-PhyloMarker-Memo-c52221-g1-i1_405	bead	genotyping	SWLX00000000	1323128	GGATATAAATAGGATGGAAGTGCAGATAATATATATTCTTTCTTACCAAGTAATGTTTATTGGAAACAAGGTATATTCCTTA
80-PhyloMarker-Memo-c52221-g1-i1_450	80-PhyloMarker-Memo-c52221-g1-i1_450	bead	genotyping	SWLX00000000	1323128	CCAAGTAATGTTTATTGGAAACAAGGTATATTCCTTAGAAATGCCAAAGTAACCTCAGGTAAAGCAAAGAGTTGGTCATTTA
80-PhyloMarker-Memo-c52221-g1-i1_495	80-PhyloMarker-Memo-c52221-g1-i1_495	bead	genotyping	SWLX00000000	1323128	AAAGTAACCTCAGGTAAAGCAAAGAGTTGGTCATTTATGATATAGGGTGTTCCATAAACCCTCATTTTTGGAGAGGTCATTG
80-PhyloMarker-Memo-c52221-g1-i1_540	80-PhyloMarker-Memo-c52221-g1-i1_540	bead	genotyping	SWLX00000000	1323128	GGTGTTCCATAAACCCTCATTTTTGGAGAGGTCATTGGCATTTACTGATCCTTGTATGAGACCAGCAGTGTATGTTGCTGGT
80-PhyloMarker-Memo-c52221-g1-i1_585	80-PhyloMarker-Memo-c52221-g1-i1_585	bead	genotyping	SWLX00000000	1323128	TGATCCTTGTATGAGACCAGCAGTGTATGTTGCTGGTAAGACTGAAGAAACACCAGGTTTGGTGGAAGGGTTTGAATCCTGA
80-PhyloMarker-Memo-c52221-g1-i1_618	80-PhyloMarker-Memo-c52221-g1-i1_618	bead	genotyping	SWLX00000000	1323128	TGGTAAGACTGAAGAAACACCAGGTTTGGTGGAAGGGTTTGAATCCTGACAACATAAGTGGTGTTTGTGTTAACAAAGATAA
81-PhyloMarker-CAML-c67470-g1-i2_0	81-PhyloMarker-CAML-c67470-g1-i2_0	bead	genotyping	SWLX00000000	1323128	GAGAATAGATAGCAAGAAGAAGGGGAATAGAAATTAAGATTGAGAAGGATCACAGCCTTTGTTATCTTTGAGTCCATGATCC
81-PhyloMarker-CAML-c67470-g1-i2_45	81-PhyloMarker-CAML-c67470-g1-i2_45	bead	genotyping	SWLX00000000	1323128	AGGATCACAGCCTTTGTTATCTTTGAGTCCATGATCCATTTCTTTGTGTTGAGGAAAGGGAGAAGAAAAATGGAGAGGAAGG
81-PhyloMarker-CAML-c67470-g1-i2_90	81-PhyloMarker-CAML-c67470-g1-i2_90	bead	genotyping	SWLX00000000	1323128	GTGTTGAGGAAAGGGAGAAGAAAAATGGAGAGGAAGGGGAAATTACAGTTGGAAATTCAAACTAAGAAAACTTGAAAGAGAA
81-PhyloMarker-CAML-c67470-g1-i2_135	81-PhyloMarker-CAML-c67470-g1-i2_135	bead	genotyping	SWLX00000000	1323128	CAGTTGGAAATTCAAACTAAGAAAACTTGAAAGAGAATTCTTTCTATTTGAATTTGTTACCTAGGTTACTGTCATTCGTTTG
81-PhyloMarker-CAML-c67470-g1-i2_180	81-PhyloMarker-CAML-c67470-g1-i2_180	bead	genotyping	SWLX00000000	1323128	ATTTGAATTTGTTACCTAGGTTACTGTCATTCGTTTGTAGAATTGAAAGAATAGTGAAAGAGGGATAAAAGATTAGGGAATG
81-PhyloMarker-CAML-c67470-g1-i2_225	81-PhyloMarker-CAML-c67470-g1-i2_225	bead	genotyping	SWLX00000000	1323128	AAAGAATAGTGAAAGAGGGATAAAAGATTAGGGAATGAAGTGGGAATGATCGACAAGAATGTTGGGAAGAAAGAATGAGGCC
81-PhyloMarker-CAML-c67470-g1-i2_270	81-PhyloMarker-CAML-c67470-g1-i2_270	bead	genotyping	SWLX00000000	1323128	ATGATCGACAAGAATGTTGGGAAGAAAGAATGAGGCCGGAAGAAAAAATTACAGTGCTAGGATAGATAATCTGATTGAAGGA
81-PhyloMarker-CAML-c67470-g1-i2_315	81-PhyloMarker-CAML-c67470-g1-i2_315	bead	genotyping	SWLX00000000	1323128	AAATTACAGTGCTAGGATAGATAATCTGATTGAAGGAATATGTTGTGATGATCATAAGGGAAAAAGGAGAAGAAGATTGAAA
81-PhyloMarker-CAML-c67470-g1-i2_360	81-PhyloMarker-CAML-c67470-g1-i2_360	bead	genotyping	SWLX00000000	1323128	TGATGATCATAAGGGAAAAAGGAGAAGAAGATTGAAAAAATGAGAGATAATATGTGAGTGACGTTGTGACAGATACCAGCAA
81-PhyloMarker-CAML-c67470-g1-i2_405	81-PhyloMarker-CAML-c67470-g1-i2_405	bead	genotyping	SWLX00000000	1323128	GATAATATGTGAGTGACGTTGTGACAGATACCAGCAAATTTTAGCAAAAAGCTCAGGATGATTGCTTTGTTATGATAGTCAT
81-PhyloMarker-CAML-c67470-g1-i2_450	81-PhyloMarker-CAML-c67470-g1-i2_450	bead	genotyping	SWLX00000000	1323128	AAAAAGCTCAGGATGATTGCTTTGTTATGATAGTCATATCACTGAAGATAAGAGAACACTGAGAAAAATTGTGAGAGATCTA
81-PhyloMarker-CAML-c67470-g1-i2_495	81-PhyloMarker-CAML-c67470-g1-i2_495	bead	genotyping	SWLX00000000	1323128	AGATAAGAGAACACTGAGAAAAATTGTGAGAGATCTAAAGCATGGGTTGAATCAGAAAGAACAGAACAATGCAGGGCACCTG
81-PhyloMarker-CAML-c67470-g1-i2_540	81-PhyloMarker-CAML-c67470-g1-i2_540	bead	genotyping	SWLX00000000	1323128	GTTGAATCAGAAAGAACAGAACAATGCAGGGCACCTGCTTTTTCCGTCATATAACCCTATTACCCCCTATTTTCCTAGTCAC
81-PhyloMarker-CAML-c67470-g1-i2_585	81-PhyloMarker-CAML-c67470-g1-i2_585	bead	genotyping	SWLX00000000	1323128	GTCATATAACCCTATTACCCCCTATTTTCCTAGTCACATCCCTTTGAAAATCTTCTGTGCCTAATAATACACCCAATCTTTC
82-PhyloMarker-Ssu72-c60991-g1-i1_0	82-PhyloMarker-Ssu72-c60991-g1-i1_0	bead	genotyping	SWLX00000000	1323128	AAGGACAACCCACCGATGAACCCAGCTGAGCTGACTCGTCTTCTGAGAATCATCAATTCAAAACATTTCAAATTACATATTG
82-PhyloMarker-Ssu72-c60991-g1-i1_45	82-PhyloMarker-Ssu72-c60991-g1-i1_45	bead	genotyping	SWLX00000000	1323128	AGAATCATCAATTCAAAACATTTCAAATTACATATTGGCAACCACATCCTTTTGGATTGTGCATCATTGCGTGTGGAGTGTT
82-PhyloMarker-Ssu72-c60991-g1-i1_90	82-PhyloMarker-Ssu72-c60991-g1-i1_90	bead	genotyping	SWLX00000000	1323128	ATCCTTTTGGATTGTGCATCATTGCGTGTGGAGTGTTAACATTGGCTTAGACTCAAAAGGATTACAGTAAATGTGATGGATG
82-PhyloMarker-Ssu72-c60991-g1-i1_135	82-PhyloMarker-Ssu72-c60991-g1-i1_135	bead	genotyping	SWLX00000000	1323128	CTTAGACTCAAAAGGATTACAGTAAATGTGATGGATGTTTATCATTGAACTGTGTTTGGCACTGTTAATCTCATGCCATATA
82-PhyloMarker-Ssu72-c60991-g1-i1_180	82-PhyloMarker-Ssu72-c60991-g1-i1_180	bead	genotyping	SWLX00000000	1323128	TGAACTGTGTTTGGCACTGTTAATCTCATGCCATATATTTTTTGCTGAATATCTGAGATATTCTGACAAGCCTCTGAAAGAT
82-PhyloMarker-Ssu72-c60991-g1-i1_225	82-PhyloMarker-Ssu72-c60991-g1-i1_225	bead	genotyping	SWLX00000000	1323128	TGAATATCTGAGATATTCTGACAAGCCTCTGAAAGATAATAATGTGTACAACACCAAAAAGGAGTGAAACACAGTCATTACA
82-PhyloMarker-Ssu72-c60991-g1-i1_270	82-PhyloMarker-Ssu72-c60991-g1-i1_270	bead	genotyping	SWLX00000000	1323128	GTACAACACCAAAAAGGAGTGAAACACAGTCATTACAGGGCTGTAATTATTTGTGCAAATTGTTTTGAGGGCCCATTTCATT
82-PhyloMarker-Ssu72-c60991-g1-i1_315	82-PhyloMarker-Ssu72-c60991-g1-i1_315	bead	genotyping	SWLX00000000	1323128	ATTATTTGTGCAAATTGTTTTGAGGGCCCATTTCATTGCCATGAATCAATCATTCAACAGCATTATGTAACATATATAGTTA
82-PhyloMarker-Ssu72-c60991-g1-i1_360	82-PhyloMarker-Ssu72-c60991-g1-i1_360	bead	genotyping	SWLX00000000	1323128	TCAATCATTCAACAGCATTATGTAACATATATAGTTATCAGTTTGTCAAATATTTGTTATTGAATGTTTTCTTGGATTATAA
82-PhyloMarker-Ssu72-c60991-g1-i1_405	82-PhyloMarker-Ssu72-c60991-g1-i1_405	bead	genotyping	SWLX00000000	1323128	TCAAATATTTGTTATTGAATGTTTTCTTGGATTATAACAAAAATGCTTCTTTTAATGTAAAACTTGTTTGGTATGAACAGCA
82-PhyloMarker-Ssu72-c60991-g1-i1_450	82-PhyloMarker-Ssu72-c60991-g1-i1_450	bead	genotyping	SWLX00000000	1323128	CTTCTTTTAATGTAAAACTTGTTTGGTATGAACAGCAGTTGCAGGCATTGTATCAGTTTTTTATTCGGGTTTTTTCTTGGGA
82-PhyloMarker-Ssu72-c60991-g1-i1_495	82-PhyloMarker-Ssu72-c60991-g1-i1_495	bead	genotyping	SWLX00000000	1323128	CATTGTATCAGTTTTTTATTCGGGTTTTTTCTTGGGATTTGTTTTCTTTTCTTGATTAGTTGTTTATATACTTACTTTTCAA
82-PhyloMarker-Ssu72-c60991-g1-i1_540	82-PhyloMarker-Ssu72-c60991-g1-i1_540	bead	genotyping	SWLX00000000	1323128	CTTTTCTTGATTAGTTGTTTATATACTTACTTTTCAATGACAAGATTACACTGTAAAATTTGCTTTAAATATAACTTTATTA
82-PhyloMarker-Ssu72-c60991-g1-i1_585	82-PhyloMarker-Ssu72-c60991-g1-i1_585	bead	genotyping	SWLX00000000	1323128	TTACACTGTAAAATTTGCTTTAAATATAACTTTATTATGTACACATGACACTAATTAGATTAATTATATTTTGCTAGTTGAT
82-PhyloMarker-Ssu72-c60991-g1-i1_618	82-PhyloMarker-Ssu72-c60991-g1-i1_618	bead	genotyping	SWLX00000000	1323128	ATTATGTACACATGACACTAATTAGATTAATTATATTTTGCTAGTTGATCTGGTAGAGCTAACAACTATTTTCATTTTCAAC
83-PhyloMarker-Prefoldin-2-c68522-g1-i2_0	83-PhyloMarker-Prefoldin-2-c68522-g1-i2_0	bead	genotyping	SWLX00000000	1323128	CAAAAAAAGTAATCTAAAAATCTTATTGCTACTCACACCATGATGGTTTATGTATCAATCTAAAATTGAAGGATGTTAATAA
83-PhyloMarker-Prefoldin-2-c68522-g1-i2_45	83-PhyloMarker-Prefoldin-2-c68522-g1-i2_45	bead	genotyping	SWLX00000000	1323128	GTTTATGTATCAATCTAAAATTGAAGGATGTTAATAAAAACAAAATATTGTTGAAATAATCAAGAACTGAATTTTGTATTAT
83-PhyloMarker-Prefoldin-2-c68522-g1-i2_90	83-PhyloMarker-Prefoldin-2-c68522-g1-i2_90	bead	genotyping	SWLX00000000	1323128	TATTGTTGAAATAATCAAGAACTGAATTTTGTATTATCACAGCACTTTCAATATCAGGTTTTGTAAGAGGACAATATATTTG
83-PhyloMarker-Prefoldin-2-c68522-g1-i2_135	83-PhyloMarker-Prefoldin-2-c68522-g1-i2_135	bead	genotyping	SWLX00000000	1323128	TTTCAATATCAGGTTTTGTAAGAGGACAATATATTTGTATAACACCATTTTTTTTTCTTTTTGTTAATTAACAAAAACCTCT
83-PhyloMarker-Prefoldin-2-c68522-g1-i2_180	83-PhyloMarker-Prefoldin-2-c68522-g1-i2_180	bead	genotyping	SWLX00000000	1323128	CATTTTTTTTTCTTTTTGTTAATTAACAAAAACCTCTTTCATTTATAGAAATTAAAACTGAAGATATTTTGAATCCGCTGTA
83-PhyloMarker-Prefoldin-2-c68522-g1-i2_225	83-PhyloMarker-Prefoldin-2-c68522-g1-i2_225	bead	genotyping	SWLX00000000	1323128	TAGAAATTAAAACTGAAGATATTTTGAATCCGCTGTAATATAACAACACATGAACATAACCATATTTTATAGAGATGATTTT
83-PhyloMarker-Prefoldin-2-c68522-g1-i2_270	83-PhyloMarker-Prefoldin-2-c68522-g1-i2_270	bead	genotyping	SWLX00000000	1323128	ACACATGAACATAACCATATTTTATAGAGATGATTTTGAAAGAACCTCATGTTCTCAATCCCGTATACAGCGCAAAAAGACT
83-PhyloMarker-Prefoldin-2-c68522-g1-i2_315	83-PhyloMarker-Prefoldin-2-c68522-g1-i2_315	bead	genotyping	SWLX00000000	1323128	CTCATGTTCTCAATCCCGTATACAGCGCAAAAAGACTTTATGTTAGTTATGGTATGTGGCGACATGATGTCAGTTTTACACA
83-PhyloMarker-Prefoldin-2-c68522-g1-i2_360	83-PhyloMarker-Prefoldin-2-c68522-g1-i2_360	bead	genotyping	SWLX00000000	1323128	GTTATGGTATGTGGCGACATGATGTCAGTTTTACACAATTTGAAGCTTATAAAAAAACATGGACAAAACATTGATATTATTT
83-PhyloMarker-Prefoldin-2-c68522-g1-i2_405	83-PhyloMarker-Prefoldin-2-c68522-g1-i2_405	bead	genotyping	SWLX00000000	1323128	CTTATAAAAAAACATGGACAAAACATTGATATTATTTATCAATTCCTACTCCACATTATTGGAAAAGATTAGATGAGACTTG
83-PhyloMarker-Prefoldin-2-c68522-g1-i2_450	83-PhyloMarker-Prefoldin-2-c68522-g1-i2_450	bead	genotyping	SWLX00000000	1323128	CTACTCCACATTATTGGAAAAGATTAGATGAGACTTGGCGACCCCGCATACTCTCTAATATACCTATAGGTTTTACCATCTT
83-PhyloMarker-Prefoldin-2-c68522-g1-i2_495	83-PhyloMarker-Prefoldin-2-c68522-g1-i2_495	bead	genotyping	SWLX00000000	1323128	GCATACTCTCTAATATACCTATAGGTTTTACCATCTTATATGACAACCAAACAAACAGATATCATTATATTCAAAAATCATT
83-PhyloMarker-Prefoldin-2-c68522-g1-i2_540	83-PhyloMarker-Prefoldin-2-c68522-g1-i2_540	bead	genotyping	SWLX00000000	1323128	ACCAAACAAACAGATATCATTATATTCAAAAATCATTTCAATAGAAGGTAGGGCTTTGAATTGTAAATACTTGTCTCGATAT
83-PhyloMarker-Prefoldin-2-c68522-g1-i2_585	83-PhyloMarker-Prefoldin-2-c68522-g1-i2_585	bead	genotyping	SWLX00000000	1323128	AGGTAGGGCTTTGAATTGTAAATACTTGTCTCGATATGTGTATATAAACTTCTTATTAACTGCCTTCTTTTGTATGGTGAAA
83-PhyloMarker-Prefoldin-2-c68522-g1-i2_618	83-PhyloMarker-Prefoldin-2-c68522-g1-i2_618	bead	genotyping	SWLX00000000	1323128	ATATGTGTATATAAACTTCTTATTAACTGCCTTCTTTTGTATGGTGAAATTGTATATTATGCATAACACATTTGCCCATGCA
84-PhyloMarker-ESCRT-II-c63827-g1-i2_0	84-PhyloMarker-ESCRT-II-c63827-g1-i2_0	bead	genotyping	SWLX00000000	1323128	AGGGCTCTCTCTGGATATTTTCTTCAAACAACAATGCGACAAAAGCAATAGAAAAGTTTTATAGAGTCAGTCATTTTGTCTG
84-PhyloMarker-ESCRT-II-c63827-g1-i2_45	84-PhyloMarker-ESCRT-II-c63827-g1-i2_45	bead	genotyping	SWLX00000000	1323128	CAATAGAAAAGTTTTATAGAGTCAGTCATTTTGTCTGGTGGATATTTCTTTGGTTGAATTAGATAGAAATGGCTGAATTTGA
84-PhyloMarker-ESCRT-II-c63827-g1-i2_90	84-PhyloMarker-ESCRT-II-c63827-g1-i2_90	bead	genotyping	SWLX00000000	1323128	TTCTTTGGTTGAATTAGATAGAAATGGCTGAATTTGATTGGCCATGGCAGTATAAATTCCCCCCCTTTTTCACAATTCAACC
84-PhyloMarker-ESCRT-II-c63827-g1-i2_135	84-PhyloMarker-ESCRT-II-c63827-g1-i2_135	bead	genotyping	SWLX00000000	1323128	GGCAGTATAAATTCCCCCCCTTTTTCACAATTCAACCAAACCTGGAGTCTCGCAAAAAGCAGTTAGAAGCATGGTGCTCCTT
84-PhyloMarker-ESCRT-II-c63827-g1-i2_180	84-PhyloMarker-ESCRT-II-c63827-g1-i2_180	bead	genotyping	SWLX00000000	1323128	AGTCTCGCAAAAAGCAGTTAGAAGCATGGTGCTCCTTAGTTCTGGCCTATCAGAAACACAAAAGACAATACAACTTGGATGT
84-PhyloMarker-ESCRT-II-c63827-g1-i2_225	84-PhyloMarker-ESCRT-II-c63827-g1-i2_225	bead	genotyping	SWLX00000000	1323128	CCTATCAGAAACACAAAAGACAATACAACTTGGATGTCAATGAAGCACAGGGATCCGAACTCTTCTTCAACAAGCAGCTTGA
84-PhyloMarker-ESCRT-II-c63827-g1-i2_270	84-PhyloMarker-ESCRT-II-c63827-g1-i2_270	bead	genotyping	SWLX00000000	1323128	CACAGGGATCCGAACTCTTCTTCAACAAGCAGCTTGATAGAAGACTCAATCTGGACGCCATCTACACAGTCCTGGAAGAGCT
84-PhyloMarker-ESCRT-II-c63827-g1-i2_315	84-PhyloMarker-ESCRT-II-c63827-g1-i2_315	bead	genotyping	SWLX00000000	1323128	TCAATCTGGACGCCATCTACACAGTCCTGGAAGAGCTGAGGAAGCGGGGTAATCTGGAGTGGAAGGACAAGGCGCGGTCGTC
84-PhyloMarker-ESCRT-II-c63827-g1-i2_360	84-PhyloMarker-ESCRT-II-c63827-g1-i2_360	bead	genotyping	SWLX00000000	1323128	GGGGTAATCTGGAGTGGAAGGACAAGGCGCGGTCGTCCTGCTCCCTGCTGTGGCGCTCACCGGCCCAGTGGGGGCAGCTCAT
84-PhyloMarker-ESCRT-II-c63827-g1-i2_405	84-PhyloMarker-ESCRT-II-c63827-g1-i2_405	bead	genotyping	SWLX00000000	1323128	TGCTGTGGCGCTCACCGGCCCAGTGGGGGCAGCTCATCTACTCCTGGATCTCATCTAGAGCCATGACCAACACCGTCTGTAC
84-PhyloMarker-ESCRT-II-c63827-g1-i2_450	84-PhyloMarker-ESCRT-II-c63827-g1-i2_450	bead	genotyping	SWLX00000000	1323128	GGATCTCATCTAGAGCCATGACCAACACCGTCTGTACACTCTTTGAGCTGAGTGAAAGTGAGGAAAGTGAAGGCACAGAGTT
84-PhyloMarker-ESCRT-II-c63827-g1-i2_495	84-PhyloMarker-ESCRT-II-c63827-g1-i2_495	bead	genotyping	SWLX00000000	1323128	AGCTGAGTGAAAGTGAGGAAAGTGAAGGCACAGAGTTCCATGGATTGGATAAAGACCTTCTTCTCAAAGCTCTCAAAACATT
84-PhyloMarker-ESCRT-II-c63827-g1-i2_540	84-PhyloMarker-ESCRT-II-c63827-g1-i2_540	bead	genotyping	SWLX00000000	1323128	TGGATAAAGACCTTCTTCTCAAAGCTCTCAAAACATTGGAAGCAGACGGCAAAGCAGAAATCATAGACTTTGATGGTAATGA
84-PhyloMarker-ESCRT-II-c63827-g1-i2_585	84-PhyloMarker-ESCRT-II-c63827-g1-i2_585	bead	genotyping	SWLX00000000	1323128	ACGGCAAAGCAGAAATCATAGACTTTGATGGTAATGAAGGAGTCAAGTTCTTCTGATCAATCAATTGACTATTCACGACACA
84-PhyloMarker-ESCRT-II-c63827-g1-i2_618	84-PhyloMarker-ESCRT-II-c63827-g1-i2_618	bead	genotyping	SWLX00000000	1323128	ATGAAGGAGTCAAGTTCTTCTGATCAATCAATTGACTATTCACGACACAAAAATATGATTCCATTTAATGGAAGCTGAACAG
85-PhyloMarker-PCI-c64206-g1-i1_0	85-PhyloMarker-PCI-c64206-g1-i1_0	bead	genotyping	SWLX00000000	1323128	CCACCAACGAAGAAAATAAGAAAGAATATTTAAATGATGGTTTTCTATATTACCTCAGTTTGATTTAAACTGCTTTAAATTA
85-PhyloMarker-PCI-c64206-g1-i1_45	85-PhyloMarker-PCI-c64206-g1-i1_45	bead	genotyping	SWLX00000000	1323128	TATATTACCTCAGTTTGATTTAAACTGCTTTAAATTAAAAAAACTGTGCTAGAAATGGCTTCATTTGAGAGGGGGGGTTGGT
85-PhyloMarker-PCI-c64206-g1-i1_90	85-PhyloMarker-PCI-c64206-g1-i1_90	bead	genotyping	SWLX00000000	1323128	GTGCTAGAAATGGCTTCATTTGAGAGGGGGGGTTGGTCCAGCAATACTACGGAAGCAACACGAGAAGGTGTGAGGTGAGGGG
85-PhyloMarker-PCI-c64206-g1-i1_135	85-PhyloMarker-PCI-c64206-g1-i1_135	bead	genotyping	SWLX00000000	1323128	ACTACGGAAGCAACACGAGAAGGTGTGAGGTGAGGGGGTAAAAAGTGGCAAAACGGCATGACAAAATTTGTAGACAACCTCT
85-PhyloMarker-PCI-c64206-g1-i1_180	85-PhyloMarker-PCI-c64206-g1-i1_180	bead	genotyping	SWLX00000000	1323128	TGGCAAAACGGCATGACAAAATTTGTAGACAACCTCTGACAGGAGGTTTCTCGCTAATATTTCATTTAAACATCATCTTTAT
85-PhyloMarker-PCI-c64206-g1-i1_225	85-PhyloMarker-PCI-c64206-g1-i1_225	bead	genotyping	SWLX00000000	1323128	GTTTCTCGCTAATATTTCATTTAAACATCATCTTTATCATAAACTAAACTATGCACTCTAAGACTCTGATAATTCTTAATGT
85-PhyloMarker-PCI-c64206-g1-i1_270	85-PhyloMarker-PCI-c64206-g1-i1_270	bead	genotyping	SWLX00000000	1323128	AAACTATGCACTCTAAGACTCTGATAATTCTTAATGTAAGAGGAGTGCATGTAAATTGTTACTGTAATGCTTAAAATGTGAT
85-PhyloMarker-PCI-c64206-g1-i1_315	85-PhyloMarker-PCI-c64206-g1-i1_315	bead	genotyping	SWLX00000000	1323128	TGCATGTAAATTGTTACTGTAATGCTTAAAATGTGATATTGTGAATTGTCTGTATCAACTATGTCCTCTTTTCCTAGAGTAT
85-PhyloMarker-PCI-c64206-g1-i1_360	85-PhyloMarker-PCI-c64206-g1-i1_360	bead	genotyping	SWLX00000000	1323128	TTGTCTGTATCAACTATGTCCTCTTTTCCTAGAGTATTTCGTCTGCATCATCATTCTGAGAATTTATCCATAGCCTTAGAGA
85-PhyloMarker-PCI-c64206-g1-i1_405	85-PhyloMarker-PCI-c64206-g1-i1_405	bead	genotyping	SWLX00000000	1323128	CATCATCATTCTGAGAATTTATCCATAGCCTTAGAGAACCACTCTGGATCTGACTGTGAAATCTTTTCAATGATGGTATTAA
85-PhyloMarker-PCI-c64206-g1-i1_450	85-PhyloMarker-PCI-c64206-g1-i1_450	bead	genotyping	SWLX00000000	1323128	GGATCTGACTGTGAAATCTTTTCAATGATGGTATTAACCTGGAAACAAAGGGACTGGATCTGTTTATCCCAAGTAGGGAGTG
85-PhyloMarker-PCI-c64206-g1-i1_495	85-PhyloMarker-PCI-c64206-g1-i1_495	bead	genotyping	SWLX00000000	1323128	CAAAGGGACTGGATCTGTTTATCCCAAGTAGGGAGTGGTTCACGAGCTTCAAAGTGGACAGTTGAGTCAATCTGGTCAATAT
85-PhyloMarker-PCI-c64206-g1-i1_540	85-PhyloMarker-PCI-c64206-g1-i1_540	bead	genotyping	SWLX00000000	1323128	GCTTCAAAGTGGACAGTTGAGTCAATCTGGTCAATATAACCATTCATTCGACCTTCTGTTATCATTTGAGATGCAATCCTTT
85-PhyloMarker-PCI-c64206-g1-i1_585	85-PhyloMarker-PCI-c64206-g1-i1_585	bead	genotyping	SWLX00000000	1323128	ATTCGACCTTCTGTTATCATTTGAGATGCAATCCTTTCTGCTTTAGAACTGTGAATTTCTAGTAGAGCTCCTAATTCTTCAA
85-PhyloMarker-PCI-c64206-g1-i1_618	85-PhyloMarker-PCI-c64206-g1-i1_618	bead	genotyping	SWLX00000000	1323128	CTTTCTGCTTTAGAACTGTGAATTTCTAGTAGAGCTCCTAATTCTTCAAATGAGATGTTGGTGTAGAGTTTGCTTGCAGACA
86-PhyloMarker-DDRGK-c66510-g1-i1_0	86-PhyloMarker-DDRGK-c66510-g1-i1_0	bead	genotyping	SWLX00000000	1323128	GGTATATACGCCAGAATGGAAGAGTGTCTATATCTGATTTGGCTGCTTCAAGCAACAGACTCATCAACCTTGAGCCAGAAAC
86-PhyloMarker-DDRGK-c66510-g1-i1_45	86-PhyloMarker-DDRGK-c66510-g1-i1_45	bead	genotyping	SWLX00000000	1323128	CTTCAAGCAACAGACTCATCAACCTTGAGCCAGAAACTTCAAGCGTTGCTCTAAAAATGGCAGCAGAAGCGACAGACTTATC
86-PhyloMarker-DDRGK-c66510-g1-i1_135	86-PhyloMarker-DDRGK-c66510-g1-i1_135	bead	genotyping	SWLX00000000	1323128	CACAACCTATTGCCGCAGCTGACTGAAAAAGTGTTAATTTAGTTTAATTTATTCTTACCATTACAAAAGTAATCCTTGGAGC
86-PhyloMarker-DDRGK-c66510-g1-i1_180	86-PhyloMarker-DDRGK-c66510-g1-i1_180	bead	genotyping	SWLX00000000	1323128	AATTTATTCTTACCATTACAAAAGTAATCCTTGGAGCCAGGAAAATTGTATGATTGCTGTTTTTTTGGCGCTGTCTGTGCAT
86-PhyloMarker-DDRGK-c66510-g1-i1_270	86-PhyloMarker-DDRGK-c66510-g1-i1_270	bead	genotyping	SWLX00000000	1323128	TGAATAAGCAAGTTCTACCCAAGAACGCTTGCTAAGAAAATAAAAGGTTTCTTTTGACATGCTGCAAGAAAAAACATTGTCA
86-PhyloMarker-DDRGK-c66510-g1-i1_315	86-PhyloMarker-DDRGK-c66510-g1-i1_315	bead	genotyping	SWLX00000000	1323128	GGTTTCTTTTGACATGCTGCAAGAAAAAACATTGTCAAAGTTTCATTTAATTGTTTTGTTTTGTGAGAGCATAATTTGGTCA
86-PhyloMarker-DDRGK-c66510-g1-i1_360	86-PhyloMarker-DDRGK-c66510-g1-i1_360	bead	genotyping	SWLX00000000	1323128	TTTAATTGTTTTGTTTTGTGAGAGCATAATTTGGTCAAATAATTAAAGGCAAAATAGTTCTTTCCCTTAAAACGCATTCTAT
86-PhyloMarker-DDRGK-c66510-g1-i1_405	86-PhyloMarker-DDRGK-c66510-g1-i1_405	bead	genotyping	SWLX00000000	1323128	AAGGCAAAATAGTTCTTTCCCTTAAAACGCATTCTATTAAAAAAAAAAGTGGGCTTCTACTAGAAACATTGAAAGGTAAAGG
86-PhyloMarker-DDRGK-c66510-g1-i1_450	86-PhyloMarker-DDRGK-c66510-g1-i1_450	bead	genotyping	SWLX00000000	1323128	AAAGTGGGCTTCTACTAGAAACATTGAAAGGTAAAGGATTTTTTTCTCTGAGTTTCTGTCTGTATGTGAACCTTTTATCTTG
86-PhyloMarker-DDRGK-c66510-g1-i1_495	86-PhyloMarker-DDRGK-c66510-g1-i1_495	bead	genotyping	SWLX00000000	1323128	CTCTGAGTTTCTGTCTGTATGTGAACCTTTTATCTTGGATTTTATAACAACTTGAAGCTTAATTTGTGTAGTCAATCAAATT
86-PhyloMarker-DDRGK-c66510-g1-i1_540	86-PhyloMarker-DDRGK-c66510-g1-i1_540	bead	genotyping	SWLX00000000	1323128	AACAACTTGAAGCTTAATTTGTGTAGTCAATCAAATTCAGAAATATCAAATGTTCATATGAATTGGTCTTGAAATTAGTTTC
86-PhyloMarker-DDRGK-c66510-g1-i1_585	86-PhyloMarker-DDRGK-c66510-g1-i1_585	bead	genotyping	SWLX00000000	1323128	TCAAATGTTCATATGAATTGGTCTTGAAATTAGTTTCATTTCTATTTTCCTGTTTGTTAGAAATATTTGTTTCTTGACATTC
86-PhyloMarker-DDRGK-c66510-g1-i1_618	86-PhyloMarker-DDRGK-c66510-g1-i1_618	bead	genotyping	SWLX00000000	1323128	TTTCATTTCTATTTTCCTGTTTGTTAGAAATATTTGTTTCTTGACATTCTCTTAGTCTTAATATCTAAATACTTAAAACCTC
87-PhyloMarker-Peptidase-S8-c69511-g1-i2_0	87-PhyloMarker-Peptidase-S8-c69511-g1-i2_0	bead	genotyping	SWLX00000000	1323128	CATCGTCCAGTAGCTGGTACCCGTGGTCCTGTGCCACCCTCCGCGCCCGCTCCCGCCCCCCGGGAATCTCCGCGACGAACTG
87-PhyloMarker-Peptidase-S8-c69511-g1-i2_44	87-PhyloMarker-Peptidase-S8-c69511-g1-i2_44	bead	genotyping	SWLX00000000	1323128	GCCCGCTCCCGCCCCCCGGGAATCTCCGCGACGAACTGGTTCAGAAAGTGTCCATTGTCAGCTGCAACATTGGGGTCCTCCG
87-PhyloMarker-Peptidase-S8-c69511-g1-i2_88	87-PhyloMarker-Peptidase-S8-c69511-g1-i2_88	bead	genotyping	SWLX00000000	1323128	AAAGTGTCCATTGTCAGCTGCAACATTGGGGTCCTCCGCTGTTGACCCGCAGACTAGCACACTACACACTAGCAGTCCCAGC
87-PhyloMarker-Peptidase-S8-c69511-g1-i2_132	87-PhyloMarker-Peptidase-S8-c69511-g1-i2_132	bead	genotyping	SWLX00000000	1323128	ACCCGCAGACTAGCACACTACACACTAGCAGTCCCAGCACGGTCTGTGCCAGGTGAGATGTGTTCATTCTACACACCGACAC
87-PhyloMarker-Peptidase-S8-c69511-g1-i2_176	87-PhyloMarker-Peptidase-S8-c69511-g1-i2_176	bead	genotyping	SWLX00000000	1323128	TGTGCCAGGTGAGATGTGTTCATTCTACACACCGACACACGTGTGTTATGCAATTGTACACACCGAAGCTACACACTTGTCG
87-PhyloMarker-Peptidase-S8-c69511-g1-i2_220	87-PhyloMarker-Peptidase-S8-c69511-g1-i2_220	bead	genotyping	SWLX00000000	1323128	GTTATGCAATTGTACACACCGAAGCTACACACTTGTCGTTGGGTTTGTTCTTGTGATAAGTGTCTTTTTTTTTCAAATTAAT
87-PhyloMarker-Peptidase-S8-c69511-g1-i2_264	87-PhyloMarker-Peptidase-S8-c69511-g1-i2_264	bead	genotyping	SWLX00000000	1323128	TTGTTCTTGTGATAAGTGTCTTTTTTTTTCAAATTAATGAAATCCCGTTGGTTTCACTGATGGTATCCGAAAGTCGAAAACT
87-PhyloMarker-Peptidase-S8-c69511-g1-i2_308	87-PhyloMarker-Peptidase-S8-c69511-g1-i2_308	bead	genotyping	SWLX00000000	1323128	CCGTTGGTTTCACTGATGGTATCCGAAAGTCGAAAACTCGGATTTGTCTCTGACATAAAAACTTGTCTTCTCCTTTGAGACT
87-PhyloMarker-Peptidase-S8-c69511-g1-i2_352	87-PhyloMarker-Peptidase-S8-c69511-g1-i2_352	bead	genotyping	SWLX00000000	1323128	TGTCTCTGACATAAAAACTTGTCTTCTCCTTTGAGACTACATTAACAACAATAATGATAATGATCATTAATGATCAAAAAGG
87-PhyloMarker-Peptidase-S8-c69511-g1-i2_395	87-PhyloMarker-Peptidase-S8-c69511-g1-i2_395	bead	genotyping	SWLX00000000	1323128	AACAACAATAATGATAATGATCATTAATGATCAAAAAGGCACTTCTGTGTTTCACTGATAAATCCTGGTTCTTAGGTGTGTG
88-PhyloMarker-Gln-synt-C-c69470-g1-i1_0	88-PhyloMarker-Gln-synt-C-c69470-g1-i1_0	bead	genotyping	SWLX00000000	1323128	AATATAACAATCACTAGAGCATCTTTTAAAAGATTAACAGTAATGATTAAATAAACATGAACGTATAATGGGAGAATGTTTA
88-PhyloMarker-Gln-synt-C-c69470-g1-i1_45	88-PhyloMarker-Gln-synt-C-c69470-g1-i1_45	bead	genotyping	SWLX00000000	1323128	ATTAAATAAACATGAACGTATAATGGGAGAATGTTTACCTCAATAAAAACGAGGTTGACAAAAAAGCGTTGAATTAATTTAA
88-PhyloMarker-Gln-synt-C-c69470-g1-i1_90	88-PhyloMarker-Gln-synt-C-c69470-g1-i1_90	bead	genotyping	SWLX00000000	1323128	AAAACGAGGTTGACAAAAAAGCGTTGAATTAATTTAAAAAACAAGAAACCTATCTATATCTATCAAAAATGTTTTAGTAAAA
88-PhyloMarker-Gln-synt-C-c69470-g1-i1_135	88-PhyloMarker-Gln-synt-C-c69470-g1-i1_135	bead	genotyping	SWLX00000000	1323128	AAACCTATCTATATCTATCAAAAATGTTTTAGTAAAAATGGCAAACAGTTCAAAGTATAAAATTAGTATCTTAAAATACAGT
88-PhyloMarker-Gln-synt-C-c69470-g1-i1_180	88-PhyloMarker-Gln-synt-C-c69470-g1-i1_180	bead	genotyping	SWLX00000000	1323128	CAGTTCAAAGTATAAAATTAGTATCTTAAAATACAGTTATTCACACATGAACACATTATACAACCATATTACAGGTTGGCTT
88-PhyloMarker-Gln-synt-C-c69470-g1-i1_225	88-PhyloMarker-Gln-synt-C-c69470-g1-i1_225	bead	genotyping	SWLX00000000	1323128	CATGAACACATTATACAACCATATTACAGGTTGGCTTTGCACAGAATCTAACAGAACACATCATTAAATGAAGTCCAATAAT
88-PhyloMarker-Gln-synt-C-c69470-g1-i1_270	88-PhyloMarker-Gln-synt-C-c69470-g1-i1_270	bead	genotyping	SWLX00000000	1323128	ATCTAACAGAACACATCATTAAATGAAGTCCAATAATATCATATCATAGTTATGTAAAGAATGTATAAGTGTATATCAAATG
88-PhyloMarker-Gln-synt-C-c69470-g1-i1_315	88-PhyloMarker-Gln-synt-C-c69470-g1-i1_315	bead	genotyping	SWLX00000000	1323128	ATAGTTATGTAAAGAATGTATAAGTGTATATCAAATGCTATAAAAATCTATAATAAGCAACAAAAAAAGAGTGAAAGCATTT
88-PhyloMarker-Gln-synt-C-c69470-g1-i1_360	88-PhyloMarker-Gln-synt-C-c69470-g1-i1_360	bead	genotyping	SWLX00000000	1323128	ATCTATAATAAGCAACAAAAAAAGAGTGAAAGCATTTCACAACAAATGATCCCTCTAATATTGTTCTGGAAAATAATACAAG
88-PhyloMarker-Gln-synt-C-c69470-g1-i1_405	88-PhyloMarker-Gln-synt-C-c69470-g1-i1_405	bead	genotyping	SWLX00000000	1323128	ATGATCCCTCTAATATTGTTCTGGAAAATAATACAAGAAAGTAGAAAAATAAAGTATAACATATAGGTATCATAACTGAGAC
88-PhyloMarker-Gln-synt-C-c69470-g1-i1_450	88-PhyloMarker-Gln-synt-C-c69470-g1-i1_450	bead	genotyping	SWLX00000000	1323128	AAAATAAAGTATAACATATAGGTATCATAACTGAGACAAACTAAAAAAATATTGAACGAAACACAAAACTGATATCAACATA
88-PhyloMarker-Gln-synt-C-c69470-g1-i1_495	88-PhyloMarker-Gln-synt-C-c69470-g1-i1_495	bead	genotyping	SWLX00000000	1323128	AAAATATTGAACGAAACACAAAACTGATATCAACATAAGTCGGTTAGGAAGAACTTTCTGAAGTTTTGAAGATGTTACAGGG
88-PhyloMarker-Gln-synt-C-c69470-g1-i1_540	88-PhyloMarker-Gln-synt-C-c69470-g1-i1_540	bead	genotyping	SWLX00000000	1323128	AGGAAGAACTTTCTGAAGTTTTGAAGATGTTACAGGGTTTTGCATACAGTTTCCCCTTTTTCTTTCGCAAGCAAGTATTAAG
88-PhyloMarker-Gln-synt-C-c69470-g1-i1_585	88-PhyloMarker-Gln-synt-C-c69470-g1-i1_585	bead	genotyping	SWLX00000000	1323128	ACAGTTTCCCCTTTTTCTTTCGCAAGCAAGTATTAAGTTCAATCAGACTCCAGAACGGTCGTCTTGACGATGACCTCTGTGA
88-PhyloMarker-Gln-synt-C-c69470-g1-i1_618	88-PhyloMarker-Gln-synt-C-c69470-g1-i1_618	bead	genotyping	SWLX00000000	1323128	TAAGTTCAATCAGACTCCAGAACGGTCGTCTTGACGATGACCTCTGTGACGGCGTAGGGGTCGCAGTTGGAACTGGGTCGCC
89-PhyloMarker-Coatomer-WDAD-c69269-g1-i1_0	89-PhyloMarker-Coatomer-WDAD-c69269-g1-i1_0	bead	genotyping	SWLX00000000	1323128	AAAGGTTTAAAAAAAAGAAATTATACTAAATCTCAACATCTGGTAAAAACAATGATAGGCCATATTAAATTATTTCATATTT
89-PhyloMarker-Coatomer-WDAD-c69269-g1-i1_45	89-PhyloMarker-Coatomer-WDAD-c69269-g1-i1_45	bead	genotyping	SWLX00000000	1323128	AAAACAATGATAGGCCATATTAAATTATTTCATATTTTTGTGACATTAATTGTTATAACTTGTAGCTTTCTGGAACAAAATC
89-PhyloMarker-Coatomer-WDAD-c69269-g1-i1_90	89-PhyloMarker-Coatomer-WDAD-c69269-g1-i1_90	bead	genotyping	SWLX00000000	1323128	TTAATTGTTATAACTTGTAGCTTTCTGGAACAAAATCATGTAAAGATCATATATGTACAAATAAGTTAACCCATAGTTCCCT
89-PhyloMarker-Coatomer-WDAD-c69269-g1-i1_135	89-PhyloMarker-Coatomer-WDAD-c69269-g1-i1_135	bead	genotyping	SWLX00000000	1323128	ATCATATATGTACAAATAAGTTAACCCATAGTTCCCTGCAACATAAGGTTGTTGTCAAACTTTTGAAAAATGTTTGGCATGT
89-PhyloMarker-Coatomer-WDAD-c69269-g1-i1_180	89-PhyloMarker-Coatomer-WDAD-c69269-g1-i1_180	bead	genotyping	SWLX00000000	1323128	AGGTTGTTGTCAAACTTTTGAAAAATGTTTGGCATGTATTCAAAAGTATTTGTAGTCTGAAGTGGGGGAATATGTGGGGAAG
89-PhyloMarker-Coatomer-WDAD-c69269-g1-i1_225	89-PhyloMarker-Coatomer-WDAD-c69269-g1-i1_225	bead	genotyping	SWLX00000000	1323128	GTATTTGTAGTCTGAAGTGGGGGAATATGTGGGGAAGCATACATATTGAAAACCGTATTATATTTATATCATCAAACAATGA
89-PhyloMarker-Coatomer-WDAD-c69269-g1-i1_270	89-PhyloMarker-Coatomer-WDAD-c69269-g1-i1_270	bead	genotyping	SWLX00000000	1323128	TTGAAAACCGTATTATATTTATATCATCAAACAATGATTGATAGTAAAAAGTGATGAGTTATATCTGCTCACGGGTGATGAT
89-PhyloMarker-Coatomer-WDAD-c69269-g1-i1_315	89-PhyloMarker-Coatomer-WDAD-c69269-g1-i1_315	bead	genotyping	SWLX00000000	1323128	AAAAAGTGATGAGTTATATCTGCTCACGGGTGATGATTGTTGATGGTTGACATTGTGATATTTTTCAATTATCTTATGTGTA
89-PhyloMarker-Coatomer-WDAD-c69269-g1-i1_360	89-PhyloMarker-Coatomer-WDAD-c69269-g1-i1_360	bead	genotyping	SWLX00000000	1323128	GTTGACATTGTGATATTTTTCAATTATCTTATGTGTAATTTATGCTCTTTAAAGATGAATTTTGAATTAATAAAATATGTTG
89-PhyloMarker-Coatomer-WDAD-c69269-g1-i1_405	89-PhyloMarker-Coatomer-WDAD-c69269-g1-i1_405	bead	genotyping	SWLX00000000	1323128	TCTTTAAAGATGAATTTTGAATTAATAAAATATGTTGATAAAACTACGAACTTCTGTCACATTCATAGAAAAAAACACGTTC
89-PhyloMarker-Coatomer-WDAD-c69269-g1-i1_450	89-PhyloMarker-Coatomer-WDAD-c69269-g1-i1_450	bead	genotyping	SWLX00000000	1323128	ACGAACTTCTGTCACATTCATAGAAAAAAACACGTTCCTCTGCATTTTTTGCAAAAAAAAAAAACTAATTGAGCATCCACAA
89-PhyloMarker-Coatomer-WDAD-c69269-g1-i1_495	89-PhyloMarker-Coatomer-WDAD-c69269-g1-i1_495	bead	genotyping	SWLX00000000	1323128	TTTTTGCAAAAAAAAAAAACTAATTGAGCATCCACAAAACATGTCAAAATTGTTTGAGCATTCCTGAACTCTACCCTCATTG
89-PhyloMarker-Coatomer-WDAD-c69269-g1-i1_540	89-PhyloMarker-Coatomer-WDAD-c69269-g1-i1_540	bead	genotyping	SWLX00000000	1323128	AAAATTGTTTGAGCATTCCTGAACTCTACCCTCATTGCCACACTTATCATTTAGCTGGGCTAGACAATCCCCCTACCACCCC
89-PhyloMarker-Coatomer-WDAD-c69269-g1-i1_585	89-PhyloMarker-Coatomer-WDAD-c69269-g1-i1_585	bead	genotyping	SWLX00000000	1323128	ATCATTTAGCTGGGCTAGACAATCCCCCTACCACCCCACCCTTCACTTGTGACAATGTTAAACACATCACTGATTACTGATA
89-PhyloMarker-Coatomer-WDAD-c69269-g1-i1_618	89-PhyloMarker-Coatomer-WDAD-c69269-g1-i1_618	bead	genotyping	SWLX00000000	1323128	CCCCACCCTTCACTTGTGACAATGTTAAACACATCACTGATTACTGATACTTTTTGAGGGATGAAAACGAAGTCAACATATA
90-PhyloMarker-Tetraspannin-c65393-g1-i1_0	90-PhyloMarker-Tetraspannin-c65393-g1-i1_0	bead	genotyping	SWLX00000000	1323128	ATAAAAGGAAAGATATTGTCTACCTGGTCAAATTAAGAGCACTGTCAAAGTTTGAAAAAATATAAACTAATTCATCTTAAGT
90-PhyloMarker-Tetraspannin-c65393-g1-i1_43	90-PhyloMarker-Tetraspannin-c65393-g1-i1_43	bead	genotyping	SWLX00000000	1323128	GTCAAAGTTTGAAAAAATATAAACTAATTCATCTTAAGTTTTTCAGCACACTTATAGTTATATATATTTGTAAATATTGACT
90-PhyloMarker-Tetraspannin-c65393-g1-i1_86	90-PhyloMarker-Tetraspannin-c65393-g1-i1_86	bead	genotyping	SWLX00000000	1323128	CAGCACACTTATAGTTATATATATTTGTAAATATTGACTTGCACACAAATATGCATGCATGACTTGATGAAACTGTAGCTGA
90-PhyloMarker-Tetraspannin-c65393-g1-i1_129	90-PhyloMarker-Tetraspannin-c65393-g1-i1_129	bead	genotyping	SWLX00000000	1323128	CACAAATATGCATGCATGACTTGATGAAACTGTAGCTGATGTGCAACAAATATAGTTTTGCTAAAATCTATTGCAAGTTGGG
90-PhyloMarker-Tetraspannin-c65393-g1-i1_172	90-PhyloMarker-Tetraspannin-c65393-g1-i1_172	bead	genotyping	SWLX00000000	1323128	CAACAAATATAGTTTTGCTAAAATCTATTGCAAGTTGGGGCAGTTTCTTCTTTATTTTTTTTGTTTCAATGGTAGTGTAATT
90-PhyloMarker-Tetraspannin-c65393-g1-i1_215	90-PhyloMarker-Tetraspannin-c65393-g1-i1_215	bead	genotyping	SWLX00000000	1323128	TTTCTTCTTTATTTTTTTTGTTTCAATGGTAGTGTAATTTCCACCCATTTGTTTTCCAATATTTAAGGAATCTCACATTTTT
90-PhyloMarker-Tetraspannin-c65393-g1-i1_344	90-PhyloMarker-Tetraspannin-c65393-g1-i1_344	bead	genotyping	SWLX00000000	1323128	tTAGATTATCAAGTTAACTGTAAGGCTTGAAATAACTGTATTCAAATTTAACAGTAATATAATACAGACCTTAAAGTAACCT
90-PhyloMarker-Tetraspannin-c65393-g1-i1_387	90-PhyloMarker-Tetraspannin-c65393-g1-i1_387	bead	genotyping	SWLX00000000	1323128	AAATTTAACAGTAATATAATACAGACCTTAAAGTAACCTATAAAAACTAAATAGAAAGGCAATCAAATGAAGGGCACAAAAG
90-PhyloMarker-Tetraspannin-c65393-g1-i1_421	90-PhyloMarker-Tetraspannin-c65393-g1-i1_421	bead	genotyping	SWLX00000000	1323128	AACCTATAAAAACTAAATAGAAAGGCAATCAAATGAAGGGCACAAAAGAAAATGCCCATAATATTAATAGGCATATCTCAAT
91-PhyloMarker-VWA-2-c66071-g1-i1_0	91-PhyloMarker-VWA-2-c66071-g1-i1_0	bead	genotyping	SWLX00000000	1323128	CAGAGTGCCATGAAGACTATTTCAAAAAAGGATGACAAGAAAGATCCACCAAAGTGAAGACTGAAGTCATAACTATTGTGAT
91-PhyloMarker-VWA-2-c66071-g1-i1_42	91-PhyloMarker-VWA-2-c66071-g1-i1_42	bead	genotyping	SWLX00000000	1323128	GATCCACCAAAGTGAAGACTGAAGTCATAACTATTGTGATTCAAAACTCACCCTTGATATTTTGAAGAGTTAATCTGAATTA
91-PhyloMarker-VWA-2-c66071-g1-i1_84	91-PhyloMarker-VWA-2-c66071-g1-i1_84	bead	genotyping	SWLX00000000	1323128	AAAACTCACCCTTGATATTTTGAAGAGTTAATCTGAATTAGAAATTATTGATAATTTTCCCAAAAAAAATCTATTACTTCCA
91-PhyloMarker-VWA-2-c66071-g1-i1_126	91-PhyloMarker-VWA-2-c66071-g1-i1_126	bead	genotyping	SWLX00000000	1323128	AATTATTGATAATTTTCCCAAAAAAAATCTATTACTTCCATTATTGAAACTCAGTTAAGCATTATTTTCCGATTTGTTTAAA
91-PhyloMarker-VWA-2-c66071-g1-i1_168	91-PhyloMarker-VWA-2-c66071-g1-i1_168	bead	genotyping	SWLX00000000	1323128	ATTGAAACTCAGTTAAGCATTATTTTCCGATTTGTTTAAAAAAAGTTATTCAAAAATGCTTTTAACTTAAACAATGTAACTT
91-PhyloMarker-VWA-2-c66071-g1-i1_210	91-PhyloMarker-VWA-2-c66071-g1-i1_210	bead	genotyping	SWLX00000000	1323128	AAGTTATTCAAAAATGCTTTTAACTTAAACAATGTAACTTTATATTTGGGTCCATTTTAAGCCAGTTTGGTTTCATTTGTAT
91-PhyloMarker-VWA-2-c66071-g1-i1_249	91-PhyloMarker-VWA-2-c66071-g1-i1_249	bead	genotyping	SWLX00000000	1323128	TTATATTTGGGTCCATTTTAAGCCAGTTTGGTTTCATTTGTATGTTATTTTTCATAATTAAATGTTTCACTACAAAATTAAA
92-PhyloMarker-Glycos-transf-2-c55572-g1-i1_0	92-PhyloMarker-Glycos-transf-2-c55572-g1-i1_0	bead	genotyping	SWLX00000000	1323128	GTTCTCCGACCAAGATAAATTAGAACGCAACATGGCCCAGGAGTTGAACAAGGCCAAGACTTCTGCAGAGGATAAAAAATTG
92-PhyloMarker-Glycos-transf-2-c55572-g1-i1_45	92-PhyloMarker-Glycos-transf-2-c55572-g1-i1_45	bead	genotyping	SWLX00000000	1323128	GAACAAGGCCAAGACTTCTGCAGAGGATAAAAAATTGAAAAATCTGGAATCAATGGCTGTGGTTTGCGGCTCCAGAGCTCAC
92-PhyloMarker-Glycos-transf-2-c55572-g1-i1_90	92-PhyloMarker-Glycos-transf-2-c55572-g1-i1_90	bead	genotyping	SWLX00000000	1323128	GGAATCAATGGCTGTGGTTTGCGGCTCCAGAGCTCACCTGGAAGAGAAAGCCATAGCCAGTAGGTCGCTGTTCCGTACAGTC
92-PhyloMarker-Glycos-transf-2-c55572-g1-i1_135	92-PhyloMarker-Glycos-transf-2-c55572-g1-i1_135	bead	genotyping	SWLX00000000	1323128	GAAAGCCATAGCCAGTAGGTCGCTGTTCCGTACAGTCCTGATGAAAGGATTCCACTTGGTGGTGTGGACCATGTGTGTGCGG
92-PhyloMarker-Glycos-transf-2-c55572-g1-i1_180	92-PhyloMarker-Glycos-transf-2-c55572-g1-i1_180	bead	genotyping	SWLX00000000	1323128	AGGATTCCACTTGGTGGTGTGGACCATGTGTGTGCGGGGCGTCCGGGACACTCAGTGTGGGTTCAAGCTGCTGACGCGGTCA
92-PhyloMarker-Glycos-transf-2-c55572-g1-i1_270	92-PhyloMarker-Glycos-transf-2-c55572-g1-i1_270	bead	genotyping	SWLX00000000	1323128	TCTGCTGTTTTTGAATCTGCACGTGGAGCGGTGGGTGTTCGACGTGGATATGCTATATTTAGCGCAGCATTTCGGTATCCCC
92-PhyloMarker-Glycos-transf-2-c55572-g1-i1_315	92-PhyloMarker-Glycos-transf-2-c55572-g1-i1_315	bead	genotyping	SWLX00000000	1323128	GGATATGCTATATTTAGCGCAGCATTTCGGTATCCCCACAGGAGAGGTTGCTATAGAGTGGCAGGAAATAGAAGGCACCAAG
92-PhyloMarker-Glycos-transf-2-c55572-g1-i1_360	92-PhyloMarker-Glycos-transf-2-c55572-g1-i1_360	bead	genotyping	SWLX00000000	1323128	GGTTGCTATAGAGTGGCAGGAAATAGAAGGCACCAAGATGGTCCCTGTGTGGTCCTGACTACAGATGGGCCGGGACATCTTG
92-PhyloMarker-Glycos-transf-2-c55572-g1-i1_405	92-PhyloMarker-Glycos-transf-2-c55572-g1-i1_405	bead	genotyping	SWLX00000000	1323128	TGTGTGGTCCTGACTACAGATGGGCCGGGACATCTTGCTGATTCGGCTGAGGTATTCCCTGGGGGTCTGGAAGGTTAAATCT
92-PhyloMarker-Glycos-transf-2-c55572-g1-i1_540	92-PhyloMarker-Glycos-transf-2-c55572-g1-i1_540	bead	genotyping	SWLX00000000	1323128	TTCCCTGGGAGTTTGGAGGACCAATCAAATCAAGGCAACCTCCCGAGGGGGTCCCACTGGCCTTACGTAGATTAGGTTTATT
92-PhyloMarker-Glycos-transf-2-c55572-g1-i1_585	92-PhyloMarker-Glycos-transf-2-c55572-g1-i1_585	bead	genotyping	SWLX00000000	1323128	AGGGGGTCCCACTGGCCTTACGTAGATTAGGTTTATTTATTGAAATATTTTGTGAAAGACACAATTGCGTGATTAGGATTGT
92-PhyloMarker-Glycos-transf-2-c55572-g1-i1_618	92-PhyloMarker-Glycos-transf-2-c55572-g1-i1_618	bead	genotyping	SWLX00000000	1323128	TATTTATTGAAATATTTTGTGAAAGACACAATTGCGTGATTAGGATTGTATGTATGAATTAGGGGTCATACCCAAATTACGT
93-PhyloMarker-Rer1-c67704-g1-i1_0	93-PhyloMarker-Rer1-c67704-g1-i1_0	bead	genotyping	SWLX00000000	1323128	ACTAAGTGAGTATGATAGAAAGTAAGCTTGTTCATTGCTTGTATTCAATGACTGATTGTGGTTGGGGTGATGCTAAAATTTG
93-PhyloMarker-Rer1-c67704-g1-i1_45	93-PhyloMarker-Rer1-c67704-g1-i1_45	bead	genotyping	SWLX00000000	1323128	CAATGACTGATTGTGGTTGGGGTGATGCTAAAATTTGTATTATTTTCAAGGTATATTTGGTATGAATGACAAGATGTACATT
93-PhyloMarker-Rer1-c67704-g1-i1_90	93-PhyloMarker-Rer1-c67704-g1-i1_90	bead	genotyping	SWLX00000000	1323128	TCAAGGTATATTTGGTATGAATGACAAGATGTACATTTCACTTTTGTTTTCTTTATTTACCGATTGAATTAAAGGAGTGAGT
93-PhyloMarker-Rer1-c67704-g1-i1_135	93-PhyloMarker-Rer1-c67704-g1-i1_135	bead	genotyping	SWLX00000000	1323128	GTTTTCTTTATTTACCGATTGAATTAAAGGAGTGAGTAAATATTTTTCAAGTGTAGATCGTATTTATTGAAAACATGTTTAA
93-PhyloMarker-Rer1-c67704-g1-i1_180	93-PhyloMarker-Rer1-c67704-g1-i1_180	bead	genotyping	SWLX00000000	1323128	TTCAAGTGTAGATCGTATTTATTGAAAACATGTTTAAATGTGATGGTCCATTATGTGAATAGTTTGTAACATAAACTAAGAA
93-PhyloMarker-Rer1-c67704-g1-i1_225	93-PhyloMarker-Rer1-c67704-g1-i1_225	bead	genotyping	SWLX00000000	1323128	GTCCATTATGTGAATAGTTTGTAACATAAACTAAGAACAATTTTGAGTGGTTGTTTCTTTTTTAGAGAATTTTATTTTCTAA
93-PhyloMarker-Rer1-c67704-g1-i1_270	93-PhyloMarker-Rer1-c67704-g1-i1_270	bead	genotyping	SWLX00000000	1323128	AGTGGTTGTTTCTTTTTTAGAGAATTTTATTTTCTAATATTGTACTACATCTTCCCTTTTGTTTTATTTCCAGTATAGATCC
93-PhyloMarker-Rer1-c67704-g1-i1_315	93-PhyloMarker-Rer1-c67704-g1-i1_315	bead	genotyping	SWLX00000000	1323128	TACATCTTCCCTTTTGTTTTATTTCCAGTATAGATCCAAATATTTCTTATTCATTATTTTAAATCTATGTTTTCAAGCAAAA
93-PhyloMarker-Rer1-c67704-g1-i1_360	93-PhyloMarker-Rer1-c67704-g1-i1_360	bead	genotyping	SWLX00000000	1323128	CTTATTCATTATTTTAAATCTATGTTTTCAAGCAAAAAAAGCGTTATTTTTAATACATTTGATTCTAGATCAAAACTGCTTG
93-PhyloMarker-Rer1-c67704-g1-i1_405	93-PhyloMarker-Rer1-c67704-g1-i1_405	bead	genotyping	SWLX00000000	1323128	ATTTTTAATACATTTGATTCTAGATCAAAACTGCTTGGAATCTAGTGTTGAAAGACAATTAACAAGTGCTAGTTAAAAAGTA
93-PhyloMarker-Rer1-c67704-g1-i1_450	93-PhyloMarker-Rer1-c67704-g1-i1_450	bead	genotyping	SWLX00000000	1323128	TGTTGAAAGACAATTAACAAGTGCTAGTTAAAAAGTATAATTATCATGAGAGAAAAACGTTATATGAACAATATCAGGAATA
93-PhyloMarker-Rer1-c67704-g1-i1_495	93-PhyloMarker-Rer1-c67704-g1-i1_495	bead	genotyping	SWLX00000000	1323128	ATGAGAGAAAAACGTTATATGAACAATATCAGGAATATGGAGTTCATGACTTTTAAGTATAATGAGCTTCTTTTTTGTCATC
93-PhyloMarker-Rer1-c67704-g1-i1_540	93-PhyloMarker-Rer1-c67704-g1-i1_540	bead	genotyping	SWLX00000000	1323128	ATGACTTTTAAGTATAATGAGCTTCTTTTTTGTCATCTTATAACTACAAAATGTTGTCAAATTTTTTGTGATAGATATTGAG
93-PhyloMarker-Rer1-c67704-g1-i1_585	93-PhyloMarker-Rer1-c67704-g1-i1_585	bead	genotyping	SWLX00000000	1323128	ACAAAATGTTGTCAAATTTTTTGTGATAGATATTGAGGACACAATGGAAATTAGATTTTCAGTTTTAGAATGTTTTTGTCTT
93-PhyloMarker-Rer1-c67704-g1-i1_618	93-PhyloMarker-Rer1-c67704-g1-i1_618	bead	genotyping	SWLX00000000	1323128	TGAGGACACAATGGAAATTAGATTTTCAGTTTTAGAATGTTTTTGTCTTGAAGAAAAAAATATTATTGAAAGTTTCTAATAT
94-PhyloMarker-Peptidase-M24-c67963-g1-i1_0	94-PhyloMarker-Peptidase-M24-c67963-g1-i1_0	bead	genotyping	SWLX00000000	1323128	AGATTGGCCAAGTCTAAGCAGCTCTTAAATGTGATCAACAAGAACTTTGGCACCCTAGCATTTTGTCGACGGTGGTTGGATC
94-PhyloMarker-Peptidase-M24-c67963-g1-i1_44	94-PhyloMarker-Peptidase-M24-c67963-g1-i1_44	bead	genotyping	SWLX00000000	1323128	CTTTGGCACCCTAGCATTTTGTCGACGGTGGTTGGATCGTCTGGGAGAGACAAAGTACCTTATGGGGCTGAAAAACCTGTGT
94-PhyloMarker-Peptidase-M24-c67963-g1-i1_88	94-PhyloMarker-Peptidase-M24-c67963-g1-i1_88	bead	genotyping	SWLX00000000	1323128	GAGAGACAAAGTACCTTATGGGGCTGAAAAACCTGTGTGACACGGGCATCATTGACCCCTACCCCCCACTGTGTGACATTAA
94-PhyloMarker-Peptidase-M24-c67963-g1-i1_132	94-PhyloMarker-Peptidase-M24-c67963-g1-i1_132	bead	genotyping	SWLX00000000	1323128	GGCATCATTGACCCCTACCCCCCACTGTGTGACATTAAAGGATGCTTCACAGCTCAGTATGAGCACACCATTCTGCTGAGGC
94-PhyloMarker-Peptidase-M24-c67963-g1-i1_176	94-PhyloMarker-Peptidase-M24-c67963-g1-i1_176	bead	genotyping	SWLX00000000	1323128	CTTCACAGCTCAGTATGAGCACACCATTCTGCTGAGGCCCACCTGCAAGGAAGTTGTCACCCGAGGCACTGATTATTAACCT
94-PhyloMarker-Peptidase-M24-c67963-g1-i1_220	94-PhyloMarker-Peptidase-M24-c67963-g1-i1_220	bead	genotyping	SWLX00000000	1323128	GCAAGGAAGTTGTCACCCGAGGCACTGATTATTAACCTTATAATAGCATGGGTCACTTAATCAATTGATTTATCGTTTAAAA
94-PhyloMarker-Peptidase-M24-c67963-g1-i1_264	94-PhyloMarker-Peptidase-M24-c67963-g1-i1_264	bead	genotyping	SWLX00000000	1323128	AGCATGGGTCACTTAATCAATTGATTTATCGTTTAAAATCTGTAGACCTCTTTTTCAAACATACAAAGTGACCTGATAAGAA
94-PhyloMarker-Peptidase-M24-c67963-g1-i1_308	94-PhyloMarker-Peptidase-M24-c67963-g1-i1_308	bead	genotyping	SWLX00000000	1323128	GACCTCTTTTTCAAACATACAAAGTGACCTGATAAGAATTATGAACGTGTATGATTCTTCTGGTCCACTTGTTGCTTATTTA
94-PhyloMarker-Peptidase-M24-c67963-g1-i1_352	94-PhyloMarker-Peptidase-M24-c67963-g1-i1_352	bead	genotyping	SWLX00000000	1323128	ACGTGTATGATTCTTCTGGTCCACTTGTTGCTTATTTATAGCCTATAGGCAACCAGGAAATTGCTAGTACCAGCTCACCTTT
95-PhyloMarker-DDOST-48kD-c65872-g1-i1_0	95-PhyloMarker-DDOST-48kD-c65872-g1-i1_0	bead	genotyping	SWLX00000000	1323128	GCCTGTAGAGCGGCAGCCAGCAGCGTGGAGGAGCCCACGGCCGTGGGAAACTCGTCAATCGAGTTGTAGGAGTAGGCGGTGG
95-PhyloMarker-DDOST-48kD-c65872-g1-i1_44	95-PhyloMarker-DDOST-48kD-c65872-g1-i1_44	bead	genotyping	SWLX00000000	1323128	GGGAAACTCGTCAATCGAGTTGTAGGAGTAGGCGGTGGAGGAGGCACGCAGCACAGGGAGCCCCAGGGGGTTGTCTGGGACA
95-PhyloMarker-DDOST-48kD-c65872-g1-i1_88	95-PhyloMarker-DDOST-48kD-c65872-g1-i1_88	bead	genotyping	SWLX00000000	1323128	CACGCAGCACAGGGAGCCCCAGGGGGTTGTCTGGGACACCATGCCAACACCTCTGAATAGGAGAGGGGATTTATCTTTTCCA
95-PhyloMarker-DDOST-48kD-c65872-g1-i1_132	95-PhyloMarker-DDOST-48kD-c65872-g1-i1_132	bead	genotyping	SWLX00000000	1323128	CAACACCTCTGAATAGGAGAGGGGATTTATCTTTTCCAAAAACCATTGAAGACTTCAGCAGGTTGTCAAAATCAACAACAAT
95-PhyloMarker-DDOST-48kD-c65872-g1-i1_176	95-PhyloMarker-DDOST-48kD-c65872-g1-i1_176	bead	genotyping	SWLX00000000	1323128	ATTGAAGACTTCAGCAGGTTGTCAAAATCAACAACAATTAGAGTGTGCTTGCCATCATCAGCTTCATCATAGTTTAGATGCT
95-PhyloMarker-DDOST-48kD-c65872-g1-i1_220	95-PhyloMarker-DDOST-48kD-c65872-g1-i1_220	bead	genotyping	SWLX00000000	1323128	GTGCTTGCCATCATCAGCTTCATCATAGTTTAGATGCTCAATCACAGCACTCTTTTCCTCATCAAACTCAACCCCACATTCA
95-PhyloMarker-DDOST-48kD-c65872-g1-i1_308	95-PhyloMarker-DDOST-48kD-c65872-g1-i1_308	bead	genotyping	SWLX00000000	1323128	AGCTCCCTGATTGGATCATCTATATCAGAGCTTTCAGCAATCAGGATATTTCCACCCCCATCAATGAAATTTGTGATTAATC
95-PhyloMarker-DDOST-48kD-c65872-g1-i1_352	95-PhyloMarker-DDOST-48kD-c65872-g1-i1_352	bead	genotyping	SWLX00000000	1323128	GATATTTCCACCCCCATCAATGAAATTTGTGATTAATCATAAACATCAAGTGATCCACCAAATTTTTCAACAGATGGTGAAA
95-PhyloMarker-DDOST-48kD-c65872-g1-i1_396	95-PhyloMarker-DDOST-48kD-c65872-g1-i1_396	bead	genotyping	SWLX00000000	1323128	ATCAAGTGATCCACCAAATTTTTCAACAGATGGTGAAAAAAGTACAAGGTTATCATATAGAAATTCTCCATATTTCACAAGC
95-PhyloMarker-DDOST-48kD-c65872-g1-i1_440	95-PhyloMarker-DDOST-48kD-c65872-g1-i1_440	bead	genotyping	SWLX00000000	1323128	CAAGGTTATCATATAGAAATTCTCCATATTTCACAAGCGCTAGCCCTGAGTCATCTGCAGTTTTGAAGGTGAGCTCAAATCC
95-PhyloMarker-DDOST-48kD-c65872-g1-i1_484	95-PhyloMarker-DDOST-48kD-c65872-g1-i1_484	bead	genotyping	SWLX00000000	1323128	CCTGAGTCATCTGCAGTTTTGAAGGTGAGCTCAAATCCTAGGTCCCTCAGTGTTCTGATAAAAGTGGAATGAGTTTCTCTTG
95-PhyloMarker-DDOST-48kD-c65872-g1-i1_528	95-PhyloMarker-DDOST-48kD-c65872-g1-i1_528	bead	genotyping	SWLX00000000	1323128	CCTCAGTGTTCTGATAAAAGTGGAATGAGTTTCTCTTGTTGCCATCTTATCCAACAAGGACAAGAGTCTTTTTGCTGGCATA
95-PhyloMarker-DDOST-48kD-c65872-g1-i1_572	95-PhyloMarker-DDOST-48kD-c65872-g1-i1_572	bead	genotyping	SWLX00000000	1323128	TCTTATCCAACAAGGACAAGAGTCTTTTTGCTGGCATAAGCAGATAAAACAGTTACGAGAGGGAAAGTCAGGATAACTTGGC
95-PhyloMarker-DDOST-48kD-c65872-g1-i1_604	95-PhyloMarker-DDOST-48kD-c65872-g1-i1_604	bead	genotyping	SWLX00000000	1323128	GGCATAAGCAGATAAAACAGTTACGAGAGGGAAAGTCAGGATAACTTGGCGGTGGCCTGCAATTTAGTTTCAGTTAAAGGAA
96-PhyloMarker-SieB-c43136-g1-i1_0	96-PhyloMarker-SieB-c43136-g1-i1_0	bead	genotyping	SWLX00000000	1323128	AGTGTGTACATCATGATGGGCACTGTGTGCTGCTGCATGTGCACGTTTGGTATCCTGGCTGCCTGCTGCTCCGGGCGGAAGG
96-PhyloMarker-SieB-c43136-g1-i1_45	96-PhyloMarker-SieB-c43136-g1-i1_45	bead	genotyping	SWLX00000000	1323128	TTTGGTATCCTGGCTGCCTGCTGCTCCGGGCGGAAGGGGGAGGACCAGCAGTAGACTCAGTGGAGGTTTAGGTTGATGGTTC
96-PhyloMarker-SieB-c43136-g1-i1_90	96-PhyloMarker-SieB-c43136-g1-i1_90	bead	genotyping	SWLX00000000	1323128	CAGCAGTAGACTCAGTGGAGGTTTAGGTTGATGGTTCGTTAAAGAGAGATGTGAACAAATTTCCGATATTGTTATGGATAAT
96-PhyloMarker-SieB-c43136-g1-i1_135	96-PhyloMarker-SieB-c43136-g1-i1_135	bead	genotyping	SWLX00000000	1323128	GAGATGTGAACAAATTTCCGATATTGTTATGGATAATATAGGTTCATGGTTCGTTAAAGGGAGATGTGAACAAATTTCCGAT
96-PhyloMarker-SieB-c43136-g1-i1_180	96-PhyloMarker-SieB-c43136-g1-i1_180	bead	genotyping	SWLX00000000	1323128	ATGGTTCGTTAAAGGGAGATGTGAACAAATTTCCGATATTGTTATGGATAATAAATGAAGTGAAGCAGTAGTAGACTTGTTT
96-PhyloMarker-SieB-c43136-g1-i1_225	96-PhyloMarker-SieB-c43136-g1-i1_225	bead	genotyping	SWLX00000000	1323128	GGATAATAAATGAAGTGAAGCAGTAGTAGACTTGTTTGGAGATTTATAATTTATTGAAGAGAAATGTGAACACATTTATAAT
96-PhyloMarker-SieB-c43136-g1-i1_270	96-PhyloMarker-SieB-c43136-g1-i1_270	bead	genotyping	SWLX00000000	1323128	ATAATTTATTGAAGAGAAATGTGAACACATTTATAATAGTACAGATAATAAAGGAAGAGGACCTCTAGATGTGAGAATTACT
96-PhyloMarker-SieB-c43136-g1-i1_315	96-PhyloMarker-SieB-c43136-g1-i1_315	bead	genotyping	SWLX00000000	1323128	TAATAAAGGAAGAGGACCTCTAGATGTGAGAATTACTCAAAAGAGAAGTGAATACAAATTCTAATAGATCTGTAATTAAAAA
96-PhyloMarker-SieB-c43136-g1-i1_360	96-PhyloMarker-SieB-c43136-g1-i1_360	bead	genotyping	SWLX00000000	1323128	AAGTGAATACAAATTCTAATAGATCTGTAATTAAAAATAAATTATAGGGACCTGTAGACATGCACGGAGGCATAGTTTTTTG
96-PhyloMarker-SieB-c43136-g1-i1_405	96-PhyloMarker-SieB-c43136-g1-i1_405	bead	genotyping	SWLX00000000	1323128	AGGGACCTGTAGACATGCACGGAGGCATAGTTTTTTGGTTTATTGAAGAGGGTTGTTAGCACATTTTTGATAGTTCTTTAAA
96-PhyloMarker-SieB-c43136-g1-i1_450	96-PhyloMarker-SieB-c43136-g1-i1_450	bead	genotyping	SWLX00000000	1323128	AAGAGGGTTGTTAGCACATTTTTGATAGTTCTTTAAAAAAATGTTTAAAGAAATAGAGAAATGTTTGAAATGTCAGGGGAGA
96-PhyloMarker-SieB-c43136-g1-i1_495	96-PhyloMarker-SieB-c43136-g1-i1_495	bead	genotyping	SWLX00000000	1323128	TAAAGAAATAGAGAAATGTTTGAAATGTCAGGGGAGAAAAAGAAAATAACTGAAGAAAACTCAAACAGCTAGAAATGTGTCA
96-PhyloMarker-SieB-c43136-g1-i1_540	96-PhyloMarker-SieB-c43136-g1-i1_540	bead	genotyping	SWLX00000000	1323128	ATAACTGAAGAAAACTCAAACAGCTAGAAATGTGTCATTTTGAAGATTTGATTCAGCAATCTTGTGTCTTTGGTATTAAGAT
96-PhyloMarker-SieB-c43136-g1-i1_585	96-PhyloMarker-SieB-c43136-g1-i1_585	bead	genotyping	SWLX00000000	1323128	ATTTGATTCAGCAATCTTGTGTCTTTGGTATTAAGATGGTTATATCAGTTTCAATTATCATACTTAACTTATTGCTAGTTAA
96-PhyloMarker-SieB-c43136-g1-i1_618	96-PhyloMarker-SieB-c43136-g1-i1_618	bead	genotyping	SWLX00000000	1323128	AGATGGTTATATCAGTTTCAATTATCATACTTAACTTATTGCTAGTTAAGTGCTTTTATTTTTAAATTAAGGCAGCTTGTCT
97-PhyloMarker-Utp12-c64461-g1-i1_0	97-PhyloMarker-Utp12-c64461-g1-i1_0	bead	genotyping	SWLX00000000	1323128	AAAAATAATTAAAAATTAACTTGATTTTCTCAGTTATTCATTCCCTAACATACTAAAATCATAGGGCTTATCATACTTTCTC
97-PhyloMarker-Utp12-c64461-g1-i1_44	97-PhyloMarker-Utp12-c64461-g1-i1_44	bead	genotyping	SWLX00000000	1323128	CTAACATACTAAAATCATAGGGCTTATCATACTTTCTCTGATAAACATTGGTTCTTTAATCAAAATATTAAATTACCAAAAT
97-PhyloMarker-Utp12-c64461-g1-i1_88	97-PhyloMarker-Utp12-c64461-g1-i1_88	bead	genotyping	SWLX00000000	1323128	ACATTGGTTCTTTAATCAAAATATTAAATTACCAAAATTATATTTCTTCTTTCTTAAGCACCTCTTAAGCAATAAACAAAAA
97-PhyloMarker-Utp12-c64461-g1-i1_132	97-PhyloMarker-Utp12-c64461-g1-i1_132	bead	genotyping	SWLX00000000	1323128	TCTTCTTTCTTAAGCACCTCTTAAGCAATAAACAAAAACATCACTTGTGTATTAACCTATGCTGCTTGTTAAACACCTTGTA
97-PhyloMarker-Utp12-c64461-g1-i1_176	97-PhyloMarker-Utp12-c64461-g1-i1_176	bead	genotyping	SWLX00000000	1323128	TTGTGTATTAACCTATGCTGCTTGTTAAACACCTTGTATATCATTGGCTCGATATGAAGAAATCCTTAATAAATCATGAGTT
97-PhyloMarker-Utp12-c64461-g1-i1_220	97-PhyloMarker-Utp12-c64461-g1-i1_220	bead	genotyping	SWLX00000000	1323128	TGGCTCGATATGAAGAAATCCTTAATAAATCATGAGTTACTGCTTTGAGGAAAGAGTTTTGAGCAACATTTGACTTATTAGT
97-PhyloMarker-Utp12-c64461-g1-i1_264	97-PhyloMarker-Utp12-c64461-g1-i1_264	bead	genotyping	SWLX00000000	1323128	TTGAGGAAAGAGTTTTGAGCAACATTTGACTTATTAGTCAGCAGTACCAATATTACTATACAATTTGTCTAATTCTTAGGTT
97-PhyloMarker-Utp12-c64461-g1-i1_308	97-PhyloMarker-Utp12-c64461-g1-i1_308	bead	genotyping	SWLX00000000	1323128	TACCAATATTACTATACAATTTGTCTAATTCTTAGGTTTTTAGACATTAAATCAGTTTTAAATAAAAGGTTTCATTGCATAC
97-PhyloMarker-Utp12-c64461-g1-i1_352	97-PhyloMarker-Utp12-c64461-g1-i1_352	bead	genotyping	SWLX00000000	1323128	CATTAAATCAGTTTTAAATAAAAGGTTTCATTGCATACTTTGTAAACCTTTTCATTCCTTGTGCATTATTCCACCATTCATT
97-PhyloMarker-Utp12-c64461-g1-i1_396	97-PhyloMarker-Utp12-c64461-g1-i1_396	bead	genotyping	SWLX00000000	1323128	AACCTTTTCATTCCTTGTGCATTATTCCACCATTCATTTGTGAAAGTTTTTTTCTGCCATCTTGCACAAGATGTCACACTTC
97-PhyloMarker-Utp12-c64461-g1-i1_440	97-PhyloMarker-Utp12-c64461-g1-i1_440	bead	genotyping	SWLX00000000	1323128	AGTTTTTTTCTGCCATCTTGCACAAGATGTCACACTTCAAATATTTTATAAAGCTATTTATACACACTCTCCTCATTCATTC
97-PhyloMarker-Utp12-c64461-g1-i1_475	97-PhyloMarker-Utp12-c64461-g1-i1_475	bead	genotyping	SWLX00000000	1323128	TTCAAATATTTTATAAAGCTATTTATACACACTCTCCTCATTCATTCATGTCTTCTTCATCTGATAAGTCATCCCAGTTCGA
98-PhyloMarker-Acetyltransf-1-c67156-g1-i1_0	98-PhyloMarker-Acetyltransf-1-c67156-g1-i1_0	bead	genotyping	SWLX00000000	1323128	AATAACACAGAACCCAATTAGAGGAATATACATGCTTTATAGAAAAAAAATACGAATGATAAATAATGAAAGCATCACTTTC
98-PhyloMarker-Acetyltransf-1-c67156-g1-i1_42	98-PhyloMarker-Acetyltransf-1-c67156-g1-i1_42	bead	genotyping	SWLX00000000	1323128	AAAAAAAATACGAATGATAAATAATGAAAGCATCACTTTCATTTACAAGTAGGAGCAGGGCAACACGATCCCGAACAAGATC
98-PhyloMarker-Acetyltransf-1-c67156-g1-i1_84	98-PhyloMarker-Acetyltransf-1-c67156-g1-i1_84	bead	genotyping	SWLX00000000	1323128	TTACAAGTAGGAGCAGGGCAACACGATCCCGAACAAGATCCAACTGGGGCCATTGTCTGCATATCCTCTTTTTTAGCTGCAT
98-PhyloMarker-Acetyltransf-1-c67156-g1-i1_126	98-PhyloMarker-Acetyltransf-1-c67156-g1-i1_126	bead	genotyping	SWLX00000000	1323128	ACTGGGGCCATTGTCTGCATATCCTCTTTTTTAGCTGCATTTTGTCCATGTTTTGTTAATTTACTAAGAATCTGATACGAAA
98-PhyloMarker-Acetyltransf-1-c67156-g1-i1_168	98-PhyloMarker-Acetyltransf-1-c67156-g1-i1_168	bead	genotyping	SWLX00000000	1323128	TGTCCATGTTTTGTTAATTTACTAAGAATCTGATACGAAAAATCTTCCTCATCATACACTCCTTGCTCCGGTGAAATCTCAT
98-PhyloMarker-Acetyltransf-1-c67156-g1-i1_210	98-PhyloMarker-Acetyltransf-1-c67156-g1-i1_210	bead	genotyping	SWLX00000000	1323128	TCTTCCTCATCATACACTCCTTGCTCCGGTGAAATCTCATCCACTGTGTAATTAAGTTTCTTCATAAAAAATGTCTCTGCTG
98-PhyloMarker-Acetyltransf-1-c67156-g1-i1_252	98-PhyloMarker-Acetyltransf-1-c67156-g1-i1_252	bead	genotyping	SWLX00000000	1323128	ACTGTGTAATTAAGTTTCTTCATAAAAAATGTCTCTGCTGCTTCGTTATGTTTGAAAACGGTCAGCATCACACATTTCATCT
98-PhyloMarker-Acetyltransf-1-c67156-g1-i1_294	98-PhyloMarker-Acetyltransf-1-c67156-g1-i1_294	bead	genotyping	SWLX00000000	1323128	TCGTTATGTTTGAAAACGGTCAGCATCACACATTTCATCTCGTGTTTGTTGGCCATCAACTCTAAAACCTGCATCATGAATT
98-PhyloMarker-Acetyltransf-1-c67156-g1-i1_336	98-PhyloMarker-Acetyltransf-1-c67156-g1-i1_336	bead	genotyping	SWLX00000000	1323128	TGTTTGTTGGCCATCAACTCTAAAACCTGCATCATGAATTTACCCAGTCCCTTCTTACGCACTTCAGGGATCAGCTGGATTT
98-PhyloMarker-Acetyltransf-1-c67156-g1-i1_378	98-PhyloMarker-Acetyltransf-1-c67156-g1-i1_378	bead	genotyping	SWLX00000000	1323128	CCCAGTCCCTTCTTACGCACTTCAGGGATCAGCTGGATTTCGTAACAGTACAGAACTTCCACTTCGCCTTCCATATCGAACC
98-PhyloMarker-Acetyltransf-1-c67156-g1-i1_420	98-PhyloMarker-Acetyltransf-1-c67156-g1-i1_420	bead	genotyping	SWLX00000000	1323128	TAACAGTACAGAACTTCCACTTCGCCTTCCATATCGAACCTGAAATGGCTAAACGCAACAGGTTTTTCATCCTGGTCCCGAG
98-PhyloMarker-Acetyltransf-1-c67156-g1-i1_462	98-PhyloMarker-Acetyltransf-1-c67156-g1-i1_462	bead	genotyping	SWLX00000000	1323128	AAATGGCTAAACGCAACAGGTTTTTCATCCTGGTCCCGAGCCACGAGGTACCATGCTGCCGCGTCTGTCATCTCCTCTTTCT
98-PhyloMarker-Acetyltransf-1-c67156-g1-i1_504	98-PhyloMarker-Acetyltransf-1-c67156-g1-i1_504	bead	genotyping	SWLX00000000	1323128	ACGAGGTACCATGCTGCCGCGTCTGTCATCTCCTCTTTCTTTTCTCGGCTTTTCCAGCCCCAGTCGCTCTTTTCGTAGATGT
98-PhyloMarker-Acetyltransf-1-c67156-g1-i1_542	98-PhyloMarker-Acetyltransf-1-c67156-g1-i1_542	bead	genotyping	SWLX00000000	1323128	CTTTTCTCGGCTTTTCCAGCCCCAGTCGCTCTTTTCGTAGATGTCTTTCATGTTGGTCTGCGTCAGCTCAAACGCCCATTCC
99-PhyloMarker-Pkinase-c61696-g1-i1_0	99-PhyloMarker-Pkinase-c61696-g1-i1_0	bead	genotyping	SWLX00000000	1323128	GAAATGGACTTCCAATTACCAAGCATTCAGAAGAGACCAGAATCTGGCAAAAGAAAGATTCCAAGTGGCAGAATGTTCACTT
99-PhyloMarker-Pkinase-c61696-g1-i1_42	99-PhyloMarker-Pkinase-c61696-g1-i1_42	bead	genotyping	SWLX00000000	1323128	TCTGGCAAAAGAAAGATTCCAAGTGGCAGAATGTTCACTTCCACCGGTCGGGGTGTGCGACAACAGAGCACGGAAAATAGCT
99-PhyloMarker-Pkinase-c61696-g1-i1_84	99-PhyloMarker-Pkinase-c61696-g1-i1_84	bead	genotyping	SWLX00000000	1323128	ACCGGTCGGGGTGTGCGACAACAGAGCACGGAAAATAGCTGTGTAACCTATAAATGCTCAAATGTGATCTTTTCAAATCTCA
99-PhyloMarker-Pkinase-c61696-g1-i1_126	99-PhyloMarker-Pkinase-c61696-g1-i1_126	bead	genotyping	SWLX00000000	1323128	GTAACCTATAAATGCTCAAATGTGATCTTTTCAAATCTCAGTTGTTTTTTAACCTGACTGGGAAAACAAGAAGAAAATATAA
99-PhyloMarker-Pkinase-c61696-g1-i1_168	99-PhyloMarker-Pkinase-c61696-g1-i1_168	bead	genotyping	SWLX00000000	1323128	TGTTTTTTAACCTGACTGGGAAAACAAGAAGAAAATATAAAAAGAAAACTGAAGGAGAGTTTTCATGTGAGTGCTAAAGAAA
99-PhyloMarker-Pkinase-c61696-g1-i1_210	99-PhyloMarker-Pkinase-c61696-g1-i1_210	bead	genotyping	SWLX00000000	1323128	AGAAAACTGAAGGAGAGTTTTCATGTGAGTGCTAAAGAAAATTCCCTGGTCCCTGTGTATTGGGGTTCCAGAGGACATGCAA
99-PhyloMarker-Pkinase-c61696-g1-i1_252	99-PhyloMarker-Pkinase-c61696-g1-i1_252	bead	genotyping	SWLX00000000	1323128	TCCCTGGTCCCTGTGTATTGGGGTTCCAGAGGACATGCAAGGGTGGTGCATTCTTTTTCTTTCAAAACATTGCCACAGCTGT
99-PhyloMarker-Pkinase-c61696-g1-i1_294	99-PhyloMarker-Pkinase-c61696-g1-i1_294	bead	genotyping	SWLX00000000	1323128	GTGGTGCATTCTTTTTCTTTCAAAACATTGCCACAGCTGTATGGTGATGCATATCTCAGCTGTGAGAATTGGCGGATTGCCA
99-PhyloMarker-Pkinase-c61696-g1-i1_336	99-PhyloMarker-Pkinase-c61696-g1-i1_336	bead	genotyping	SWLX00000000	1323128	GGTGATGCATATCTCAGCTGTGAGAATTGGCGGATTGCCAATTGGTGAAGATAAGACCTCCAGCATTTACCAGACTGATGGT
99-PhyloMarker-Pkinase-c61696-g1-i1_378	99-PhyloMarker-Pkinase-c61696-g1-i1_378	bead	genotyping	SWLX00000000	1323128	TGGTGAAGATAAGACCTCCAGCATTTACCAGACTGATGGTTAAACAGAGATATGCTTGGCTTTTTTAAAACTTTATCTCATC
99-PhyloMarker-Pkinase-c61696-g1-i1_420	99-PhyloMarker-Pkinase-c61696-g1-i1_420	bead	genotyping	SWLX00000000	1323128	AACAGAGATATGCTTGGCTTTTTTAAAACTTTATCTCATCAGAACAAAATATTTTCTGTCAATTAAAGGCTTATGTGGAATG
99-PhyloMarker-Pkinase-c61696-g1-i1_462	99-PhyloMarker-Pkinase-c61696-g1-i1_462	bead	genotyping	SWLX00000000	1323128	AACAAAATATTTTCTGTCAATTAAAGGCTTATGTGGAATGGCAAGCATTATATTTTCCTTCCACAAAACATTTATTTGATAT
99-PhyloMarker-Pkinase-c61696-g1-i1_504	99-PhyloMarker-Pkinase-c61696-g1-i1_504	bead	genotyping	SWLX00000000	1323128	AAGCATTATATTTTCCTTCCACAAAACATTTATTTGATATTAGGTTGTCTCCAACCTTAAGTTTATTCAAAATTTAACTATC
99-PhyloMarker-Pkinase-c61696-g1-i1_546	99-PhyloMarker-Pkinase-c61696-g1-i1_546	bead	genotyping	SWLX00000000	1323128	GGTTGTCTCCAACCTTAAGTTTATTCAAAATTTAACTATCTAAAGCCTTGAGATAATCCATATGTTACAAATATATACAAAT
99-PhyloMarker-Pkinase-c61696-g1-i1_587	99-PhyloMarker-Pkinase-c61696-g1-i1_587	bead	genotyping	SWLX00000000	1323128	AAAGCCTTGAGATAATCCATATGTTACAAATATATACAAATATATCAGAAATATTCGTTGCTTAAAATGTCCATATTCTTAT
100-PhyloMarker-eIF-5a-c69033-g1-i1_0	100-PhyloMarker-eIF-5a-c69033-g1-i1_0	bead	genotyping	SWLX00000000	1323128	GTTGACCAATGGACAATACGGTCAGGTTGCTTCACAAATGACCAAAAAAAATCCCAGAAATGATTTCATTGCATAGTTGCAA
100-PhyloMarker-eIF-5a-c69033-g1-i1_45	100-PhyloMarker-eIF-5a-c69033-g1-i1_45	bead	genotyping	SWLX00000000	1323128	AAAAAATCCCAGAAATGATTTCATTGCATAGTTGCAAATCTTTCTTTGAAATCGATTTGCTCACACACTTACAACTCAATAA
100-PhyloMarker-eIF-5a-c69033-g1-i1_90	100-PhyloMarker-eIF-5a-c69033-g1-i1_90	bead	genotyping	SWLX00000000	1323128	TTGAAATCGATTTGCTCACACACTTACAACTCAATAATGTGAAAGGTTTGTTTGTTAGAATGTATTATAACAAGCTTCAATA
100-PhyloMarker-eIF-5a-c69033-g1-i1_135	100-PhyloMarker-eIF-5a-c69033-g1-i1_135	bead	genotyping	SWLX00000000	1323128	GTTTGTTTGTTAGAATGTATTATAACAAGCTTCAATAATCATTCACCAACATGAAATGTACAAAAAGATAGTTTGGAAATCA
100-PhyloMarker-eIF-5a-c69033-g1-i1_180	100-PhyloMarker-eIF-5a-c69033-g1-i1_180	bead	genotyping	SWLX00000000	1323128	CCAACATGAAATGTACAAAAAGATAGTTTGGAAATCAAAAGAGTTATCAAAGAAACCAGTTTTAACCTGATTTTTAAAATTT
100-PhyloMarker-eIF-5a-c69033-g1-i1_225	100-PhyloMarker-eIF-5a-c69033-g1-i1_225	bead	genotyping	SWLX00000000	1323128	ATCAAAGAAACCAGTTTTAACCTGATTTTTAAAATTTTGCTTATATGGGGTGTGTCAAAAAAAGGTGTGTATATTTAAATTT
100-PhyloMarker-eIF-5a-c69033-g1-i1_270	100-PhyloMarker-eIF-5a-c69033-g1-i1_270	bead	genotyping	SWLX00000000	1323128	TGGGGTGTGTCAAAAAAAGGTGTGTATATTTAAATTTTCAATACACAGAGGGATTTAGAAAACCACAAAAATACAACCATGA
100-PhyloMarker-eIF-5a-c69033-g1-i1_315	100-PhyloMarker-eIF-5a-c69033-g1-i1_315	bead	genotyping	SWLX00000000	1323128	CAGAGGGATTTAGAAAACCACAAAAATACAACCATGAGAAACCAAAATGATGTCAAACTTTTGGGTTGTTTTCAGTAGAACT
100-PhyloMarker-eIF-5a-c69033-g1-i1_360	100-PhyloMarker-eIF-5a-c69033-g1-i1_360	bead	genotyping	SWLX00000000	1323128	AATGATGTCAAACTTTTGGGTTGTTTTCAGTAGAACTATTCCACTCATAAGGTGGATTTCCCTAACAATCATTCCTCAAATG
100-PhyloMarker-eIF-5a-c69033-g1-i1_405	100-PhyloMarker-eIF-5a-c69033-g1-i1_405	bead	genotyping	SWLX00000000	1323128	CATAAGGTGGATTTCCCTAACAATCATTCCTCAAATGAGACTGACGTTTTTTGGGAAAATAAATGACAGGGGCAATGTTACT
100-PhyloMarker-eIF-5a-c69033-g1-i1_450	100-PhyloMarker-eIF-5a-c69033-g1-i1_450	bead	genotyping	SWLX00000000	1323128	GTTTTTTGGGAAAATAAATGACAGGGGCAATGTTACTGCACTTGTTTTATATAAAATATCTACAAATAAAACAATGCATTTC
100-PhyloMarker-eIF-5a-c69033-g1-i1_495	100-PhyloMarker-eIF-5a-c69033-g1-i1_495	bead	genotyping	SWLX00000000	1323128	TTTATATAAAATATCTACAAATAAAACAATGCATTTCCATGTTTTTGTTCTTTTTACTGTTTTGTAATAACGCCCCGTTTAA
100-PhyloMarker-eIF-5a-c69033-g1-i1_540	100-PhyloMarker-eIF-5a-c69033-g1-i1_540	bead	genotyping	SWLX00000000	1323128	TGTTCTTTTTACTGTTTTGTAATAACGCCCCGTTTAAATAATAACCATAAGCTGCAGTAACTGTCTGGTGTTGTGAGGTATA
100-PhyloMarker-eIF-5a-c69033-g1-i1_585	100-PhyloMarker-eIF-5a-c69033-g1-i1_585	bead	genotyping	SWLX00000000	1323128	CATAAGCTGCAGTAACTGTCTGGTGTTGTGAGGTATATGTCTGTTCCTGTGTTAGTCCTTCTGTGTCTTGACGCCGACGGCC
100-PhyloMarker-eIF-5a-c69033-g1-i1_618	100-PhyloMarker-eIF-5a-c69033-g1-i1_618	bead	genotyping	SWLX00000000	1323128	TATATGTCTGTTCCTGTGTTAGTCCTTCTGTGTCTTGACGCCGACGGCCTTCTCTTCACCCATAGCAGTCATAACAGTTACC
101-PhyloMarker-eIF3-subunit-c67086-g1-i1_0	101-PhyloMarker-eIF3-subunit-c67086-g1-i1_0	bead	genotyping	SWLX00000000	1323128	TAAAAATAAAAAGAAAAAACAGAAAGCCATCGTTCGCATTGAGAGGGATGACCTTGGGTTGGCTGACGGCACAGGGGGAGAT
101-PhyloMarker-eIF3-subunit-c67086-g1-i1_45	101-PhyloMarker-eIF3-subunit-c67086-g1-i1_45	bead	genotyping	SWLX00000000	1323128	GGATGACCTTGGGTTGGCTGACGGCACAGGGGGAGATTTCTATGACGATGATGACGATTTCATTTAATGGCAGTGGTTACTA
101-PhyloMarker-eIF3-subunit-c67086-g1-i1_90	101-PhyloMarker-eIF3-subunit-c67086-g1-i1_90	bead	genotyping	SWLX00000000	1323128	CGATGATGACGATTTCATTTAATGGCAGTGGTTACTAGGCTTTTTTCAAGTTATCAATAATAATTCCCTTTTCATTTCTCCA
101-PhyloMarker-eIF3-subunit-c67086-g1-i1_135	101-PhyloMarker-eIF3-subunit-c67086-g1-i1_135	bead	genotyping	SWLX00000000	1323128	TCAAGTTATCAATAATAATTCCCTTTTCATTTCTCCATTTATTCTGACATCTGCTGGGTCTTTCCATTGTGCCTAACTTATC
101-PhyloMarker-eIF3-subunit-c67086-g1-i1_180	101-PhyloMarker-eIF3-subunit-c67086-g1-i1_180	bead	genotyping	SWLX00000000	1323128	GACATCTGCTGGGTCTTTCCATTGTGCCTAACTTATCTAGATTGGATTCCTGTTATTTTTACCTTTATATCTCAATCTAATT
101-PhyloMarker-eIF3-subunit-c67086-g1-i1_225	101-PhyloMarker-eIF3-subunit-c67086-g1-i1_225	bead	genotyping	SWLX00000000	1323128	ATTCCTGTTATTTTTACCTTTATATCTCAATCTAATTTCAAAATAGGTTGTCTCGTGAAGGTTTTTTAAATGTAACATTATA
101-PhyloMarker-eIF3-subunit-c67086-g1-i1_270	101-PhyloMarker-eIF3-subunit-c67086-g1-i1_270	bead	genotyping	SWLX00000000	1323128	GGTTGTCTCGTGAAGGTTTTTTAAATGTAACATTATATTAAAAAATGTAAAAAACAAATTGTAATTTCGATTTAAAGTCAAA
101-PhyloMarker-eIF3-subunit-c67086-g1-i1_315	101-PhyloMarker-eIF3-subunit-c67086-g1-i1_315	bead	genotyping	SWLX00000000	1323128	TGTAAAAAACAAATTGTAATTTCGATTTAAAGTCAAATCAAGTTACCTAATACTTTTGATACCTATTTGAAAGTCACTTATT
101-PhyloMarker-eIF3-subunit-c67086-g1-i1_360	101-PhyloMarker-eIF3-subunit-c67086-g1-i1_360	bead	genotyping	SWLX00000000	1323128	CCTAATACTTTTGATACCTATTTGAAAGTCACTTATTATGTAACTGGTTCAGAAATTGACTGTGTTATCTGGTTGAAAATTG
101-PhyloMarker-eIF3-subunit-c67086-g1-i1_405	101-PhyloMarker-eIF3-subunit-c67086-g1-i1_405	bead	genotyping	SWLX00000000	1323128	GGTTCAGAAATTGACTGTGTTATCTGGTTGAAAATTGCCCGCAGACGTCAATTTCTTGCTTGCTAGTTCTATTTCAAGACAT
101-PhyloMarker-eIF3-subunit-c67086-g1-i1_450	101-PhyloMarker-eIF3-subunit-c67086-g1-i1_450	bead	genotyping	SWLX00000000	1323128	CGTCAATTTCTTGCTTGCTAGTTCTATTTCAAGACATAAAAGGTTAGATATTATTTGACCTTTGAAAGCACTTTGGTAAGAA
101-PhyloMarker-eIF3-subunit-c67086-g1-i1_495	101-PhyloMarker-eIF3-subunit-c67086-g1-i1_495	bead	genotyping	SWLX00000000	1323128	AGATATTATTTGACCTTTGAAAGCACTTTGGTAAGAAATTGTACATCAGCATTGACACAACCATTAACTAAATGCTACAAAC
101-PhyloMarker-eIF3-subunit-c67086-g1-i1_540	101-PhyloMarker-eIF3-subunit-c67086-g1-i1_540	bead	genotyping	SWLX00000000	1323128	TCAGCATTGACACAACCATTAACTAAATGCTACAAACAGATTTGCATCATTTGAAACTGATTGTTGGCACCTTCCTTTTTTT
101-PhyloMarker-eIF3-subunit-c67086-g1-i1_585	101-PhyloMarker-eIF3-subunit-c67086-g1-i1_585	bead	genotyping	SWLX00000000	1323128	ATCATTTGAAACTGATTGTTGGCACCTTCCTTTTTTTTTAAAGAAAAGTGAAAATTTGCTTATCTTTTGTCATTATAGAATA
101-PhyloMarker-eIF3-subunit-c67086-g1-i1_618	101-PhyloMarker-eIF3-subunit-c67086-g1-i1_618	bead	genotyping	SWLX00000000	1323128	TTTTTTAAAGAAAAGTGAAAATTTGCTTATCTTTTGTCATTATAGAATATTGATTCACAGGTTTGAGCTAATACTTTTGATT
102-PhyloMarker-FKBP-C-c46067-g1-i1_0	102-PhyloMarker-FKBP-C-c46067-g1-i1_0	bead	genotyping	SWLX00000000	1323128	TGTATCAACTTATCAGATTGAAGGATATTTGCCGTTTTCAATGTCTGCATTTTTAAGAAACCTTTTTAAAAGAGTTCTTGGA
102-PhyloMarker-FKBP-C-c46067-g1-i1_45	102-PhyloMarker-FKBP-C-c46067-g1-i1_45	bead	genotyping	SWLX00000000	1323128	TGCATTTTTAAGAAACCTTTTTAAAAGAGTTCTTGGAGGACAAATTGGAAAAGAAAGTGCTACTTTAAGTTCTAAACATTTC
102-PhyloMarker-FKBP-C-c46067-g1-i1_90	102-PhyloMarker-FKBP-C-c46067-g1-i1_90	bead	genotyping	SWLX00000000	1323128	TGGAAAAGAAAGTGCTACTTTAAGTTCTAAACATTTCAAGGGGGTTGAAATTGAAACTTTAGTCCCTGGTGACGGTGTAACA
102-PhyloMarker-FKBP-C-c46067-g1-i1_135	102-PhyloMarker-FKBP-C-c46067-g1-i1_135	bead	genotyping	SWLX00000000	1323128	TGAAATTGAAACTTTAGTCCCTGGTGACGGTGTAACATTTGCTGAGAAAGGGGACATTGTGGTTGTACACTATACTGGAATG
102-PhyloMarker-FKBP-C-c46067-g1-i1_180	102-PhyloMarker-FKBP-C-c46067-g1-i1_180	bead	genotyping	SWLX00000000	1323128	GAAAGGGGACATTGTGGTTGTACACTATACTGGAATGTTAGTTGATGGAAAGCAATTTGATTCTTCAAGGGACAGGGGTCAA
102-PhyloMarker-FKBP-C-c46067-g1-i1_225	102-PhyloMarker-FKBP-C-c46067-g1-i1_225	bead	genotyping	SWLX00000000	1323128	TGGAAAGCAATTTGATTCTTCAAGGGACAGGGGTCAACCTTTTCAAACAAAAATTGGAGTGGGACAAGTTATTGCTGGATGG
102-PhyloMarker-FKBP-C-c46067-g1-i1_270	102-PhyloMarker-FKBP-C-c46067-g1-i1_270	bead	genotyping	SWLX00000000	1323128	AACAAAAATTGGAGTGGGACAAGTTATTGCTGGATGGGATGAGGGCTTCACTAAGCTCAGTGTTGGCCAAAGAGCAAAGTTA
102-PhyloMarker-FKBP-C-c46067-g1-i1_315	102-PhyloMarker-FKBP-C-c46067-g1-i1_315	bead	genotyping	SWLX00000000	1323128	CTTCACTAAGCTCAGTGTTGGCCAAAGAGCAAAGTTAACCATTTGTCCAGAGCTGGCTTATGGGTCAAGAGGAGCTGGTGGA
102-PhyloMarker-FKBP-C-c46067-g1-i1_360	102-PhyloMarker-FKBP-C-c46067-g1-i1_360	bead	genotyping	SWLX00000000	1323128	TCCAGAGCTGGCTTATGGGTCAAGAGGAGCTGGTGGAGTTATTCCCCCTGATGCTACATTGGTTTTTGATGTGGAACTCTTA
102-PhyloMarker-FKBP-C-c46067-g1-i1_405	102-PhyloMarker-FKBP-C-c46067-g1-i1_405	bead	genotyping	SWLX00000000	1323128	CCCTGATGCTACATTGGTTTTTGATGTGGAACTCTTAGATATCAAACCAGCTAACAGTTTAAAAAAGAGAGAAAAGCCTCCA
102-PhyloMarker-FKBP-C-c46067-g1-i1_450	102-PhyloMarker-FKBP-C-c46067-g1-i1_450	bead	genotyping	SWLX00000000	1323128	ACCAGCTAACAGTTTAAAAAAGAGAGAAAAGCCTCCATTGTTATAAAGTGGTTATTTTTTAATCAGATCACTAGCAAGTCTA
102-PhyloMarker-FKBP-C-c46067-g1-i1_495	102-PhyloMarker-FKBP-C-c46067-g1-i1_495	bead	genotyping	SWLX00000000	1323128	AAGTGGTTATTTTTTAATCAGATCACTAGCAAGTCTACAACTTCAGATAGGCCTTTTTTCAGACATGGTTAAGTATCCTAGT
102-PhyloMarker-FKBP-C-c46067-g1-i1_540	102-PhyloMarker-FKBP-C-c46067-g1-i1_540	bead	genotyping	SWLX00000000	1323128	GATAGGCCTTTTTTCAGACATGGTTAAGTATCCTAGTAATAAAAGTGTAATGCTATCCACTGCAGCTAACCCATATATGATT
102-PhyloMarker-FKBP-C-c46067-g1-i1_585	102-PhyloMarker-FKBP-C-c46067-g1-i1_585	bead	genotyping	SWLX00000000	1323128	TGTAATGCTATCCACTGCAGCTAACCCATATATGATTTAAGATATTATTAAGGATCTTGGCTATACACTTAGCCTCTAAGAA
102-PhyloMarker-FKBP-C-c46067-g1-i1_618	102-PhyloMarker-FKBP-C-c46067-g1-i1_618	bead	genotyping	SWLX00000000	1323128	GATTTAAGATATTATTAAGGATCTTGGCTATACACTTAGCCTCTAAGAAAAACAAAGGATATAATTATATTCAGAGAATTTC
103-PhyloMarker-PDZ-c66881-g1-i1_0	103-PhyloMarker-PDZ-c66881-g1-i1_0	bead	genotyping	SWLX00000000	1323128	AATATAAAGAAAAGAAAGAAAATAACACTTGTTTGAGTGCACAGTTCAATTTAATATTTTTCTCTCTGTTTTTTTTCGCTTG
103-PhyloMarker-PDZ-c66881-g1-i1_45	103-PhyloMarker-PDZ-c66881-g1-i1_45	bead	genotyping	SWLX00000000	1323128	TCAATTTAATATTTTTCTCTCTGTTTTTTTTCGCTTGATGGCATTGAACAAAATCATAAATTTTTCAGAGAACTACACTGTT
103-PhyloMarker-PDZ-c66881-g1-i1_90	103-PhyloMarker-PDZ-c66881-g1-i1_90	bead	genotyping	SWLX00000000	1323128	GAACAAAATCATAAATTTTTCAGAGAACTACACTGTTCTCATGTTATTTAGATGTTGACGATGTTAACACTTTGCAACATTA
103-PhyloMarker-PDZ-c66881-g1-i1_135	103-PhyloMarker-PDZ-c66881-g1-i1_135	bead	genotyping	SWLX00000000	1323128	ATTTAGATGTTGACGATGTTAACACTTTGCAACATTATTTTTAATACTTCATTTTTTTTTTTTATTCCTTCATTTGATACTT
103-PhyloMarker-PDZ-c66881-g1-i1_180	103-PhyloMarker-PDZ-c66881-g1-i1_180	bead	genotyping	SWLX00000000	1323128	ACTTCATTTTTTTTTTTTATTCCTTCATTTGATACTTTTTTTTGGAAATGACATTCTCCTTTACTATGTTTCGTAATCAAGT
103-PhyloMarker-PDZ-c66881-g1-i1_225	103-PhyloMarker-PDZ-c66881-g1-i1_225	bead	genotyping	SWLX00000000	1323128	AAATGACATTCTCCTTTACTATGTTTCGTAATCAAGTAAATGATAAAAAAGATTGTTATTTACTTAAATAGCTAACGACATT
103-PhyloMarker-PDZ-c66881-g1-i1_270	103-PhyloMarker-PDZ-c66881-g1-i1_270	bead	genotyping	SWLX00000000	1323128	AAAAAGATTGTTATTTACTTAAATAGCTAACGACATTATCACAAATAAAAGGTAGGGAATCCTTTTCTGAAAATGTACTTAC
103-PhyloMarker-PDZ-c66881-g1-i1_315	103-PhyloMarker-PDZ-c66881-g1-i1_315	bead	genotyping	SWLX00000000	1323128	TAAAAGGTAGGGAATCCTTTTCTGAAAATGTACTTACAGCATACCAAGAAAATAAGCGAGTCTTGAATGGCAATGTGAAGGT
103-PhyloMarker-PDZ-c66881-g1-i1_360	103-PhyloMarker-PDZ-c66881-g1-i1_360	bead	genotyping	SWLX00000000	1323128	AAGAAAATAAGCGAGTCTTGAATGGCAATGTGAAGGTATTGGCCAATACATTGCATCCATAACCTTTTTTCACTGCCTATTA
103-PhyloMarker-PDZ-c66881-g1-i1_405	103-PhyloMarker-PDZ-c66881-g1-i1_405	bead	genotyping	SWLX00000000	1323128	ATACATTGCATCCATAACCTTTTTTCACTGCCTATTACTGTAGAGAATTATGATGAACAAATAAGATTTTTGTCCAGCATAT
103-PhyloMarker-PDZ-c66881-g1-i1_450	103-PhyloMarker-PDZ-c66881-g1-i1_450	bead	genotyping	SWLX00000000	1323128	AATTATGATGAACAAATAAGATTTTTGTCCAGCATATCTCTTATAAATCCAACAAACATTTCTTGGTATATTTAAACATTTG
103-PhyloMarker-PDZ-c66881-g1-i1_495	103-PhyloMarker-PDZ-c66881-g1-i1_495	bead	genotyping	SWLX00000000	1323128	AATCCAACAAACATTTCTTGGTATATTTAAACATTTGACTGGTACTCTGTTAAAACTCTTTCTTTGATAAAGGGCTTAAAAA
103-PhyloMarker-PDZ-c66881-g1-i1_540	103-PhyloMarker-PDZ-c66881-g1-i1_540	bead	genotyping	SWLX00000000	1323128	TCTGTTAAAACTCTTTCTTTGATAAAGGGCTTAAAAAATGATACAACAAATAGATGCAAAAACACTTGATAGAACAATTAAA
103-PhyloMarker-PDZ-c66881-g1-i1_585	103-PhyloMarker-PDZ-c66881-g1-i1_585	bead	genotyping	SWLX00000000	1323128	ACAAATAGATGCAAAAACACTTGATAGAACAATTAAAGTTGTGTGAGATCAATCTTTAGAAAATAATTGTAAACACACACTT
103-PhyloMarker-PDZ-c66881-g1-i1_618	103-PhyloMarker-PDZ-c66881-g1-i1_618	bead	genotyping	SWLX00000000	1323128	TAAAGTTGTGTGAGATCAATCTTTAGAAAATAATTGTAAACACACACTTCTGCTTAAGATGATCAAATTCCAGTGATGGTCG
104-PhyloMarker-14-3-3-c69080-g1-i1_0	104-PhyloMarker-14-3-3-c69080-g1-i1_0	bead	genotyping	SWLX00000000	1323128	CTTAAATGCTCAGCTTGTCATGTTGTGTAATGCAAAAACGCTTTGACAGCCAAACAGATGCATTTATTTATTTTGGATGATT
104-PhyloMarker-14-3-3-c69080-g1-i1_45	104-PhyloMarker-14-3-3-c69080-g1-i1_45	bead	genotyping	SWLX00000000	1323128	ACAGCCAAACAGATGCATTTATTTATTTTGGATGATTTATTGTGTGATAAAACGTGAACTGTTGAAAAAGAATAAAAAGCCA
104-PhyloMarker-14-3-3-c69080-g1-i1_90	104-PhyloMarker-14-3-3-c69080-g1-i1_90	bead	genotyping	SWLX00000000	1323128	GATAAAACGTGAACTGTTGAAAAAGAATAAAAAGCCAAATTAAATTTTATATTGAAATCAATTTTTTTTATGTTAGTGGAAA
104-PhyloMarker-14-3-3-c69080-g1-i1_135	104-PhyloMarker-14-3-3-c69080-g1-i1_135	bead	genotyping	SWLX00000000	1323128	TTTATATTGAAATCAATTTTTTTTATGTTAGTGGAAAAAAAACAACATAAATTTCTGCTGGAGCAGATTTCTTCTGTTATAC
104-PhyloMarker-14-3-3-c69080-g1-i1_180	104-PhyloMarker-14-3-3-c69080-g1-i1_180	bead	genotyping	SWLX00000000	1323128	CATAAATTTCTGCTGGAGCAGATTTCTTCTGTTATACTGAATTTGTTTGCCATGTTTAGTAAATTTTCTGTTTTTAACCCTG
104-PhyloMarker-14-3-3-c69080-g1-i1_225	104-PhyloMarker-14-3-3-c69080-g1-i1_225	bead	genotyping	SWLX00000000	1323128	TTTGCCATGTTTAGTAAATTTTCTGTTTTTAACCCTGCTGGTTATCAAACACTCTTATTCTCCCTTTTCCAAAAATTCAAAA
104-PhyloMarker-14-3-3-c69080-g1-i1_270	104-PhyloMarker-14-3-3-c69080-g1-i1_270	bead	genotyping	SWLX00000000	1323128	CAAACACTCTTATTCTCCCTTTTCCAAAAATTCAAAATCTTCAAGTTTACAATTCGCAATACAATGATCAGATTGGTTGATA
104-PhyloMarker-14-3-3-c69080-g1-i1_315	104-PhyloMarker-14-3-3-c69080-g1-i1_315	bead	genotyping	SWLX00000000	1323128	TTTACAATTCGCAATACAATGATCAGATTGGTTGATATAAATGGTTCTGATAGTTGTTCAAGACCACTTGGCAGCTTGGCTG
104-PhyloMarker-14-3-3-c69080-g1-i1_360	104-PhyloMarker-14-3-3-c69080-g1-i1_360	bead	genotyping	SWLX00000000	1323128	TCTGATAGTTGTTCAAGACCACTTGGCAGCTTGGCTGCGCGCGTGGGGAATCAAGCTGAATGTTCTTCTTTTACACTTATTA
104-PhyloMarker-14-3-3-c69080-g1-i1_405	104-PhyloMarker-14-3-3-c69080-g1-i1_405	bead	genotyping	SWLX00000000	1323128	GGGAATCAAGCTGAATGTTCTTCTTTTACACTTATTAATTATTAATTCATACGCTATAACAATCATTATGTACGTCATAATT
104-PhyloMarker-14-3-3-c69080-g1-i1_450	104-PhyloMarker-14-3-3-c69080-g1-i1_450	bead	genotyping	SWLX00000000	1323128	TTCATACGCTATAACAATCATTATGTACGTCATAATTTTTAACAAATGTAGTCCTGATATACTTGTGTGATATACAAAATCT
104-PhyloMarker-14-3-3-c69080-g1-i1_495	104-PhyloMarker-14-3-3-c69080-g1-i1_495	bead	genotyping	SWLX00000000	1323128	ATGTAGTCCTGATATACTTGTGTGATATACAAAATCTTTTACACTTTTGTTTGTGTTGCACCCAGTGAATAGAGAGATTGGC
104-PhyloMarker-14-3-3-c69080-g1-i1_540	104-PhyloMarker-14-3-3-c69080-g1-i1_540	bead	genotyping	SWLX00000000	1323128	TTTGTTTGTGTTGCACCCAGTGAATAGAGAGATTGGCTGTTTGAGATAAAGAATGAGTGAGCGCTTGTGACAACATGTCTGA
104-PhyloMarker-14-3-3-c69080-g1-i1_585	104-PhyloMarker-14-3-3-c69080-g1-i1_585	bead	genotyping	SWLX00000000	1323128	ATAAAGAATGAGTGAGCGCTTGTGACAACATGTCTGAAATGATTGCGTTTGACTGTTTCATTTTGAAATGAATTTTCTTCCT
104-PhyloMarker-14-3-3-c69080-g1-i1_618	104-PhyloMarker-14-3-3-c69080-g1-i1_618	bead	genotyping	SWLX00000000	1323128	CTGAAATGATTGCGTTTGACTGTTTCATTTTGAAATGAATTTTCTTCCTCTTTAACTCCATTGTTACCTTGTATTATTTGTT
105-PhyloMarker-adh-short-C2-c67024-g2-i1_0	105-PhyloMarker-adh-short-C2-c67024-g2-i1_0	bead	genotyping	SWLX00000000	1323128	GTTCCCCCGGAGGCAACCAGATGACCGGCACTTCCATCATCATGGACGGCGGGTGGACGGCTTGTTAACATGGCCTAAAATA
105-PhyloMarker-adh-short-C2-c67024-g2-i1_45	105-PhyloMarker-adh-short-C2-c67024-g2-i1_45	bead	genotyping	SWLX00000000	1323128	ACGGCGGGTGGACGGCTTGTTAACATGGCCTAAAATATTACTATTTGTTTGGCTTAAGATAAGGCTCATCTATCGTCATTGA
105-PhyloMarker-adh-short-C2-c67024-g2-i1_90	105-PhyloMarker-adh-short-C2-c67024-g2-i1_90	bead	genotyping	SWLX00000000	1323128	TGTTTGGCTTAAGATAAGGCTCATCTATCGTCATTGACGAAGGATGGACGGCTTGTTGAAATGGCCAAATTTATAACTGTTT
105-PhyloMarker-adh-short-C2-c67024-g2-i1_135	105-PhyloMarker-adh-short-C2-c67024-g2-i1_135	bead	genotyping	SWLX00000000	1323128	GGACGGCTTGTTGAAATGGCCAAATTTATAACTGTTTGTTTGGCTTAAGATAAGGCACATCCAATCTCATGAATGTGCGATA
105-PhyloMarker-adh-short-C2-c67024-g2-i1_180	105-PhyloMarker-adh-short-C2-c67024-g2-i1_180	bead	genotyping	SWLX00000000	1323128	TAAGATAAGGCACATCCAATCTCATGAATGTGCGATAGACGGCCTGTTGAGGGGACATGACTTTAAATCATATATATATGGA
105-PhyloMarker-adh-short-C2-c67024-g2-i1_225	105-PhyloMarker-adh-short-C2-c67024-g2-i1_225	bead	genotyping	SWLX00000000	1323128	GTTGAGGGGACATGACTTTAAATCATATATATATGGACACAAAATTTTCGATTATTTTGGCTTGTGATAAGGCCAATTTGTT
105-PhyloMarker-adh-short-C2-c67024-g2-i1_270	105-PhyloMarker-adh-short-C2-c67024-g2-i1_270	bead	genotyping	SWLX00000000	1323128	TTTCGATTATTTTGGCTTGTGATAAGGCCAATTTGTTTGTTTTTTTTCATTGGGTTCCTAAAAGGACCAAAAAAGATTTTTG
105-PhyloMarker-adh-short-C2-c67024-g2-i1_315	105-PhyloMarker-adh-short-C2-c67024-g2-i1_315	bead	genotyping	SWLX00000000	1323128	TTCATTGGGTTCCTAAAAGGACCAAAAAAGATTTTTGTTTTAGTATCTTGGCAAAAAGAAAAAAGTTTTTAATATATACAAT
105-PhyloMarker-adh-short-C2-c67024-g2-i1_360	105-PhyloMarker-adh-short-C2-c67024-g2-i1_360	bead	genotyping	SWLX00000000	1323128	TCTTGGCAAAAAGAAAAAAGTTTTTAATATATACAATTAATTTCTTTGTTTTGTTTGATGTTTGCATGGACAATCAAAAAGA
105-PhyloMarker-adh-short-C2-c67024-g2-i1_405	105-PhyloMarker-adh-short-C2-c67024-g2-i1_405	bead	genotyping	SWLX00000000	1323128	TTGTTTTGTTTGATGTTTGCATGGACAATCAAAAAGAAAATGTTTTTGTAAATTTGTGGTATAAAACCTATCTAACAAAAAA
105-PhyloMarker-adh-short-C2-c67024-g2-i1_450	105-PhyloMarker-adh-short-C2-c67024-g2-i1_450	bead	genotyping	SWLX00000000	1323128	TTGTAAATTTGTGGTATAAAACCTATCTAACAAAAAAAAAATGGTTTTGTATAGAAAATCAATTAACTATTTGATATCTATA
105-PhyloMarker-adh-short-C2-c67024-g2-i1_495	105-PhyloMarker-adh-short-C2-c67024-g2-i1_495	bead	genotyping	SWLX00000000	1323128	TTTGTATAGAAAATCAATTAACTATTTGATATCTATAATTCAATTTTTATCTTGAGTACAAGGTATTTGTTGACAATAATTG
105-PhyloMarker-adh-short-C2-c67024-g2-i1_540	105-PhyloMarker-adh-short-C2-c67024-g2-i1_540	bead	genotyping	SWLX00000000	1323128	TTTATCTTGAGTACAAGGTATTTGTTGACAATAATTGATACCTTTACTTAAGACAAAATCCACTGCCCTGCATCATATCAAT
105-PhyloMarker-adh-short-C2-c67024-g2-i1_585	105-PhyloMarker-adh-short-C2-c67024-g2-i1_585	bead	genotyping	SWLX00000000	1323128	ACTTAAGACAAAATCCACTGCCCTGCATCATATCAATTTGAATAAAAACATCTATTGCTTTGGCTTATGAAAGGGCCAATTT
105-PhyloMarker-adh-short-C2-c67024-g2-i1_618	105-PhyloMarker-adh-short-C2-c67024-g2-i1_618	bead	genotyping	SWLX00000000	1323128	CAATTTGAATAAAAACATCTATTGCTTTGGCTTATGAAAGGGCCAATTTACATTTTTCCTTCGCTTAAAGTACTGAGAAAGG
106-PhyloMarker-Acyl-ACP-TE-c21026-g1-i1_0	106-PhyloMarker-Acyl-ACP-TE-c21026-g1-i1_0	bead	genotyping	SWLX00000000	1323128	AAACAAATGACTGCACTTTGGCCTCAAACAAAAACTGTCCTGTGTCTTAATTTTCTTCACTCAAATAATGGCCACACAGGTC
106-PhyloMarker-Acyl-ACP-TE-c21026-g1-i1_44	106-PhyloMarker-Acyl-ACP-TE-c21026-g1-i1_44	bead	genotyping	SWLX00000000	1323128	TCTTAATTTTCTTCACTCAAATAATGGCCACACAGGTCACAGATTACCGTTTAGATATCTCGGATTCTGGATTGTTTGCAGA
106-PhyloMarker-Acyl-ACP-TE-c21026-g1-i1_88	106-PhyloMarker-Acyl-ACP-TE-c21026-g1-i1_88	bead	genotyping	SWLX00000000	1323128	TACCGTTTAGATATCTCGGATTCTGGATTGTTTGCAGAGAGCCACTTCCCTGGCATTTCTTATGATGATTATGACAGATGTG
106-PhyloMarker-Acyl-ACP-TE-c21026-g1-i1_132	106-PhyloMarker-Acyl-ACP-TE-c21026-g1-i1_132	bead	genotyping	SWLX00000000	1323128	CTTCCCTGGCATTTCTTATGATGATTATGACAGATGTGGTGGAATTGCCCCTTGGAAAATTTGCCGAATGTTTGAAGCAGGC
106-PhyloMarker-Acyl-ACP-TE-c21026-g1-i1_176	106-PhyloMarker-Acyl-ACP-TE-c21026-g1-i1_176	bead	genotyping	SWLX00000000	1323128	TTGCCCCTTGGAAAATTTGCCGAATGTTTGAAGCAGGCCGATCCGTCCCATTTTTTCAAGGCAATTTTCTTCAATTCAAAGA
106-PhyloMarker-Acyl-ACP-TE-c21026-g1-i1_220	106-PhyloMarker-Acyl-ACP-TE-c21026-g1-i1_220	bead	genotyping	SWLX00000000	1323128	GTCCCATTTTTTCAAGGCAATTTTCTTCAATTCAAAGAACTCAAATCAGATCATTTAGGCTTTTTTGTACTCGGAGGAGATT
106-PhyloMarker-Acyl-ACP-TE-c21026-g1-i1_264	106-PhyloMarker-Acyl-ACP-TE-c21026-g1-i1_264	bead	genotyping	SWLX00000000	1323128	ATCAGATCATTTAGGCTTTTTTGTACTCGGAGGAGATTATTACTTTGATCCTTGCATCTGGGAAGTAGCTCGGAAATATCAG
106-PhyloMarker-Acyl-ACP-TE-c21026-g1-i1_308	106-PhyloMarker-Acyl-ACP-TE-c21026-g1-i1_308	bead	genotyping	SWLX00000000	1323128	TTGATCCTTGCATCTGGGAAGTAGCTCGGAAATATCAGTATTTCCCTTACAAAATATCAATTGAACTTATTAATCAAGGTGA
106-PhyloMarker-Acyl-ACP-TE-c21026-g1-i1_352	106-PhyloMarker-Acyl-ACP-TE-c21026-g1-i1_352	bead	genotyping	SWLX00000000	1323128	CCTTACAAAATATCAATTGAACTTATTAATCAAGGTGAATCTTCTCTTACTTTTAGAGAAGTTCTTACAAACACACTAGATG
106-PhyloMarker-Acyl-ACP-TE-c21026-g1-i1_396	106-PhyloMarker-Acyl-ACP-TE-c21026-g1-i1_396	bead	genotyping	SWLX00000000	1323128	TCTTACTTTTAGAGAAGTTCTTACAAACACACTAGATGGCAAAGAAATAGCAACATTTTACGGAAAGTTGGTATATGTAGAC
106-PhyloMarker-Acyl-ACP-TE-c21026-g1-i1_440	106-PhyloMarker-Acyl-ACP-TE-c21026-g1-i1_440	bead	genotyping	SWLX00000000	1323128	AAATAGCAACATTTTACGGAAAGTTGGTATATGTAGACAAAAGAGCAAAACGGTCTCAGGTTTTGCCCTATTGGCACCGAAT
106-PhyloMarker-Acyl-ACP-TE-c21026-g1-i1_484	106-PhyloMarker-Acyl-ACP-TE-c21026-g1-i1_484	bead	genotyping	SWLX00000000	1323128	GCAAAACGGTCTCAGGTTTTGCCCTATTGGCACCGAATGAAATATCGCAGTGTTGAAACTCCCGACAGAGTCAGAATTGATT
106-PhyloMarker-Acyl-ACP-TE-c21026-g1-i1_528	106-PhyloMarker-Acyl-ACP-TE-c21026-g1-i1_528	bead	genotyping	SWLX00000000	1323128	TCGCAGTGTTGAAACTCCCGACAGAGTCAGAATTGATTTATCCCTTCGAAAAGTACCTGAGAATGCTTCACATGTAAAACTT
106-PhyloMarker-Acyl-ACP-TE-c21026-g1-i1_572	106-PhyloMarker-Acyl-ACP-TE-c21026-g1-i1_572	bead	genotyping	SWLX00000000	1323128	TTCGAAAAGTACCTGAGAATGCTTCACATGTAAAACTTCAAGTGTGTGCCAGCGATGCAGATCATAATGGTCATACCAATCA
106-PhyloMarker-Acyl-ACP-TE-c21026-g1-i1_615	106-PhyloMarker-Acyl-ACP-TE-c21026-g1-i1_615	bead	genotyping	SWLX00000000	1323128	GTGTGCCAGCGATGCAGATCATAATGGTCATACCAATCAGGCAACCTATGTGAGATTTTGTCTTGATGCTGCAGAGTCAATC
107-PhyloMarker-UPF0121-c65715-g1-i1_0	107-PhyloMarker-UPF0121-c65715-g1-i1_0	bead	genotyping	SWLX00000000	1323128	AGGACATTGTTTGCAGAGTTCCGTGTGGCAACAGAGTACCTGGTATCAAAGCCCCAGTGTCCACAGTTTCTGCGGAATGCCT
107-PhyloMarker-UPF0121-c65715-g1-i1_45	107-PhyloMarker-UPF0121-c65715-g1-i1_45	bead	genotyping	SWLX00000000	1323128	TCAAAGCCCCAGTGTCCACAGTTTCTGCGGAATGCCTGCTTCAGCGGTATTGGATTTATATCCCGCCTGGCACCTCAAGTGC
107-PhyloMarker-UPF0121-c65715-g1-i1_90	107-PhyloMarker-UPF0121-c65715-g1-i1_90	bead	genotyping	SWLX00000000	1323128	GGTATTGGATTTATATCCCGCCTGGCACCTCAAGTGCAGACAGCGTAGAGAGACACAGATCCATCTCAACGGGTTGATTCAT
107-PhyloMarker-UPF0121-c65715-g1-i1_135	107-PhyloMarker-UPF0121-c65715-g1-i1_135	bead	genotyping	SWLX00000000	1323128	TAGAGAGACACAGATCCATCTCAACGGGTTGATTCATGGGGCCCATCTTCATACTAATACTTGGAACAAAGTCATCTGTTTC
107-PhyloMarker-UPF0121-c65715-g1-i1_180	107-PhyloMarker-UPF0121-c65715-g1-i1_180	bead	genotyping	SWLX00000000	1323128	TCTTCATACTAATACTTGGAACAAAGTCATCTGTTTCAAACACACATATAGTACAAATCATTTCAAAGCCTGTCATTAAACA
107-PhyloMarker-UPF0121-c65715-g1-i1_225	107-PhyloMarker-UPF0121-c65715-g1-i1_225	bead	genotyping	SWLX00000000	1323128	ATATAGTACAAATCATTTCAAAGCCTGTCATTAAACACACTCATTTACTCATGAACAAACTTGTCATCATTCAATCTCATTA
107-PhyloMarker-UPF0121-c65715-g1-i1_270	107-PhyloMarker-UPF0121-c65715-g1-i1_270	bead	genotyping	SWLX00000000	1323128	TACTCATGAACAAACTTGTCATCATTCAATCTCATTAAGATATACTTAAACTTCACAAATACTCATTAGATCATACATAGCT
107-PhyloMarker-UPF0121-c65715-g1-i1_315	107-PhyloMarker-UPF0121-c65715-g1-i1_315	bead	genotyping	SWLX00000000	1323128	TTAAACTTCACAAATACTCATTAGATCATACATAGCTGACGTTCATAAATACACACATTAATTCATATGATTGACCAGTGTC
107-PhyloMarker-UPF0121-c65715-g1-i1_360	107-PhyloMarker-UPF0121-c65715-g1-i1_360	bead	genotyping	SWLX00000000	1323128	TAAATACACACATTAATTCATATGATTGACCAGTGTCACAAACAAAAAAACATTAAAATAGAATAATTTCATTGATGAAAAT
107-PhyloMarker-UPF0121-c65715-g1-i1_405	107-PhyloMarker-UPF0121-c65715-g1-i1_405	bead	genotyping	SWLX00000000	1323128	AAAAACATTAAAATAGAATAATTTCATTGATGAAAATGAGTTATTTCGATTCTCATATATATATATGTTTATAAAAAAGATG
107-PhyloMarker-UPF0121-c65715-g1-i1_450	107-PhyloMarker-UPF0121-c65715-g1-i1_450	bead	genotyping	SWLX00000000	1323128	TCGATTCTCATATATATATATGTTTATAAAAAAGATGTCAATTGTTTTCTGAAATGTAAAAGTTTGACACTAAAATCACATA
107-PhyloMarker-UPF0121-c65715-g1-i1_495	107-PhyloMarker-UPF0121-c65715-g1-i1_495	bead	genotyping	SWLX00000000	1323128	TTTCTGAAATGTAAAAGTTTGACACTAAAATCACATAAGGCCCTGAAGACCAACAGAACATTTTTTTTTTTAAATATTTTTT
107-PhyloMarker-UPF0121-c65715-g1-i1_540	107-PhyloMarker-UPF0121-c65715-g1-i1_540	bead	genotyping	SWLX00000000	1323128	AAGACCAACAGAACATTTTTTTTTTTAAATATTTTTTTTTTCAATATTGCAATATTCATGTTGCAAATGTTTTCCAGAATGC
107-PhyloMarker-UPF0121-c65715-g1-i1_585	107-PhyloMarker-UPF0121-c65715-g1-i1_585	bead	genotyping	SWLX00000000	1323128	ATTGCAATATTCATGTTGCAAATGTTTTCCAGAATGCTTTTGTGCATTTTTATTTTCATTTATCATTTGTTTCCTTGATAAG
108-PhyloMarker-Cytochrom-B561-c66114-g1-i1_0	108-PhyloMarker-Cytochrom-B561-c66114-g1-i1_0	bead	genotyping	SWLX00000000	1323128	GAAGGAAAAACCTCTAAAATACTCCAGAAATCTTAAATGCACAAAAACAATTTGAGAAAGAGATAAACAAAACCTTATAACC
108-PhyloMarker-Cytochrom-B561-c66114-g1-i1_44	108-PhyloMarker-Cytochrom-B561-c66114-g1-i1_44	bead	genotyping	SWLX00000000	1323128	AAACAATTTGAGAAAGAGATAAACAAAACCTTATAACCAAATAAATTGAGATTTTGACATAATTAAATATGCAAAGAAAATA
108-PhyloMarker-Cytochrom-B561-c66114-g1-i1_88	108-PhyloMarker-Cytochrom-B561-c66114-g1-i1_88	bead	genotyping	SWLX00000000	1323128	ATTGAGATTTTGACATAATTAAATATGCAAAGAAAATATATCACAAGTGATCACGATTTGTCTCATCCAGTGTTTGATCGGT
108-PhyloMarker-Cytochrom-B561-c66114-g1-i1_132	108-PhyloMarker-Cytochrom-B561-c66114-g1-i1_132	bead	genotyping	SWLX00000000	1323128	AAGTGATCACGATTTGTCTCATCCAGTGTTTGATCGGTCCAATATCAAGTGTAAGTTTGCTGGTATTTCCTTTTCAGGGGTT
108-PhyloMarker-Cytochrom-B561-c66114-g1-i1_176	108-PhyloMarker-Cytochrom-B561-c66114-g1-i1_176	bead	genotyping	SWLX00000000	1323128	TCAAGTGTAAGTTTGCTGGTATTTCCTTTTCAGGGGTTAGGGTCCATTGCCGGGGCTGGGGGTCAGGGCTCTTGGAAGGTTG
108-PhyloMarker-Cytochrom-B561-c66114-g1-i1_220	108-PhyloMarker-Cytochrom-B561-c66114-g1-i1_220	bead	genotyping	SWLX00000000	1323128	CATTGCCGGGGCTGGGGGTCAGGGCTCTTGGAAGGTTGGGGGATAGCTCCAGCAGCTCATTAGGGGAGGGGAGGATGGGGGT
108-PhyloMarker-Cytochrom-B561-c66114-g1-i1_263	108-PhyloMarker-Cytochrom-B561-c66114-g1-i1_263	bead	genotyping	SWLX00000000	1323128	TAGCTCCAGCAGCTCATTAGGGGAGGGGAGGATGGGGGTTCACTCTAGCAGCTCATGCTGCTGTTGATCCGGTGGTCGCTGG
109-PhyloMarker-Mustang-c3627-g1-i1_0	109-PhyloMarker-Mustang-c3627-g1-i1_0	bead	genotyping	SWLX00000000	1323128	TTGAGATTAAAATCAAAAACAGTTCGTAAGAAAGACTTGTTGATGTAAACATAAAAACGGAAATGACCTTCATCAAATTGAA
109-PhyloMarker-Mustang-c3627-g1-i1_45	109-PhyloMarker-Mustang-c3627-g1-i1_45	bead	genotyping	SWLX00000000	1323128	TAAACATAAAAACGGAAATGACCTTCATCAAATTGAAAAAAGCGCCCGGCGATAATGAATCGATACTAAACAGCAACGAATA
109-PhyloMarker-Mustang-c3627-g1-i1_90	109-PhyloMarker-Mustang-c3627-g1-i1_90	bead	genotyping	SWLX00000000	1323128	CCGGCGATAATGAATCGATACTAAACAGCAACGAATAGTCGATTCGGTTTTACTCTGCTTTATACAGTACAACCTAATAAGA
109-PhyloMarker-Mustang-c3627-g1-i1_135	109-PhyloMarker-Mustang-c3627-g1-i1_135	bead	genotyping	SWLX00000000	1323128	GGTTTTACTCTGCTTTATACAGTACAACCTAATAAGAGCGTGCTTTTTTGAGAATTGCTAAAAGATAAAGTGATAACCGAAT
109-PhyloMarker-Mustang-c3627-g1-i1_180	109-PhyloMarker-Mustang-c3627-g1-i1_180	bead	genotyping	SWLX00000000	1323128	TTTTGAGAATTGCTAAAAGATAAAGTGATAACCGAATCAAGGTTTCTTGCTAAACCTTAGAAATTTTTGAAAGATGTTTATC
109-PhyloMarker-Mustang-c3627-g1-i1_225	109-PhyloMarker-Mustang-c3627-g1-i1_225	bead	genotyping	SWLX00000000	1323128	CTTGCTAAACCTTAGAAATTTTTGAAAGATGTTTATCATTATAAATATACACTCTTTTTTAAATAAGAACACGTAATCCCGA
110-PhyloMarker-Peptidase-S10-c62826-g1-i1_0	110-PhyloMarker-Peptidase-S10-c62826-g1-i1_0	bead	genotyping	SWLX00000000	1323128	GGGGTCAATTTCTATACCATCAAACGATGGTCGGGTTCGCAGAAAAGCTATACAAGCAGTAGCCTAGAAAGGTTGTACAATA
110-PhyloMarker-Peptidase-S10-c62826-g1-i1_45	110-PhyloMarker-Peptidase-S10-c62826-g1-i1_45	bead	genotyping	SWLX00000000	1323128	AGCTATACAAGCAGTAGCCTAGAAAGGTTGTACAATATACATGTTGGCACTTTCCAGGCAGATAAACTAACAACCCTAATGA
110-PhyloMarker-Peptidase-S10-c62826-g1-i1_90	110-PhyloMarker-Peptidase-S10-c62826-g1-i1_90	bead	genotyping	SWLX00000000	1323128	GGCACTTTCCAGGCAGATAAACTAACAACCCTAATGAATTGACCAATAAGAGACAAGCTGAAGATTATCCCTGAGAATGTCA
110-PhyloMarker-Peptidase-S10-c62826-g1-i1_135	110-PhyloMarker-Peptidase-S10-c62826-g1-i1_135	bead	genotyping	SWLX00000000	1323128	ATAAGAGACAAGCTGAAGATTATCCCTGAGAATGTCAAATGGAGAGTTCAATCAGGCAAAGTCTTTGAAAAATTGTCTGAGG
110-PhyloMarker-Peptidase-S10-c62826-g1-i1_180	110-PhyloMarker-Peptidase-S10-c62826-g1-i1_180	bead	genotyping	SWLX00000000	1323128	GTTCAATCAGGCAAAGTCTTTGAAAAATTGTCTGAGGGCTTCATGAAGGATGTGACCTCATGAGGTTGTGAATTCACTTATT
110-PhyloMarker-Peptidase-S10-c62826-g1-i1_225	110-PhyloMarker-Peptidase-S10-c62826-g1-i1_225	bead	genotyping	SWLX00000000	1323128	AAGGATGTGACCTCATGAGGTTGTGAATTCACTTATTAACCAGTCACCGCTAAAAGTAATTGTTTATAGTGGACAACTGGAC
110-PhyloMarker-Peptidase-S10-c62826-g1-i1_270	110-PhyloMarker-Peptidase-S10-c62826-g1-i1_270	bead	genotyping	SWLX00000000	1323128	ACCGCTAAAAGTAATTGTTTATAGTGGACAACTGGACCTTATATGTGATCACATGGGTGCAGAGGCATGGTACTACAGACTG
110-PhyloMarker-Peptidase-S10-c62826-g1-i1_315	110-PhyloMarker-Peptidase-S10-c62826-g1-i1_315	bead	genotyping	SWLX00000000	1323128	TGATCACATGGGTGCAGAGGCATGGTACTACAGACTGGACATCGTTGATAAGTTCAAGGTTCAGCCACGCAGGTCAACTCTT
110-PhyloMarker-Peptidase-S10-c62826-g1-i1_360	110-PhyloMarker-Peptidase-S10-c62826-g1-i1_360	bead	genotyping	SWLX00000000	1323128	TGATAAGTTCAAGGTTCAGCCACGCAGGTCAACTCTTGTGAAGGTCGCAAGGTGTGCTTCTGCTCTCAAACATACGACAATT
110-PhyloMarker-Peptidase-S10-c62826-g1-i1_405	110-PhyloMarker-Peptidase-S10-c62826-g1-i1_405	bead	genotyping	SWLX00000000	1323128	CGCAAGGTGTGCTTCTGCTCTCAAACATACGACAATTTGCAATTCTACTCGGTGCTAGGAGCTGGCCATATGGTCCAAGCTG
110-PhyloMarker-Peptidase-S10-c62826-g1-i1_450	110-PhyloMarker-Peptidase-S10-c62826-g1-i1_450	bead	genotyping	SWLX00000000	1323128	TACTCGGTGCTAGGAGCTGGCCATATGGTCCAAGCTGATATTGGGGAGGGAGCTTTGGCAATGATCAACAAGATAATGGAGT
110-PhyloMarker-Peptidase-S10-c62826-g1-i1_492	110-PhyloMarker-Peptidase-S10-c62826-g1-i1_492	bead	genotyping	SWLX00000000	1323128	GGGGAGGGAGCTTTGGCAATGATCAACAAGATAATGGAGTAAATACAAGTCCTTAGGGTTCCTTTTATTACACAAGTAAAAG
111-PhyloMarker-EXOSC1-c63661-g1-i1_0	111-PhyloMarker-EXOSC1-c63661-g1-i1_0	bead	genotyping	SWLX00000000	1323128	GGTTGCCATGGCCACACCAAGTTCATTTTCAGCTGTTGTCAGTAGATATGATTGAGAATCACCCAAGGATAACTTTATGTTA
111-PhyloMarker-EXOSC1-c63661-g1-i1_45	111-PhyloMarker-EXOSC1-c63661-g1-i1_45	bead	genotyping	SWLX00000000	1323128	ATATGATTGAGAATCACCCAAGGATAACTTTATGTTAAGGACTTTTTAAATTCAATTAAAAAAAGCAGTATAAATTGAATTA
111-PhyloMarker-EXOSC1-c63661-g1-i1_90	111-PhyloMarker-EXOSC1-c63661-g1-i1_90	bead	genotyping	SWLX00000000	1323128	TTAAATTCAATTAAAAAAAGCAGTATAAATTGAATTAAGTTTTGGAAAAAGAAAAGAGGTATCTTTTAATAAATTGCTGATA
111-PhyloMarker-EXOSC1-c63661-g1-i1_135	111-PhyloMarker-EXOSC1-c63661-g1-i1_135	bead	genotyping	SWLX00000000	1323128	AAAAAGAAAAGAGGTATCTTTTAATAAATTGCTGATAATAATGCTTAGTACATGGTTAAATTGAAAATATGTTTGATAAACT
111-PhyloMarker-EXOSC1-c63661-g1-i1_180	111-PhyloMarker-EXOSC1-c63661-g1-i1_180	bead	genotyping	SWLX00000000	1323128	TAGTACATGGTTAAATTGAAAATATGTTTGATAAACTATTGAACATTTTCATTAAAACCAATTAGTAAACTGTATCTAAAAT
111-PhyloMarker-EXOSC1-c63661-g1-i1_225	111-PhyloMarker-EXOSC1-c63661-g1-i1_225	bead	genotyping	SWLX00000000	1323128	TTTTCATTAAAACCAATTAGTAAACTGTATCTAAAATGTCCTGCTTTTTTTAAATGTTATTATTAATACATACATAAGATAT
111-PhyloMarker-EXOSC1-c63661-g1-i1_270	111-PhyloMarker-EXOSC1-c63661-g1-i1_270	bead	genotyping	SWLX00000000	1323128	TTTTTTAAATGTTATTATTAATACATACATAAGATATTTTTAAAATGTATCCAAACTCCTTCAAAATTTTTAATTCATATTT
111-PhyloMarker-EXOSC1-c63661-g1-i1_315	111-PhyloMarker-EXOSC1-c63661-g1-i1_315	bead	genotyping	SWLX00000000	1323128	TGTATCCAAACTCCTTCAAAATTTTTAATTCATATTTTAGCTCTGCTCTTTTGGCAGCTGAGTTCTCTTTAACTGGGATGAC
111-PhyloMarker-EXOSC1-c63661-g1-i1_360	111-PhyloMarker-EXOSC1-c63661-g1-i1_360	bead	genotyping	SWLX00000000	1323128	CTCTTTTGGCAGCTGAGTTCTCTTTAACTGGGATGACAATTTTTTCTAAGAAACAACAAAAGATCAACATTCTCAAGTTATT
111-PhyloMarker-EXOSC1-c63661-g1-i1_405	111-PhyloMarker-EXOSC1-c63661-g1-i1_405	bead	genotyping	SWLX00000000	1323128	CTAAGAAACAACAAAAGATCAACATTCTCAAGTTATTTTCCTAGACCTCTGAATGGTTTTTAGAAGCCTAAAAAAATATTAA
111-PhyloMarker-EXOSC1-c63661-g1-i1_450	111-PhyloMarker-EXOSC1-c63661-g1-i1_450	bead	genotyping	SWLX00000000	1323128	CCTCTGAATGGTTTTTAGAAGCCTAAAAAAATATTAAAAAGGATACAACTTTTGCTATGATTATATCTCCTGGTCTGAAACA
111-PhyloMarker-EXOSC1-c63661-g1-i1_495	111-PhyloMarker-EXOSC1-c63661-g1-i1_495	bead	genotyping	SWLX00000000	1323128	CAACTTTTGCTATGATTATATCTCCTGGTCTGAAACATTTGTGCATCTCCACTCTGTCCTTCTCAGTCGCTCTGACATCCTC
111-PhyloMarker-EXOSC1-c63661-g1-i1_540	111-PhyloMarker-EXOSC1-c63661-g1-i1_540	bead	genotyping	SWLX00000000	1323128	TCTCCACTCTGTCCTTCTCAGTCGCTCTGACATCCTCCTTTCTGCAATGAAAAAAATTAAACAAATAGAATAAGAAATTAGC
111-PhyloMarker-EXOSC1-c63661-g1-i1_585	111-PhyloMarker-EXOSC1-c63661-g1-i1_585	bead	genotyping	SWLX00000000	1323128	AATGAAAAAAATTAAACAAATAGAATAAGAAATTAGCCTTTCCTCTCAACCTTGCATATAAGTATATTAGAAAAATAATAAC
111-PhyloMarker-EXOSC1-c63661-g1-i1_618	111-PhyloMarker-EXOSC1-c63661-g1-i1_618	bead	genotyping	SWLX00000000	1323128	TAGCCTTTCCTCTCAACCTTGCATATAAGTATATTAGAAAAATAATAACTCCTTTAATTCAAGTTTGGTCTCATCTCAAGCT
112-PhyloMarker-ERGIC-N-c10616-g1-i1_0	112-PhyloMarker-ERGIC-N-c10616-g1-i1_0	bead	genotyping	SWLX00000000	1323128	TACCTTATTGATCAAGAAGTGTGATTCAAATCGACAACCATTTTCATCATTTTGAGGAACTTTAACAGTGTTGTCTTTAAAA
112-PhyloMarker-ERGIC-N-c10616-g1-i1_45	112-PhyloMarker-ERGIC-N-c10616-g1-i1_45	bead	genotyping	SWLX00000000	1323128	ATCATTTTGAGGAACTTTAACAGTGTTGTCTTTAAAACCAACTTCATGTCGACCCATATCATCTTGAATGTCAATTCCTATA
112-PhyloMarker-ERGIC-N-c10616-g1-i1_90	112-PhyloMarker-ERGIC-N-c10616-g1-i1_90	bead	genotyping	SWLX00000000	1323128	ATGTCGACCCATATCATCTTGAATGTCAATTCCTATAACTGTGGAGCAAAGGAAAAAGTCACATAAAAATGAATATTGACTG
112-PhyloMarker-ERGIC-N-c10616-g1-i1_135	112-PhyloMarker-ERGIC-N-c10616-g1-i1_135	bead	genotyping	SWLX00000000	1323128	GCAAAGGAAAAAGTCACATAAAAATGAATATTGACTGATTTATTTATGCTAATACATTCAGAATATTCATCAACTGTTCAAG
112-PhyloMarker-ERGIC-N-c10616-g1-i1_180	112-PhyloMarker-ERGIC-N-c10616-g1-i1_180	bead	genotyping	SWLX00000000	1323128	ATGCTAATACATTCAGAATATTCATCAACTGTTCAAGAGCACAGTTTGCCCAGTGAGCCAAAAATGGTAACAATTTAAGTAC
112-PhyloMarker-ERGIC-N-c10616-g1-i1_225	112-PhyloMarker-ERGIC-N-c10616-g1-i1_225	bead	genotyping	SWLX00000000	1323128	TTGCCCAGTGAGCCAAAAATGGTAACAATTTAAGTACTTTTGAAGAAATAGAAATACTTCAAAATTATTGAGGTATAACTTT
112-PhyloMarker-ERGIC-N-c10616-g1-i1_270	112-PhyloMarker-ERGIC-N-c10616-g1-i1_270	bead	genotyping	SWLX00000000	1323128	AAATAGAAATACTTCAAAATTATTGAGGTATAACTTTAGAGATCCTCGTAAGCCAAATGAAAATATGAAAAAATTCAAAAGA
112-PhyloMarker-ERGIC-N-c10616-g1-i1_315	112-PhyloMarker-ERGIC-N-c10616-g1-i1_315	bead	genotyping	SWLX00000000	1323128	TCGTAAGCCAAATGAAAATATGAAAAAATTCAAAAGAGTTGACTTTTTTATAGATATTAAGCATAAATCAAATATCAAAACT
112-PhyloMarker-ERGIC-N-c10616-g1-i1_360	112-PhyloMarker-ERGIC-N-c10616-g1-i1_360	bead	genotyping	SWLX00000000	1323128	TTTTATAGATATTAAGCATAAATCAAATATCAAAACTCTAGACTTGTATTTTCTAAAAAAGATAATTTACTAGCTATAACGA
112-PhyloMarker-ERGIC-N-c10616-g1-i1_405	112-PhyloMarker-ERGIC-N-c10616-g1-i1_405	bead	genotyping	SWLX00000000	1323128	GTATTTTCTAAAAAAGATAATTTACTAGCTATAACGATTGCAAAATAAAACAACAGCCTTATATTGCACATTCTTTAAAGAT
112-PhyloMarker-ERGIC-N-c10616-g1-i1_450	112-PhyloMarker-ERGIC-N-c10616-g1-i1_450	bead	genotyping	SWLX00000000	1323128	TAAAACAACAGCCTTATATTGCACATTCTTTAAAGATTCTGTAGGGTGAAAATATTTACAGAAATGACAAAGTTATATTATA
112-PhyloMarker-ERGIC-N-c10616-g1-i1_495	112-PhyloMarker-ERGIC-N-c10616-g1-i1_495	bead	genotyping	SWLX00000000	1323128	GTGAAAATATTTACAGAAATGACAAAGTTATATTATACAACTGAATTGTTGGCGTTTTCCATATGAACAAGAACATATTTCT
112-PhyloMarker-ERGIC-N-c10616-g1-i1_540	112-PhyloMarker-ERGIC-N-c10616-g1-i1_540	bead	genotyping	SWLX00000000	1323128	TTGTTGGCGTTTTCCATATGAACAAGAACATATTTCTTGTTGAAGAAAGGCCTATTTGATATATACCTTGTATAGAAATAAC
112-PhyloMarker-ERGIC-N-c10616-g1-i1_585	112-PhyloMarker-ERGIC-N-c10616-g1-i1_585	bead	genotyping	SWLX00000000	1323128	AAAGGCCTATTTGATATATACCTTGTATAGAAATAACCACATAAGCTGGTATGTTAGTGTCATAACTTAAATTTGTTTACTA
112-PhyloMarker-ERGIC-N-c10616-g1-i1_618	112-PhyloMarker-ERGIC-N-c10616-g1-i1_618	bead	genotyping	SWLX00000000	1323128	TAACCACATAAGCTGGTATGTTAGTGTCATAACTTAAATTTGTTTACTAGATATTTGATATGTCATTTTTGCAACTAACATT
113-PhyloMarker-WD40-c48621-g1-i1_0	113-PhyloMarker-WD40-c48621-g1-i1_0	bead	genotyping	SWLX00000000	1323128	ACAGACATGTCATGACAGGATCTTACAACAACTTCTTCAGAATGTTCCAAAGAGATCAAAAGACAGATGTTACATTTGAAGC
113-PhyloMarker-WD40-c48621-g1-i1_45	113-PhyloMarker-WD40-c48621-g1-i1_45	bead	genotyping	SWLX00000000	1323128	TCCAAAGAGATCAAAAGACAGATGTTACATTTGAAGCTTGCAGAGAAATTACAAAACCAAAAACTGTTCTTAAACCTCGCAA
113-PhyloMarker-WD40-c48621-g1-i1_90	113-PhyloMarker-WD40-c48621-g1-i1_90	bead	genotyping	SWLX00000000	1323128	AAATTACAAAACCAAAAACTGTTCTTAAACCTCGCAAAGTGACTGTCAGTGGAAAGAGAAAGAAAGATGAAATAAATGTAGA
113-PhyloMarker-WD40-c48621-g1-i1_135	113-PhyloMarker-WD40-c48621-g1-i1_135	bead	genotyping	SWLX00000000	1323128	TCAGTGGAAAGAGAAAGAAAGATGAAATAAATGTAGACTGTTTAGATTTTAATAAGAAAATTCTTCACACTGCTTGGCATCC
113-PhyloMarker-WD40-c48621-g1-i1_180	113-PhyloMarker-WD40-c48621-g1-i1_180	bead	genotyping	SWLX00000000	1323128	ATTTTAATAAGAAAATTCTTCACACTGCTTGGCATCCACTTGAAAATATTGTAGCCATTGCAGCAACAAACAATTTATACCT
113-PhyloMarker-WD40-c48621-g1-i1_225	113-PhyloMarker-WD40-c48621-g1-i1_225	bead	genotyping	SWLX00000000	1323128	ATATTGTAGCCATTGCAGCAACAAACAATTTATACCTATTCTCTAGTAAAGAATAACCAAAGTTTTTTTTAGAATTTTATCT
113-PhyloMarker-WD40-c48621-g1-i1_270	113-PhyloMarker-WD40-c48621-g1-i1_270	bead	genotyping	SWLX00000000	1323128	GTAAAGAATAACCAAAGTTTTTTTTAGAATTTTATCTATATAGCTGCATAGTTTGCACTTCACATTTGGGCTGAAAACGACA
113-PhyloMarker-WD40-c48621-g1-i1_315	113-PhyloMarker-WD40-c48621-g1-i1_315	bead	genotyping	SWLX00000000	1323128	GCATAGTTTGCACTTCACATTTGGGCTGAAAACGACACACTGAGCAAAGCCCACTTTAAGCTGTCTTTCTCTTGTAGACATG
113-PhyloMarker-WD40-c48621-g1-i1_360	113-PhyloMarker-WD40-c48621-g1-i1_360	bead	genotyping	SWLX00000000	1323128	AAAGCCCACTTTAAGCTGTCTTTCTCTTGTAGACATGCAAAGTTTTGAGGTCCAATGCTACCTAGATTGCACAGTGTTGTTA
113-PhyloMarker-WD40-c48621-g1-i1_405	113-PhyloMarker-WD40-c48621-g1-i1_405	bead	genotyping	SWLX00000000	1323128	TGAGGTCCAATGCTACCTAGATTGCACAGTGTTGTTAAATGTCTTGAAAAAAAAAGCTCCAAAATCAGCATGGTGATATCTC
113-PhyloMarker-WD40-c48621-g1-i1_450	113-PhyloMarker-WD40-c48621-g1-i1_450	bead	genotyping	SWLX00000000	1323128	GAAAAAAAAAGCTCCAAAATCAGCATGGTGATATCTCGCAAGCAAAGTAACACATCTTTCAAAAAGGATTGTTCATGTGCAA
113-PhyloMarker-WD40-c48621-g1-i1_495	113-PhyloMarker-WD40-c48621-g1-i1_495	bead	genotyping	SWLX00000000	1323128	AGTAACACATCTTTCAAAAAGGATTGTTCATGTGCAAGCTGGATTTGTTGATGCTTAAATACTGCATTCCTCTATGAAGCTT
113-PhyloMarker-WD40-c48621-g1-i1_540	113-PhyloMarker-WD40-c48621-g1-i1_540	bead	genotyping	SWLX00000000	1323128	TGTTGATGCTTAAATACTGCATTCCTCTATGAAGCTTATATTGATGTTATGTTTTAGACTTTTGTGAAGGAAAGTGATAGCC
113-PhyloMarker-WD40-c48621-g1-i1_585	113-PhyloMarker-WD40-c48621-g1-i1_585	bead	genotyping	SWLX00000000	1323128	GTTATGTTTTAGACTTTTGTGAAGGAAAGTGATAGCCATTAAACTTGCAATTTTCTGCTTCGAAGTGGAGTTTAAGGAATGA
113-PhyloMarker-WD40-c48621-g1-i1_618	113-PhyloMarker-WD40-c48621-g1-i1_618	bead	genotyping	SWLX00000000	1323128	AGCCATTAAACTTGCAATTTTCTGCTTCGAAGTGGAGTTTAAGGAATGACATGCTCAAAACCGTCTTGTTTGTGCTCATAAG
114-PhyloMarker-NifU-N-c67298-g2-i1_0	114-PhyloMarker-NifU-N-c67298-g2-i1_0	bead	genotyping	SWLX00000000	1323128	GATGGATGAAGCGTCAAAGATAAAGAACACAGAAATTGCCAAGGAACTTTCGTTACCACCTGTAAAGTTACATTGTTCAAGT
114-PhyloMarker-NifU-N-c67298-g2-i1_45	114-PhyloMarker-NifU-N-c67298-g2-i1_45	bead	genotyping	SWLX00000000	1323128	ACTTTCGTTACCACCTGTAAAGTTACATTGTTCAAGTAAGTTTTAATCAACTTCTACTACCGATAATTTTATTTCAATTAAA
114-PhyloMarker-NifU-N-c67298-g2-i1_90	114-PhyloMarker-NifU-N-c67298-g2-i1_90	bead	genotyping	SWLX00000000	1323128	ATCAACTTCTACTACCGATAATTTTATTTCAATTAAAGGGATGAAAAAGGTTCGTTAACAGGCTCATAGTGCTATTTCTTGC
114-PhyloMarker-NifU-N-c67298-g2-i1_135	114-PhyloMarker-NifU-N-c67298-g2-i1_135	bead	genotyping	SWLX00000000	1323128	AAAGGTTCGTTAACAGGCTCATAGTGCTATTTCTTGCTTTAACATTTACATACTAAGATTGTTGTGGTTGATCGATATCATT
114-PhyloMarker-NifU-N-c67298-g2-i1_180	114-PhyloMarker-NifU-N-c67298-g2-i1_180	bead	genotyping	SWLX00000000	1323128	TTACATACTAAGATTGTTGTGGTTGATCGATATCATTGGCTTACTTTTGTAAAATAATATTATGTATGTAATTTGACAAACC
114-PhyloMarker-NifU-N-c67298-g2-i1_225	114-PhyloMarker-NifU-N-c67298-g2-i1_225	bead	genotyping	SWLX00000000	1323128	TTTGTAAAATAATATTATGTATGTAATTTGACAAACCTATAATTAAGGCTATTTTGACAAAAATAGATTGTGTCTGATTTGT
114-PhyloMarker-NifU-N-c67298-g2-i1_270	114-PhyloMarker-NifU-N-c67298-g2-i1_270	bead	genotyping	SWLX00000000	1323128	AGGCTATTTTGACAAAAATAGATTGTGTCTGATTTGTAGGGTGATCGGGTGCAGCACTTGATCTGGCAGGGTTGTCTGCTGC
114-PhyloMarker-NifU-N-c67298-g2-i1_315	114-PhyloMarker-NifU-N-c67298-g2-i1_315	bead	genotyping	SWLX00000000	1323128	CGGGTGCAGCACTTGATCTGGCAGGGTTGTCTGCTGCTCTAAGCACACTCAAACACACAACCTAATTTTGTTTTTTATTATT
114-PhyloMarker-NifU-N-c67298-g2-i1_360	114-PhyloMarker-NifU-N-c67298-g2-i1_360	bead	genotyping	SWLX00000000	1323128	CACTCAAACACACAACCTAATTTTGTTTTTTATTATTTTTTAAGCAAACAAAATGCTTTATCTATCCAAACTATTACTCAAG
114-PhyloMarker-NifU-N-c67298-g2-i1_405	114-PhyloMarker-NifU-N-c67298-g2-i1_405	bead	genotyping	SWLX00000000	1323128	AAACAAAATGCTTTATCTATCCAAACTATTACTCAAGAAAATACTGATTTGTTAGCATGTTTTTCATTTATTTCAGTGCTTG
114-PhyloMarker-NifU-N-c67298-g2-i1_450	114-PhyloMarker-NifU-N-c67298-g2-i1_450	bead	genotyping	SWLX00000000	1323128	GATTTGTTAGCATGTTTTTCATTTATTTCAGTGCTTGCTGAGGATGCGATAAAAGCTGCCCTTAAAGACTGGAAGATAAAGA
114-PhyloMarker-NifU-N-c67298-g2-i1_495	114-PhyloMarker-NifU-N-c67298-g2-i1_495	bead	genotyping	SWLX00000000	1323128	GCGATAAAAGCTGCCCTTAAAGACTGGAAGATAAAGAACTCTAATAATGACGGCCCCCCACAAGAAAAGAAGAAAGCTGTTG
114-PhyloMarker-NifU-N-c67298-g2-i1_540	114-PhyloMarker-NifU-N-c67298-g2-i1_540	bead	genotyping	SWLX00000000	1323128	AATGACGGCCCCCCACAAGAAAAGAAGAAAGCTGTTGCTAATTAATTAATGTTATTTTGTTTCCAAAATTTTAAAGGTTTTT
114-PhyloMarker-NifU-N-c67298-g2-i1_585	114-PhyloMarker-NifU-N-c67298-g2-i1_585	bead	genotyping	SWLX00000000	1323128	TTAATGTTATTTTGTTTCCAAAATTTTAAAGGTTTTTCTTTTTAATTATTTATTTATCATGCAGGAAAACAAAGTTGAAATT
114-PhyloMarker-NifU-N-c67298-g2-i1_618	114-PhyloMarker-NifU-N-c67298-g2-i1_618	bead	genotyping	SWLX00000000	1323128	TTTTCTTTTTAATTATTTATTTATCATGCAGGAAAACAAAGTTGAAATTCAAGCTCATTACTAATTAAAGTGATATTTAATT
115-PhyloMarker-Choline-transpo-c68622-g2-i1_0	115-PhyloMarker-Choline-transpo-c68622-g2-i1_0	bead	genotyping	SWLX00000000	1323128	TCTTCTTTTGTTAGTAAATATCTATTCTCAAAAAATGTATTGTGGTATAGTTGTCTTTTGAGTATTTCACCTACTTGTTCTT
115-PhyloMarker-Choline-transpo-c68622-g2-i1_42	115-PhyloMarker-Choline-transpo-c68622-g2-i1_42	bead	genotyping	SWLX00000000	1323128	TGGTATAGTTGTCTTTTGAGTATTTCACCTACTTGTTCTTTTACCTTACAGCTTCACCAAATCTTTCTTTTTATTGTATGGC
115-PhyloMarker-Choline-transpo-c68622-g2-i1_84	115-PhyloMarker-Choline-transpo-c68622-g2-i1_84	bead	genotyping	SWLX00000000	1323128	ACCTTACAGCTTCACCAAATCTTTCTTTTTATTGTATGGCTTTCTTTTTAAAAAAAATAACAATACAACATAGTCAGTTGAA
115-PhyloMarker-Choline-transpo-c68622-g2-i1_126	115-PhyloMarker-Choline-transpo-c68622-g2-i1_126	bead	genotyping	SWLX00000000	1323128	TCTTTTTAAAAAAAATAACAATACAACATAGTCAGTTGAACGTCCAAAGCTGGTCTAAAATTTCCTATTTCAACTCAGAGGA
115-PhyloMarker-Choline-transpo-c68622-g2-i1_168	115-PhyloMarker-Choline-transpo-c68622-g2-i1_168	bead	genotyping	SWLX00000000	1323128	TCCAAAGCTGGTCTAAAATTTCCTATTTCAACTCAGAGGAATTTCAAGAAAACTTTTAGAACTTTGATCAACCCCTGATTTT
115-PhyloMarker-Choline-transpo-c68622-g2-i1_210	115-PhyloMarker-Choline-transpo-c68622-g2-i1_210	bead	genotyping	SWLX00000000	1323128	TTCAAGAAAACTTTTAGAACTTTGATCAACCCCTGATTTTCTTTATGAAACTCTTACTGCCATTAGGGTTATAATTTCAGAA
115-PhyloMarker-Choline-transpo-c68622-g2-i1_252	115-PhyloMarker-Choline-transpo-c68622-g2-i1_252	bead	genotyping	SWLX00000000	1323128	TTATGAAACTCTTACTGCCATTAGGGTTATAATTTCAGAATAAGTTGCAGATTTAGTCACCACCAAAATTAAATTCAAATCT
115-PhyloMarker-Choline-transpo-c68622-g2-i1_294	115-PhyloMarker-Choline-transpo-c68622-g2-i1_294	bead	genotyping	SWLX00000000	1323128	AGTTGCAGATTTAGTCACCACCAAAATTAAATTCAAATCTCAGGAAAATATGTTCTAGGATAACAAAGAATTGAGGTGTTGT
115-PhyloMarker-Choline-transpo-c68622-g2-i1_336	115-PhyloMarker-Choline-transpo-c68622-g2-i1_336	bead	genotyping	SWLX00000000	1323128	GGAAAATATGTTCTAGGATAACAAAGAATTGAGGTGTTGTTTTTAGTCTCAGATCTTTACTTAACAGTAGTAAAAGCTCAGA
115-PhyloMarker-Choline-transpo-c68622-g2-i1_378	115-PhyloMarker-Choline-transpo-c68622-g2-i1_378	bead	genotyping	SWLX00000000	1323128	TTAGTCTCAGATCTTTACTTAACAGTAGTAAAAGCTCAGACAAAAATTCCAAACTATTTTCGAATTAATATACACATTTTTC
115-PhyloMarker-Choline-transpo-c68622-g2-i1_420	115-PhyloMarker-Choline-transpo-c68622-g2-i1_420	bead	genotyping	SWLX00000000	1323128	AAAATTCCAAACTATTTTCGAATTAATATACACATTTTTCACAATGTAATTCTAAAATCAGGATTTCTGTCCAAAATCTTCT
115-PhyloMarker-Choline-transpo-c68622-g2-i1_452	115-PhyloMarker-Choline-transpo-c68622-g2-i1_452	bead	genotyping	SWLX00000000	1323128	CATTTTTCACAATGTAATTCTAAAATCAGGATTTCTGTCCAAAATCTTCTTCTTCATCATGAAGGTCTTCTGTTAGAGTATT
116-PhyloMarker-NAD-binding-4-c68201-g1-i1_0	116-PhyloMarker-NAD-binding-4-c68201-g1-i1_0	bead	genotyping	SWLX00000000	1323128	ATGCGGTAGTTAATAAGAATTCCCAGAAAGTTGGAGGGACAAATGAAAAACAACCCCTCAAAATATAATTTTCATTTAAAAG
116-PhyloMarker-NAD-binding-4-c68201-g1-i1_45	116-PhyloMarker-NAD-binding-4-c68201-g1-i1_45	bead	genotyping	SWLX00000000	1323128	AAAAACAACCCCTCAAAATATAATTTTCATTTAAAAGAAGATTTGACTCTTTTTTGTTTTACCACTCTTTAGCTAGGAGCTG
116-PhyloMarker-NAD-binding-4-c68201-g1-i1_90	116-PhyloMarker-NAD-binding-4-c68201-g1-i1_90	bead	genotyping	SWLX00000000	1323128	ACTCTTTTTTGTTTTACCACTCTTTAGCTAGGAGCTGTCAGATTTTGAAATTTAAGCCAGAATATGACACATTTTCTCAAAA
116-PhyloMarker-NAD-binding-4-c68201-g1-i1_135	116-PhyloMarker-NAD-binding-4-c68201-g1-i1_135	bead	genotyping	SWLX00000000	1323128	TGAAATTTAAGCCAGAATATGACACATTTTCTCAAAAGAATAAGTTTCGTTTTTTTAACTTAATTTTGAAGCTTTTTAAAAT
116-PhyloMarker-NAD-binding-4-c68201-g1-i1_180	116-PhyloMarker-NAD-binding-4-c68201-g1-i1_180	bead	genotyping	SWLX00000000	1323128	TTCGTTTTTTTAACTTAATTTTGAAGCTTTTTAAAATCAAATAATGAAAAAACGGCTTTGCATTAAAGGCAAATCTAATTTG
116-PhyloMarker-NAD-binding-4-c68201-g1-i1_225	116-PhyloMarker-NAD-binding-4-c68201-g1-i1_225	bead	genotyping	SWLX00000000	1323128	GAAAAAACGGCTTTGCATTAAAGGCAAATCTAATTTGGCAAATTCATTTAACGAAATAAGCCTAATTCAACTCGCCGTTAAT
116-PhyloMarker-NAD-binding-4-c68201-g1-i1_270	116-PhyloMarker-NAD-binding-4-c68201-g1-i1_270	bead	genotyping	SWLX00000000	1323128	ATTTAACGAAATAAGCCTAATTCAACTCGCCGTTAATACAAGCTTTTTTCACAACTTCAATCTTGAGAAAGGTCAAATAGAG
116-PhyloMarker-NAD-binding-4-c68201-g1-i1_315	116-PhyloMarker-NAD-binding-4-c68201-g1-i1_315	bead	genotyping	SWLX00000000	1323128	TTTTCACAACTTCAATCTTGAGAAAGGTCAAATAGAGAATTACCTAAATAAGAACTAGATAGTATTTTTTTTCCCCTGGTGG
116-PhyloMarker-NAD-binding-4-c68201-g1-i1_360	116-PhyloMarker-NAD-binding-4-c68201-g1-i1_360	bead	genotyping	SWLX00000000	1323128	AAATAAGAACTAGATAGTATTTTTTTTCCCCTGGTGGGCAAGGGGGTGGAATTATTTCATATTGCAACATATCTTTTAAAAC
116-PhyloMarker-NAD-binding-4-c68201-g1-i1_405	116-PhyloMarker-NAD-binding-4-c68201-g1-i1_405	bead	genotyping	SWLX00000000	1323128	GTGGAATTATTTCATATTGCAACATATCTTTTAAAACATAGAAAATGACACTTGAGAAAAATCCCGTCACTTTTTTTATCCA
116-PhyloMarker-NAD-binding-4-c68201-g1-i1_450	116-PhyloMarker-NAD-binding-4-c68201-g1-i1_450	bead	genotyping	SWLX00000000	1323128	TGACACTTGAGAAAAATCCCGTCACTTTTTTTATCCAAGTATAGCTGGGTTTATTGTTAACACAGAAGAATCATAACTCCTT
116-PhyloMarker-NAD-binding-4-c68201-g1-i1_495	116-PhyloMarker-NAD-binding-4-c68201-g1-i1_495	bead	genotyping	SWLX00000000	1323128	TGGGTTTATTGTTAACACAGAAGAATCATAACTCCTTCGAGTGTGCAAAATTATTCATTCATCTTCAGTCTTCAATGCCCAC
116-PhyloMarker-NAD-binding-4-c68201-g1-i1_540	116-PhyloMarker-NAD-binding-4-c68201-g1-i1_540	bead	genotyping	SWLX00000000	1323128	CAAAATTATTCATTCATCTTCAGTCTTCAATGCCCACAAGGCGTCCAGTCATCCTCTTTGGTCCATCCTGATGTTGTTGTTG
116-PhyloMarker-NAD-binding-4-c68201-g1-i1_585	116-PhyloMarker-NAD-binding-4-c68201-g1-i1_585	bead	genotyping	SWLX00000000	1323128	CAGTCATCCTCTTTGGTCCATCCTGATGTTGTTGTTGGGTCACATTGCTACGACAACCACTGTGCATTGTGGTCATGAGTGG
116-PhyloMarker-NAD-binding-4-c68201-g1-i1_618	116-PhyloMarker-NAD-binding-4-c68201-g1-i1_618	bead	genotyping	SWLX00000000	1323128	GTTGGGTCACATTGCTACGACAACCACTGTGCATTGTGGTCATGAGTGGTCTTGTGTGGTTGCTATGTGTCACAGTGAGACC
117-PhyloMarker-PEHE-c64344-g1-i1_0	117-PhyloMarker-PEHE-c64344-g1-i1_0	bead	genotyping	SWLX00000000	1323128	AATAACTTAGGTACAAAAATAATAGCAACAACTCCAGAGTTCGCAACTGTTTATGTTCGCAAAAACAATAGTTTAACGGTTG
117-PhyloMarker-PEHE-c64344-g1-i1_43	117-PhyloMarker-PEHE-c64344-g1-i1_43	bead	genotyping	SWLX00000000	1323128	CAACTGTTTATGTTCGCAAAAACAATAGTTTAACGGTTGAAGTGATGACTAATCTTGGTTCCAGATAAACACACGACTATGA
117-PhyloMarker-PEHE-c64344-g1-i1_86	117-PhyloMarker-PEHE-c64344-g1-i1_86	bead	genotyping	SWLX00000000	1323128	GATGACTAATCTTGGTTCCAGATAAACACACGACTATGAAATCATTAGATGTGGACACCAAGTGTCGAACGGAAGGCAGGTC
117-PhyloMarker-PEHE-c64344-g1-i1_129	117-PhyloMarker-PEHE-c64344-g1-i1_129	bead	genotyping	SWLX00000000	1323128	ATTAGATGTGGACACCAAGTGTCGAACGGAAGGCAGGTCCTTCCCACGGAGAAAAGTTACATCGAAATCATTGGTTTTAAAT
117-PhyloMarker-PEHE-c64344-g1-i1_172	117-PhyloMarker-PEHE-c64344-g1-i1_172	bead	genotyping	SWLX00000000	1323128	CCACGGAGAAAAGTTACATCGAAATCATTGGTTTTAAATGGCGCTCATACGGATTTTGATATGGAACTTTCTCTTGCGATTC
117-PhyloMarker-PEHE-c64344-g1-i1_215	117-PhyloMarker-PEHE-c64344-g1-i1_215	bead	genotyping	SWLX00000000	1323128	CTCATACGGATTTTGATATGGAACTTTCTCTTGCGATTCAAGAAAGTTTAAAATACGCTGCTCAAGAAAAAGAGAACGTCAT
117-PhyloMarker-PEHE-c64344-g1-i1_258	117-PhyloMarker-PEHE-c64344-g1-i1_258	bead	genotyping	SWLX00000000	1323128	AAGTTTAAAATACGCTGCTCAAGAAAAAGAGAACGTCATGAAAAATAAAACATTATCAAATTCGAACGGATACCATTCAGAA
117-PhyloMarker-PEHE-c64344-g1-i1_301	117-PhyloMarker-PEHE-c64344-g1-i1_301	bead	genotyping	SWLX00000000	1323128	AATAAAACATTATCAAATTCGAACGGATACCATTCAGAAGATTCAGGTAGTGCATCAAATTTTGACACGGAACAGTCCAACA
117-PhyloMarker-PEHE-c64344-g1-i1_344	117-PhyloMarker-PEHE-c64344-g1-i1_344	bead	genotyping	SWLX00000000	1323128	CAGGTAGTGCATCAAATTTTGACACGGAACAGTCCAACAAGGACAAAGATCGAGAAAATGGCACCAACTCAGATTCCGGTGA
117-PhyloMarker-PEHE-c64344-g1-i1_387	117-PhyloMarker-PEHE-c64344-g1-i1_387	bead	genotyping	SWLX00000000	1323128	CAAAGATCGAGAAAATGGCACCAACTCAGATTCCGGTGATTCGGAGGAAGTGTGTCGATTAAAAGACCTTTTGATGACTCAA
117-PhyloMarker-PEHE-c64344-g1-i1_430	117-PhyloMarker-PEHE-c64344-g1-i1_430	bead	genotyping	SWLX00000000	1323128	GAGGAAGTGTGTCGATTAAAAGACCTTTTGATGACTCAAGCAGAACTCATTCAGTGCCAACAAGAAGAGATTTTGCAGAAGG
117-PhyloMarker-PEHE-c64344-g1-i1_468	117-PhyloMarker-PEHE-c64344-g1-i1_468	bead	genotyping	SWLX00000000	1323128	AGCAGAACTCATTCAGTGCCAACAAGAAGAGATTTTGCAGAAGGATAAAGAGATAAGAGAATTGGTGGCTGCAAAAGATGCC
118-PhyloMarker-Methyltransf-23-c46343-g1-i1_0	118-PhyloMarker-Methyltransf-23-c46343-g1-i1_0	bead	genotyping	SWLX00000000	1323128	GTTTGGGGCCGGCGTGGCTGGCGTAACAGCTGTTTTGGTGCCTTTTGTGCTGCCAGGGCTGCGGCGTGTGGCACTGCCCTAC
118-PhyloMarker-Methyltransf-23-c46343-g1-i1_45	118-PhyloMarker-Methyltransf-23-c46343-g1-i1_45	bead	genotyping	SWLX00000000	1323128	TGTGCTGCCAGGGCTGCGGCGTGTGGCACTGCCCTACATTCCTGCGTCACCTGCCCAGGTGAAGAATGTGTTCACAGCTCTC
118-PhyloMarker-Methyltransf-23-c46343-g1-i1_90	118-PhyloMarker-Methyltransf-23-c46343-g1-i1_90	bead	genotyping	SWLX00000000	1323128	GTCACCTGCCCAGGTGAAGAATGTGTTCACAGCTCTCCGCGGCCGCAGTGGACGACTTCTTGACATTGGTAGCGGAGACGGA
118-PhyloMarker-Methyltransf-23-c46343-g1-i1_135	118-PhyloMarker-Methyltransf-23-c46343-g1-i1_135	bead	genotyping	SWLX00000000	1323128	CAGTGGACGACTTCTTGACATTGGTAGCGGAGACGGAAGGCTGACAATTTCTGCAGCTCAGCATAGTTTTCAGGCTGAAGGA
118-PhyloMarker-Methyltransf-23-c46343-g1-i1_180	118-PhyloMarker-Methyltransf-23-c46343-g1-i1_180	bead	genotyping	SWLX00000000	1323128	AATTTCTGCAGCTCAGCATAGTTTTCAGGCTGAAGGAGTGGAGCTGAACCGATGGCTGGTGTGGTACTCCCGCTGGGCAGCC
118-PhyloMarker-Methyltransf-23-c46343-g1-i1_225	118-PhyloMarker-Methyltransf-23-c46343-g1-i1_225	bead	genotyping	SWLX00000000	1323128	GAACCGATGGCTGGTGTGGTACTCCCGCTGGGCAGCCTGGAAAAAGGGCATCCACTCATCCAAAGCGCATTTTTTCCGCGCA
118-PhyloMarker-Methyltransf-23-c46343-g1-i1_270	118-PhyloMarker-Methyltransf-23-c46343-g1-i1_270	bead	genotyping	SWLX00000000	1323128	GGGCATCCACTCATCCAAAGCGCATTTTTTCCGCGCAGACTTGTGGAAGACTGATCTTTCAGTATATAAGAATGTTATTATT
118-PhyloMarker-Methyltransf-23-c46343-g1-i1_315	118-PhyloMarker-Methyltransf-23-c46343-g1-i1_315	bead	genotyping	SWLX00000000	1323128	GAAGACTGATCTTTCAGTATATAAGAATGTTATTATTTTTGGGGTAGAAGGCATGATGCCAGAACTTGAAAAAAAGATGGGT
118-PhyloMarker-Methyltransf-23-c46343-g1-i1_360	118-PhyloMarker-Methyltransf-23-c46343-g1-i1_360	bead	genotyping	SWLX00000000	1323128	AGAAGGCATGATGCCAGAACTTGAAAAAAAGATGGGTCGGGAGCTTGGAGAAGATGTGGCAGTTGCAGCATGTCGGTTTCCT
118-PhyloMarker-Methyltransf-23-c46343-g1-i1_405	118-PhyloMarker-Methyltransf-23-c46343-g1-i1_405	bead	genotyping	SWLX00000000	1323128	TGGAGAAGATGTGGCAGTTGCAGCATGTCGGTTTCCTTTGCCTACCTGGCAGCCAGAGCGCACCATAGGGGAAGGCATTGAC
118-PhyloMarker-Methyltransf-23-c46343-g1-i1_450	118-PhyloMarker-Methyltransf-23-c46343-g1-i1_450	bead	genotyping	SWLX00000000	1323128	CTGGCAGCCAGAGCGCACCATAGGGGAAGGCATTGACACCGTGTGGCTGTATGTCACACCAGCCAGGGGTAAAGCTGGTTTC
118-PhyloMarker-Methyltransf-23-c46343-g1-i1_495	118-PhyloMarker-Methyltransf-23-c46343-g1-i1_495	bead	genotyping	SWLX00000000	1323128	GCTGTATGTCACACCAGCCAGGGGTAAAGCTGGTTTCAGTGACTGTACTAACATAACATCTCATCAAACTTGTGAGTCTAGT
118-PhyloMarker-Methyltransf-23-c46343-g1-i1_540	118-PhyloMarker-Methyltransf-23-c46343-g1-i1_540	bead	genotyping	SWLX00000000	1323128	TACTAACATAACATCTCATCAAACTTGTGAGTCTAGTGACAGTGAAAATAATATCAATCTGAAGACAGACCACAGAATCATT
118-PhyloMarker-Methyltransf-23-c46343-g1-i1_585	118-PhyloMarker-Methyltransf-23-c46343-g1-i1_585	bead	genotyping	SWLX00000000	1323128	AAATAATATCAATCTGAAGACAGACCACAGAATCATTCAAAGAAAATAAATTCAAACCAGTTTTACAAAGTAGAAGGAAAAG
118-PhyloMarker-Methyltransf-23-c46343-g1-i1_618	118-PhyloMarker-Methyltransf-23-c46343-g1-i1_618	bead	genotyping	SWLX00000000	1323128	CATTCAAAGAAAATAAATTCAAACCAGTTTTACAAAGTAGAAGGAAAAGTGACTGAAGAGTAAATAAAAAAGTGATTGACTT
119-PhyloMarker-PRP1-N-c68679-g1-i1_0	119-PhyloMarker-PRP1-N-c68679-g1-i1_0	bead	genotyping	SWLX00000000	1323128	GTCAGGTAACCTTTTGGGTCAACAACTGTCTGACCACTGACTGAATCAGATACCTGTGTGAGTTTGATATCCATGAGGGTGT
119-PhyloMarker-PRP1-N-c68679-g1-i1_45	119-PhyloMarker-PRP1-N-c68679-g1-i1_45	bead	genotyping	SWLX00000000	1323128	TCAGATACCTGTGTGAGTTTGATATCCATGAGGGTGTTTCTAGCTTGACCAATTTTCTTCATGTCAATGTCACCACTTGACG
119-PhyloMarker-PRP1-N-c68679-g1-i1_90	119-PhyloMarker-PRP1-N-c68679-g1-i1_90	bead	genotyping	SWLX00000000	1323128	TGACCAATTTTCTTCATGTCAATGTCACCACTTGACGTGCCCAGTGGAGTGATGGCTCCAAATGGCGTGTTGATTCCACCAT
119-PhyloMarker-PRP1-N-c68679-g1-i1_135	119-PhyloMarker-PRP1-N-c68679-g1-i1_135	bead	genotyping	SWLX00000000	1323128	GGAGTGATGGCTCCAAATGGCGTGTTGATTCCACCATATTTCTGCTCCCTTTCAGAAAGAGTGGAGTTCATGGCACCTCTCC
119-PhyloMarker-PRP1-N-c68679-g1-i1_180	119-PhyloMarker-PRP1-N-c68679-g1-i1_180	bead	genotyping	SWLX00000000	1323128	TCCCTTTCAGAAAGAGTGGAGTTCATGGCACCTCTCCCAGCAGATGCTGCTAACACACTGTCAGGAACAGGAGTAAACTTTT
119-PhyloMarker-PRP1-N-c68679-g1-i1_225	119-PhyloMarker-PRP1-N-c68679-g1-i1_225	bead	genotyping	SWLX00000000	1323128	GCTGCTAACACACTGTCAGGAACAGGAGTAAACTTTTCTCTGTTCCCAGCCAGTCTTTGTTTTCTATTCCTGGCATCTCCGA
119-PhyloMarker-PRP1-N-c68679-g1-i1_270	119-PhyloMarker-PRP1-N-c68679-g1-i1_270	bead	genotyping	SWLX00000000	1323128	CCAGCCAGTCTTTGTTTTCTATTCCTGGCATCTCCGACTTCTGGCAAATCATTCCATTCATCCACAGATACATGACTGAGAT
119-PhyloMarker-PRP1-N-c68679-g1-i1_315	119-PhyloMarker-PRP1-N-c68679-g1-i1_315	bead	genotyping	SWLX00000000	1323128	AAATCATTCCATTCATCCACAGATACATGACTGAGATTTCTCTTTAAATCTGAAAACTGTTGTTGGATTTTAGGTCTTTCCA
119-PhyloMarker-PRP1-N-c68679-g1-i1_360	119-PhyloMarker-PRP1-N-c68679-g1-i1_360	bead	genotyping	SWLX00000000	1323128	AAATCTGAAAACTGTTGTTGGATTTTAGGTCTTTCCATACGGTACTTTTCGATGTCAATTCTCAACTTTTCCTCTCGCCGCT
119-PhyloMarker-PRP1-N-c68679-g1-i1_405	119-PhyloMarker-PRP1-N-c68679-g1-i1_405	bead	genotyping	SWLX00000000	1323128	TTTTCGATGTCAATTCTCAACTTTTCCTCTCGCCGCTCTTTTCTCTTCTCATCCATCCTTCTATCAACCGCATCATAAATCT
119-PhyloMarker-PRP1-N-c68679-g1-i1_450	119-PhyloMarker-PRP1-N-c68679-g1-i1_450	bead	genotyping	SWLX00000000	1323128	TTCTCATCCATCCTTCTATCAACCGCATCATAAATCTGATCTGCCTCTTCGTCATCTTTGTCATAAGGATCTTTACTACAGA
119-PhyloMarker-PRP1-N-c68679-g1-i1_495	119-PhyloMarker-PRP1-N-c68679-g1-i1_495	bead	genotyping	SWLX00000000	1323128	TCTTCGTCATCTTTGTCATAAGGATCTTTACTACAGATGCTGCCGCCATATCCTGAGAACTCATCATAATTTGCTTCATTGA
119-PhyloMarker-PRP1-N-c68679-g1-i1_540	119-PhyloMarker-PRP1-N-c68679-g1-i1_540	bead	genotyping	SWLX00000000	1323128	CCATATCCTGAGAACTCATCATAATTTGCTTCATTGAGATCTTCTTCTTCATCATCATCTTTTTTATGCTTTTTGGCAGGTG
119-PhyloMarker-PRP1-N-c68679-g1-i1_585	119-PhyloMarker-PRP1-N-c68679-g1-i1_585	bead	genotyping	SWLX00000000	1323128	TCTTCATCATCATCTTTTTTATGCTTTTTGGCAGGTGGAGCATGGCGGTCTTCAGGGATATCATCAGACTCTCTTGCAGGAC
119-PhyloMarker-PRP1-N-c68679-g1-i1_618	119-PhyloMarker-PRP1-N-c68679-g1-i1_618	bead	genotyping	SWLX00000000	1323128	GGTGGAGCATGGCGGTCTTCAGGGATATCATCAGACTCTCTTGCAGGACCAATGTCAGACCGGGTTGTGAAGCCAGTCGCTC
120-PhyloMarker-Transglut-N-c69187-g1-i1_0	120-PhyloMarker-Transglut-N-c69187-g1-i1_0	bead	genotyping	SWLX00000000	1323128	TAAAAAGCAATTTTGTTTTGATAAGCTTGCATCTAAAATAAAGCTATTCATTTTTATCAAGAGTACAAAATGATAAAAATGC
120-PhyloMarker-Transglut-N-c69187-g1-i1_44	120-PhyloMarker-Transglut-N-c69187-g1-i1_44	bead	genotyping	SWLX00000000	1323128	TATTCATTTTTATCAAGAGTACAAAATGATAAAAATGCCTTTTAATAGACTCAAAACATAAAAAGAAATTGAACATGAATAT
120-PhyloMarker-Transglut-N-c69187-g1-i1_88	120-PhyloMarker-Transglut-N-c69187-g1-i1_88	bead	genotyping	SWLX00000000	1323128	ATAGACTCAAAACATAAAAAGAAATTGAACATGAATATTCGTCAGTACAATAACTTCACCTTATTTTCTTTTTTCATTGTGC
120-PhyloMarker-Transglut-N-c69187-g1-i1_132	120-PhyloMarker-Transglut-N-c69187-g1-i1_132	bead	genotyping	SWLX00000000	1323128	GTACAATAACTTCACCTTATTTTCTTTTTTCATTGTGCTGCCTATATTAATGACTTATAAATCGAGTAAAGCAAGATTCAAA
120-PhyloMarker-Transglut-N-c69187-g1-i1_176	120-PhyloMarker-Transglut-N-c69187-g1-i1_176	bead	genotyping	SWLX00000000	1323128	TATTAATGACTTATAAATCGAGTAAAGCAAGATTCAAATGATACATCAGTTTTAAATGACAATGTAAGGAAAGTGGTGAACG
120-PhyloMarker-Transglut-N-c69187-g1-i1_220	120-PhyloMarker-Transglut-N-c69187-g1-i1_220	bead	genotyping	SWLX00000000	1323128	ATCAGTTTTAAATGACAATGTAAGGAAAGTGGTGAACGAATCAAAAGCAATAAAATCGTATATAGTAATGTTTTGTTATAGA
120-PhyloMarker-Transglut-N-c69187-g1-i1_264	120-PhyloMarker-Transglut-N-c69187-g1-i1_264	bead	genotyping	SWLX00000000	1323128	AAGCAATAAAATCGTATATAGTAATGTTTTGTTATAGAAACATCAATTATGGCAAAACAATTAAAAAAAACAAAGTGTTGTC
120-PhyloMarker-Transglut-N-c69187-g1-i1_308	120-PhyloMarker-Transglut-N-c69187-g1-i1_308	bead	genotyping	SWLX00000000	1323128	AATTATGGCAAAACAATTAAAAAAAACAAAGTGTTGTCATTGGATGGAACATTATGTTTCCAATAGTTTACCAGAAGATTGA
120-PhyloMarker-Transglut-N-c69187-g1-i1_352	120-PhyloMarker-Transglut-N-c69187-g1-i1_352	bead	genotyping	SWLX00000000	1323128	TGGAACATTATGTTTCCAATAGTTTACCAGAAGATTGAGCTCCTAACTTATCCAATAGGGCATTTACTAGTAATACGAATAC
120-PhyloMarker-Transglut-N-c69187-g1-i1_396	120-PhyloMarker-Transglut-N-c69187-g1-i1_396	bead	genotyping	SWLX00000000	1323128	AACTTATCCAATAGGGCATTTACTAGTAATACGAATACATACATTCAGTGATGACGCATATATTTAGGACACATAGCGAGCA
120-PhyloMarker-Transglut-N-c69187-g1-i1_440	120-PhyloMarker-Transglut-N-c69187-g1-i1_440	bead	genotyping	SWLX00000000	1323128	TCAGTGATGACGCATATATTTAGGACACATAGCGAGCAAATAATGTCAGCACTCTTGATAAAATAACTCTAATTAATTCATT
120-PhyloMarker-Transglut-N-c69187-g1-i1_484	120-PhyloMarker-Transglut-N-c69187-g1-i1_484	bead	genotyping	SWLX00000000	1323128	GTCAGCACTCTTGATAAAATAACTCTAATTAATTCATTTACCTTGAAATATTTATAACTTAAAAAATAATCAAGGGAAAAAT
120-PhyloMarker-Transglut-N-c69187-g1-i1_528	120-PhyloMarker-Transglut-N-c69187-g1-i1_528	bead	genotyping	SWLX00000000	1323128	GAAATATTTATAACTTAAAAAATAATCAAGGGAAAAATTAGAAGACCCTAATTCATCAATATACGATAAAGTATAGACTTCT
120-PhyloMarker-Transglut-N-c69187-g1-i1_572	120-PhyloMarker-Transglut-N-c69187-g1-i1_572	bead	genotyping	SWLX00000000	1323128	ACCCTAATTCATCAATATACGATAAAGTATAGACTTCTCGAAACAACTGGGCCCCCTAGACCTTGGAGAGGCGCACAAACAC
120-PhyloMarker-Transglut-N-c69187-g1-i1_611	120-PhyloMarker-Transglut-N-c69187-g1-i1_611	bead	genotyping	SWLX00000000	1323128	GAAACAACTGGGCCCCCTAGACCTTGGAGAGGCGCACAAACACGCGCTTGGAAACGTTGATGTCGTCAAGCTGCTTGGAGCT
121-PhyloMarker-IQ-c58201-g1-i1_0	121-PhyloMarker-IQ-c58201-g1-i1_0	bead	genotyping	SWLX00000000	1323128	GGAACAAAGCCATACTTTATCACTTAATGTGAAAGTCTAGAAACTCCCAGTTTCTATCAGATTTATTCTAGTGAAATATAAA
121-PhyloMarker-IQ-c58201-g1-i1_45	121-PhyloMarker-IQ-c58201-g1-i1_45	bead	genotyping	SWLX00000000	1323128	CCCAGTTTCTATCAGATTTATTCTAGTGAAATATAAAACTAGCTTTATTATTTTTTCAGGAAAAACATCAAATCACTAAATC
121-PhyloMarker-IQ-c58201-g1-i1_90	121-PhyloMarker-IQ-c58201-g1-i1_90	bead	genotyping	SWLX00000000	1323128	TATTATTTTTTCAGGAAAAACATCAAATCACTAAATCAACATACTTTTTGTTATATTATGATGACTTCAATTGTGATGGCAA
121-PhyloMarker-IQ-c58201-g1-i1_135	121-PhyloMarker-IQ-c58201-g1-i1_135	bead	genotyping	SWLX00000000	1323128	TTTTGTTATATTATGATGACTTCAATTGTGATGGCAAGCAAAACATAGGGACTTAGAAATTTAAACATATAAATAAAACTAT
121-PhyloMarker-IQ-c58201-g1-i1_180	121-PhyloMarker-IQ-c58201-g1-i1_180	bead	genotyping	SWLX00000000	1323128	TAGGGACTTAGAAATTTAAACATATAAATAAAACTATTTGCAAATATTTTGAGCACAAGAAAAGTACTTGGGCTAATCTTTT
121-PhyloMarker-IQ-c58201-g1-i1_225	121-PhyloMarker-IQ-c58201-g1-i1_225	bead	genotyping	SWLX00000000	1323128	ATTTTGAGCACAAGAAAAGTACTTGGGCTAATCTTTTTTTTCAACTCTAAGATTTTCAGAAAAAGTTTGCTTGTTCCCAAAA
121-PhyloMarker-IQ-c58201-g1-i1_270	121-PhyloMarker-IQ-c58201-g1-i1_270	bead	genotyping	SWLX00000000	1323128	TCTAAGATTTTCAGAAAAAGTTTGCTTGTTCCCAAAATAGTAATTGATAAAAAACAAGACTGAAATAACAATTTGACATGCA
121-PhyloMarker-IQ-c58201-g1-i1_315	121-PhyloMarker-IQ-c58201-g1-i1_315	bead	genotyping	SWLX00000000	1323128	GATAAAAAACAAGACTGAAATAACAATTTGACATGCATTTTTACATCACTTTACAATTGGAAGAAAATAAGTGTTATGATGA
121-PhyloMarker-IQ-c58201-g1-i1_360	121-PhyloMarker-IQ-c58201-g1-i1_360	bead	genotyping	SWLX00000000	1323128	TCACTTTACAATTGGAAGAAAATAAGTGTTATGATGAATTATCTATCAGTTCTGTATGAAATTGATCATATTGAATCCAGAT
121-PhyloMarker-IQ-c58201-g1-i1_405	121-PhyloMarker-IQ-c58201-g1-i1_405	bead	genotyping	SWLX00000000	1323128	TCAGTTCTGTATGAAATTGATCATATTGAATCCAGATAAGACTCACGGCAGGAAAGAAGTCAAATAACTAGTATAGATAGTA
121-PhyloMarker-IQ-c58201-g1-i1_450	121-PhyloMarker-IQ-c58201-g1-i1_450	bead	genotyping	SWLX00000000	1323128	CGGCAGGAAAGAAGTCAAATAACTAGTATAGATAGTAACTTATCATTATTGTTAGAAATGGATCCTATCAATCAAGTGGAAG
121-PhyloMarker-IQ-c58201-g1-i1_495	121-PhyloMarker-IQ-c58201-g1-i1_495	bead	genotyping	SWLX00000000	1323128	TTATTGTTAGAAATGGATCCTATCAATCAAGTGGAAGTGAGACTCACGGCAGGAAGGGGCTGTTGTATATCCCCGGCTGCAC
121-PhyloMarker-IQ-c58201-g1-i1_540	121-PhyloMarker-IQ-c58201-g1-i1_540	bead	genotyping	SWLX00000000	1323128	ACGGCAGGAAGGGGCTGTTGTATATCCCCGGCTGCACCTCGGTGCTGACCAGGTGGTGCTGCCTCCGGGCCTCCAGCTTCCT
121-PhyloMarker-IQ-c58201-g1-i1_585	121-PhyloMarker-IQ-c58201-g1-i1_585	bead	genotyping	SWLX00000000	1323128	TGACCAGGTGGTGCTGCCTCCGGGCCTCCAGCTTCCTGCGCTGCAGCTCGGCCTTCTCCTCCTCCCTCCGGCGGGCCGCCTC
121-PhyloMarker-IQ-c58201-g1-i1_618	121-PhyloMarker-IQ-c58201-g1-i1_618	bead	genotyping	SWLX00000000	1323128	TCCTGCGCTGCAGCTCGGCCTTCTCCTCCTCCCTCCGGCGGGCCGCCTCCTGCTGCTCTGAGTACTCTGCCAGCCCTGACCT
122-PhyloMarker-HGTP-anticodon-c68303-g1-i1_0	122-PhyloMarker-HGTP-anticodon-c68303-g1-i1_0	bead	genotyping	SWLX00000000	1323128	GTGGAAGAAATTGTTCCTTCTGTGATTGAACCGTCTTTCGGCATTGGTCGTGTGATGTATGCTGTCTTTGAACATAATTTCA
122-PhyloMarker-HGTP-anticodon-c68303-g1-i1_45	122-PhyloMarker-HGTP-anticodon-c68303-g1-i1_45	bead	genotyping	SWLX00000000	1323128	GGTCGTGTGATGTATGCTGTCTTTGAACATAATTTCAAACAAAGAGATGAAGATGAGCAAAGAACAGTAAGTTCATTTTGTT
122-PhyloMarker-HGTP-anticodon-c68303-g1-i1_90	122-PhyloMarker-HGTP-anticodon-c68303-g1-i1_90	bead	genotyping	SWLX00000000	1323128	GATGAAGATGAGCAAAGAACAGTAAGTTCATTTTGTTAAACTATTTTGAAAGTGAAAATTAAAATCCCTATATATTTTTTTG
122-PhyloMarker-HGTP-anticodon-c68303-g1-i1_135	122-PhyloMarker-HGTP-anticodon-c68303-g1-i1_135	bead	genotyping	SWLX00000000	1323128	TTGAAAGTGAAAATTAAAATCCCTATATATTTTTTTGTTATTAAAAAAGACACAGTAGGGAATTGGTTTTCTTTATATCTTA
122-PhyloMarker-HGTP-anticodon-c68303-g1-i1_180	122-PhyloMarker-HGTP-anticodon-c68303-g1-i1_180	bead	genotyping	SWLX00000000	1323128	AAAGACACAGTAGGGAATTGGTTTTCTTTATATCTTAACTCAAACTCATCACCAATCAAGTCAGAATCTCAAATATCGTCTA
122-PhyloMarker-HGTP-anticodon-c68303-g1-i1_225	122-PhyloMarker-HGTP-anticodon-c68303-g1-i1_225	bead	genotyping	SWLX00000000	1323128	TCATCACCAATCAAGTCAGAATCTCAAATATCGTCTAGTAGTTCAAAACCAATGTGTAAGCAAAACTTATTTTTTGTCAAGT
122-PhyloMarker-HGTP-anticodon-c68303-g1-i1_270	122-PhyloMarker-HGTP-anticodon-c68303-g1-i1_270	bead	genotyping	SWLX00000000	1323128	AAACCAATGTGTAAGCAAAACTTATTTTTTGTCAAGTGACTAGGGGTGAGAATTTAATGGAAATAAGATTCTGGATTAAACA
122-PhyloMarker-HGTP-anticodon-c68303-g1-i1_315	122-PhyloMarker-HGTP-anticodon-c68303-g1-i1_315	bead	genotyping	SWLX00000000	1323128	GTGAGAATTTAATGGAAATAAGATTCTGGATTAAACATGTTTATCAAAACAATAAAATATAAACACTATATATCATCATTCT
122-PhyloMarker-HGTP-anticodon-c68303-g1-i1_360	122-PhyloMarker-HGTP-anticodon-c68303-g1-i1_360	bead	genotyping	SWLX00000000	1323128	AAAACAATAAAATATAAACACTATATATCATCATTCTCAAAAGTACTGGGGGATTAACTTTTTCCTTTGATATTTGATTAGT
122-PhyloMarker-HGTP-anticodon-c68303-g1-i1_405	122-PhyloMarker-HGTP-anticodon-c68303-g1-i1_405	bead	genotyping	SWLX00000000	1323128	CTGGGGGATTAACTTTTTCCTTTGATATTTGATTAGTAAGATGAGCAATGACAAATTGCCACTAGATTGTAATCCCTCCTTA
122-PhyloMarker-HGTP-anticodon-c68303-g1-i1_450	122-PhyloMarker-HGTP-anticodon-c68303-g1-i1_450	bead	genotyping	SWLX00000000	1323128	CAATGACAAATTGCCACTAGATTGTAATCCCTCCTTAAGTAGAGATTGATGTTTATTTTTGTGCCGGATACTCATTGACGTG
122-PhyloMarker-HGTP-anticodon-c68303-g1-i1_495	122-PhyloMarker-HGTP-anticodon-c68303-g1-i1_495	bead	genotyping	SWLX00000000	1323128	TTGATGTTTATTTTTGTGCCGGATACTCATTGACGTGGAGACACTGATCATATAAATGTTGGTACCCTGATAAACATCTCAG
122-PhyloMarker-HGTP-anticodon-c68303-g1-i1_540	122-PhyloMarker-HGTP-anticodon-c68303-g1-i1_540	bead	genotyping	SWLX00000000	1323128	GATCATATAAATGTTGGTACCCTGATAAACATCTCAGGGTCAGCAGTCCAAGTCCCTCAGCAACCCTAATCTGATGGTTATG
122-PhyloMarker-HGTP-anticodon-c68303-g1-i1_585	122-PhyloMarker-HGTP-anticodon-c68303-g1-i1_585	bead	genotyping	SWLX00000000	1323128	GTCCAAGTCCCTCAGCAACCCTAATCTGATGGTTATGTCTATAGAATTTTCAAATGTAGAATATAGACATTCAAATGTAATT
122-PhyloMarker-HGTP-anticodon-c68303-g1-i1_618	122-PhyloMarker-HGTP-anticodon-c68303-g1-i1_618	bead	genotyping	SWLX00000000	1323128	TATGTCTATAGAATTTTCAAATGTAGAATATAGACATTCAAATGTAATTTGATTGATAAGCTCTTCAAAAACCAAAAAAATG
123-PhyloMarker-Ribosomal-S2-c65999-g1-i1_0	123-PhyloMarker-Ribosomal-S2-c65999-g1-i1_0	bead	genotyping	SWLX00000000	1323128	AGGCATCTGTGACACAAACGTAGACAACTCCCTCCTGGACTACACTGTGCCGGGGAATGATGActctctccctccctctctc
123-PhyloMarker-Ribosomal-S2-c65999-g1-i1_135	123-PhyloMarker-Ribosomal-S2-c65999-g1-i1_135	bead	genotyping	SWLX00000000	1323128	CTCTCAATAAATCTTATTAAGTCTCTTGTTACTATTTTTTGTCTGTAGTTTTTATATTGCAAACTGTGATATCTGGATAGAG
123-PhyloMarker-Ribosomal-S2-c65999-g1-i1_180	123-PhyloMarker-Ribosomal-S2-c65999-g1-i1_180	bead	genotyping	SWLX00000000	1323128	TAGTTTTTATATTGCAAACTGTGATATCTGGATAGAGGAACTTCACATAAAAAATGATATAAGTGTTTTATTGCAAGTATCC
123-PhyloMarker-Ribosomal-S2-c65999-g1-i1_225	123-PhyloMarker-Ribosomal-S2-c65999-g1-i1_225	bead	genotyping	SWLX00000000	1323128	CATAAAAAATGATATAAGTGTTTTATTGCAAGTATCCTTTTTCCACATATGGCTTGTATTTGAATTAAGTTTTACAGTAGCA
123-PhyloMarker-Ribosomal-S2-c65999-g1-i1_270	123-PhyloMarker-Ribosomal-S2-c65999-g1-i1_270	bead	genotyping	SWLX00000000	1323128	CATATGGCTTGTATTTGAATTAAGTTTTACAGTAGCAACTCTTGTTATTCCTTTGTTAAAAAAAGAAGTTACTACTATGTAA
123-PhyloMarker-Ribosomal-S2-c65999-g1-i1_315	123-PhyloMarker-Ribosomal-S2-c65999-g1-i1_315	bead	genotyping	SWLX00000000	1323128	TATTCCTTTGTTAAAAAAAGAAGTTACTACTATGTAACCAATAATAATGGTAACACAGTCAGTGAGGTAAAAAAAAACAACA
123-PhyloMarker-Ribosomal-S2-c65999-g1-i1_360	123-PhyloMarker-Ribosomal-S2-c65999-g1-i1_360	bead	genotyping	SWLX00000000	1323128	AATGGTAACACAGTCAGTGAGGTAAAAAAAAACAACATAGACTCTGTCCCTAAAATAAGAGAGGATAGATCATTTATAAATG
123-PhyloMarker-Ribosomal-S2-c65999-g1-i1_405	123-PhyloMarker-Ribosomal-S2-c65999-g1-i1_405	bead	genotyping	SWLX00000000	1323128	GTCCCTAAAATAAGAGAGGATAGATCATTTATAAATGTCTAACAGTATCACCACAAATTGGTGATAATTCTATCCTTATTTC
123-PhyloMarker-Ribosomal-S2-c65999-g1-i1_450	123-PhyloMarker-Ribosomal-S2-c65999-g1-i1_450	bead	genotyping	SWLX00000000	1323128	TATCACCACAAATTGGTGATAATTCTATCCTTATTTCTCTCTTCACTTCTAATCCATGTCATTTTAGACAATTAGCCCTTGC
123-PhyloMarker-Ribosomal-S2-c65999-g1-i1_495	123-PhyloMarker-Ribosomal-S2-c65999-g1-i1_495	bead	genotyping	SWLX00000000	1323128	CTTCTAATCCATGTCATTTTAGACAATTAGCCCTTGCCAATTTTGATTACCAATGTTTTAGTATGGTCATCAATGTCATAAT
123-PhyloMarker-Ribosomal-S2-c65999-g1-i1_540	123-PhyloMarker-Ribosomal-S2-c65999-g1-i1_540	bead	genotyping	SWLX00000000	1323128	ATTACCAATGTTTTAGTATGGTCATCAATGTCATAATACTTTCCTCATAAGTTTTTTTTTTAATTTTTCTATTTAATTTAGA
123-PhyloMarker-Ribosomal-S2-c65999-g1-i1_585	123-PhyloMarker-Ribosomal-S2-c65999-g1-i1_585	bead	genotyping	SWLX00000000	1323128	CATAAGTTTTTTTTTTAATTTTTCTATTTAATTTAGATTGTCATTCTCACAAATGTTTGTGTAATCCTTCAGGTTATTCAGA
123-PhyloMarker-Ribosomal-S2-c65999-g1-i1_618	123-PhyloMarker-Ribosomal-S2-c65999-g1-i1_618	bead	genotyping	SWLX00000000	1323128	TAGATTGTCATTCTCACAAATGTTTGTGTAATCCTTCAGGTTATTCAGAGAAGCTATCCTCAGAGCCAAGCAGAAAAGGATA
124-PhyloMarker-MRP-S27-c65221-g1-i1_0	124-PhyloMarker-MRP-S27-c65221-g1-i1_0	bead	genotyping	SWLX00000000	1323128	GGTTTGCCAAGTGCAACAGCTGCCTCCCCCGCTGCGACGCCACGACGCACGCCGTCCTCCGGCACCTGGTGGACACGGGCCA
124-PhyloMarker-MRP-S27-c65221-g1-i1_45	124-PhyloMarker-MRP-S27-c65221-g1-i1_45	bead	genotyping	SWLX00000000	1323128	CGCACGCCGTCCTCCGGCACCTGGTGGACACGGGCCACGCCTCCCGCGTCCCAGCCATCCTCACCAACATGGACCAGTACCA
124-PhyloMarker-MRP-S27-c65221-g1-i1_90	124-PhyloMarker-MRP-S27-c65221-g1-i1_90	bead	genotyping	SWLX00000000	1323128	GCGTCCCAGCCATCCTCACCAACATGGACCAGTACCAGCTGCTGCCCAACCACTACACCCTCAACTTCCTGTTGAACCACTT
124-PhyloMarker-MRP-S27-c65221-g1-i1_135	124-PhyloMarker-MRP-S27-c65221-g1-i1_135	bead	genotyping	SWLX00000000	1323128	CCAACCACTACACCCTCAACTTCCTGTTGAACCACTTCCTGCTGGCAGATGATTTCTCGTCTGCTGCCAAGTTGGCCTACTG
124-PhyloMarker-MRP-S27-c65221-g1-i1_180	124-PhyloMarker-MRP-S27-c65221-g1-i1_180	bead	genotyping	SWLX00000000	1323128	CAGATGATTTCTCGTCTGCTGCCAAGTTGGCCTACTGCTCCATGCTCCAGGAGGATTTCTCCAACCCCATCAACGCTTTCCT
124-PhyloMarker-MRP-S27-c65221-g1-i1_225	124-PhyloMarker-MRP-S27-c65221-g1-i1_225	bead	genotyping	SWLX00000000	1323128	TCCAGGAGGATTTCTCCAACCCCATCAACGCTTTCCTCTCCCTCCACGCCTGCATGCAGCGGCTGGTAAATATTTCCTCTTT
124-PhyloMarker-MRP-S27-c65221-g1-i1_270	124-PhyloMarker-MRP-S27-c65221-g1-i1_270	bead	genotyping	SWLX00000000	1323128	ACGCCTGCATGCAGCGGCTGGTAAATATTTCCTCTTTAGCCGATCTGGCGCCCCCGACTCCTGAGCCAGACGATGGGGAGGA
124-PhyloMarker-MRP-S27-c65221-g1-i1_315	124-PhyloMarker-MRP-S27-c65221-g1-i1_315	bead	genotyping	SWLX00000000	1323128	TGGCGCCCCCGACTCCTGAGCCAGACGATGGGGAGGAGGAATGGGTGCGGATTTTCGGGTACATCAAATTCCCGTATTACGA
124-PhyloMarker-MRP-S27-c65221-g1-i1_360	124-PhyloMarker-MRP-S27-c65221-g1-i1_360	bead	genotyping	SWLX00000000	1323128	TGCGGATTTTCGGGTACATCAAATTCCCGTATTACGATGATCATTTTGATATCAAGGATGAGCGATTTCTCCTCGGAAAGAC
124-PhyloMarker-MRP-S27-c65221-g1-i1_405	124-PhyloMarker-MRP-S27-c65221-g1-i1_405	bead	genotyping	SWLX00000000	1323128	TTGATATCAAGGATGAGCGATTTCTCCTCGGAAAGACGCTTTTTATGCTAAGTAATGCTACAAATATAGAAGTGCCCTATGA
124-PhyloMarker-MRP-S27-c65221-g1-i1_450	124-PhyloMarker-MRP-S27-c65221-g1-i1_450	bead	genotyping	SWLX00000000	1323128	TGCTAAGTAATGCTACAAATATAGAAGTGCCCTATGAGCTTAGAAATACATTGAAAGTCATAGGGTTAGGGTTGTACCAAAA
124-PhyloMarker-MRP-S27-c65221-g1-i1_495	124-PhyloMarker-MRP-S27-c65221-g1-i1_495	bead	genotyping	SWLX00000000	1323128	ATACATTGAAAGTCATAGGGTTAGGGTTGTACCAAAAGTTTGATAAAGGTGTGGCTGCACTTCAGGAAATATATCATTTCCC
124-PhyloMarker-MRP-S27-c65221-g1-i1_540	124-PhyloMarker-MRP-S27-c65221-g1-i1_540	bead	genotyping	SWLX00000000	1323128	AAGGTGTGGCTGCACTTCAGGAAATATATCATTTCCCTGATGGAAGAATTCATCAACAAGCTTTGGATTATTTCTCAGAGAG
124-PhyloMarker-MRP-S27-c65221-g1-i1_585	124-PhyloMarker-MRP-S27-c65221-g1-i1_585	bead	genotyping	SWLX00000000	1323128	GAATTCATCAACAAGCTTTGGATTATTTCTCAGAGAGCCTGAACAATGTAGAGATTAGAGATGAAAACGAACCTGAAGTTGA
124-PhyloMarker-MRP-S27-c65221-g1-i1_618	124-PhyloMarker-MRP-S27-c65221-g1-i1_618	bead	genotyping	SWLX00000000	1323128	AGAGCCTGAACAATGTAGAGATTAGAGATGAAAACGAACCTGAAGTTGAGATGGGTTTAAGAACGATTGATGATGAGGCGAG
125-PhyloMarker-CDK2AP-c65414-g1-i3_0	125-PhyloMarker-CDK2AP-c65414-g1-i3_0	bead	genotyping	SWLX00000000	1323128	AAGACTATCAAGACTAGTATTTTTGAAAGATTGAAGATAATATTGTAGTTATCATTTCTATATATACTAACTTATAAAGTAT
125-PhyloMarker-CDK2AP-c65414-g1-i3_41	125-PhyloMarker-CDK2AP-c65414-g1-i3_41	bead	genotyping	SWLX00000000	1323128	ATTGTAGTTATCATTTCTATATATACTAACTTATAAAGTATTAACAACCAATACTTTTCCTTAACCTTTGAACAATTATTTC
125-PhyloMarker-CDK2AP-c65414-g1-i3_82	125-PhyloMarker-CDK2AP-c65414-g1-i3_82	bead	genotyping	SWLX00000000	1323128	TAACAACCAATACTTTTCCTTAACCTTTGAACAATTATTTCAAAAACTTAATCATTGCAGAAAACACTAGAATTGAATGCTT
125-PhyloMarker-CDK2AP-c65414-g1-i3_123	125-PhyloMarker-CDK2AP-c65414-g1-i3_123	bead	genotyping	SWLX00000000	1323128	AAAAACTTAATCATTGCAGAAAACACTAGAATTGAATGCTTACATAACTATGAAGACTGTCTCTGTTAGATGTTCAGAACTC
125-PhyloMarker-CDK2AP-c65414-g1-i3_164	125-PhyloMarker-CDK2AP-c65414-g1-i3_164	bead	genotyping	SWLX00000000	1323128	ACATAACTATGAAGACTGTCTCTGTTAGATGTTCAGAACTCATCATTAAAAGTCAAACAAAAAAAATCATAAACAAGTCCCT
125-PhyloMarker-CDK2AP-c65414-g1-i3_205	125-PhyloMarker-CDK2AP-c65414-g1-i3_205	bead	genotyping	SWLX00000000	1323128	ATCATTAAAAGTCAAACAAAAAAAATCATAAACAAGTCCCTAGTCAGGTCCTCGCACTTTTCTCGCACTCCATTAAACACTC
125-PhyloMarker-CDK2AP-c65414-g1-i3_246	125-PhyloMarker-CDK2AP-c65414-g1-i3_246	bead	genotyping	SWLX00000000	1323128	AGTCAGGTCCTCGCACTTTTCTCGCACTCCATTAAACACTCTCTCACAAGAATCCTGGCGTGTACAATACTCCGCTTCAACC
125-PhyloMarker-CDK2AP-c65414-g1-i3_287	125-PhyloMarker-CDK2AP-c65414-g1-i3_287	bead	genotyping	SWLX00000000	1323128	TCTCACAAGAATCCTGGCGTGTACAATACTCCGCTTCAACCGCTCAGTGGATCCCCTGTTGCCGGAGTAGGTGGGGCGGATG
125-PhyloMarker-CDK2AP-c65414-g1-i3_328	125-PhyloMarker-CDK2AP-c65414-g1-i3_328	bead	genotyping	SWLX00000000	1323128	GCTCAGTGGATCCCCTGTTGCCGGAGTAGGTGGGGCGGATGTCCCGGCCCATGTCCTCAATGACCCCCAGCAGTGAGGCGTA
125-PhyloMarker-CDK2AP-c65414-g1-i3_368	125-PhyloMarker-CDK2AP-c65414-g1-i3_368	bead	genotyping	SWLX00000000	1323128	GTCCCGGCCCATGTCCTCAATGACCCCCAGCAGTGAGGCGTACTTGCTGTGGTGGTGGATGGCCGCCAGCGGGGACATACCT
126-PhyloMarker-RIO1-c64500-g1-i2_0	126-PhyloMarker-RIO1-c64500-g1-i2_0	bead	genotyping	SWLX00000000	1323128	AGACAATTAATGAGATGGGTCTTCTTGACACTCAAGAGACTGAAATGGATGGTAATCTATCAGAAGAGGAAGACAATGTATC
126-PhyloMarker-RIO1-c64500-g1-i2_123	126-PhyloMarker-RIO1-c64500-g1-i2_123	bead	genotyping	SWLX00000000	1323128	attctgatgttgatAGTACTTGCAATGAAAGAGTTGAAGAAGAAGATAAGGATGAAGAAAAAGTTCCTCCAGGTAAAGATCC
126-PhyloMarker-RIO1-c64500-g1-i2_164	126-PhyloMarker-RIO1-c64500-g1-i2_164	bead	genotyping	SWLX00000000	1323128	GAAGATAAGGATGAAGAAAAAGTTCCTCCAGGTAAAGATCCTAGGATTCTTAAATGGTTAGCACTATCTCCAGAGTGCAGCG
126-PhyloMarker-RIO1-c64500-g1-i2_205	126-PhyloMarker-RIO1-c64500-g1-i2_205	bead	genotyping	SWLX00000000	1323128	TAGGATTCTTAAATGGTTAGCACTATCTCCAGAGTGCAGCGACGGTATGGATAAGTGTCTCACTGATCTCGGTTGTGGTGAA
126-PhyloMarker-RIO1-c64500-g1-i2_246	126-PhyloMarker-RIO1-c64500-g1-i2_246	bead	genotyping	SWLX00000000	1323128	ACGGTATGGATAAGTGTCTCACTGATCTCGGTTGTGGTGAAAAAACATATTTAATTCCAGAAGTGTCAGCATCACACACTGA
126-PhyloMarker-RIO1-c64500-g1-i2_286	126-PhyloMarker-RIO1-c64500-g1-i2_286	bead	genotyping	SWLX00000000	1323128	AAAAACATATTTAATTCCAGAAGTGTCAGCATCACACACTGATGGAACAACCCATGCACACCCAGAAGTATCTGATAACCTC
127-PhyloMarker-DnaJ-c65691-g7-i1_0	127-PhyloMarker-DnaJ-c65691-g7-i1_0	bead	genotyping	SWLX00000000	1323128	AAGTAACATTTTCTACCCCTGAATGTCTACATCTTGTCTTCTTTCCTAGTTCTTCACCATGAATCAGGTTATATACCGCAAT
127-PhyloMarker-DnaJ-c65691-g7-i1_45	127-PhyloMarker-DnaJ-c65691-g7-i1_45	bead	genotyping	SWLX00000000	1323128	CTAGTTCTTCACCATGAATCAGGTTATATACCGCAATTAATGAGAAGAAAAAAAAATTCACACAAGAGACAAAACTCTTAAA
127-PhyloMarker-DnaJ-c65691-g7-i1_90	127-PhyloMarker-DnaJ-c65691-g7-i1_90	bead	genotyping	SWLX00000000	1323128	AGAAAAAAAAATTCACACAAGAGACAAAACTCTTAAAAAATAACAATGACAAAAAGAAAAGAGCTTGAAAGATAACCTAAAT
127-PhyloMarker-DnaJ-c65691-g7-i1_135	127-PhyloMarker-DnaJ-c65691-g7-i1_135	bead	genotyping	SWLX00000000	1323128	ATGACAAAAAGAAAAGAGCTTGAAAGATAACCTAAATCTGTCGCTGTTTTGTAAAGAGTGTAAAAATTAAGTAATAGATGCT
127-PhyloMarker-DnaJ-c65691-g7-i1_180	127-PhyloMarker-DnaJ-c65691-g7-i1_180	bead	genotyping	SWLX00000000	1323128	GTTTTGTAAAGAGTGTAAAAATTAAGTAATAGATGCTTTCTAATATATGTGATGGTTTATTCATATAAGGATTTAACGGCTA
127-PhyloMarker-DnaJ-c65691-g7-i1_225	127-PhyloMarker-DnaJ-c65691-g7-i1_225	bead	genotyping	SWLX00000000	1323128	TATGTGATGGTTTATTCATATAAGGATTTAACGGCTAGAGGCACATTAAACAGACGGTCTCATTGATGTCACTATAATCAAA
127-PhyloMarker-DnaJ-c65691-g7-i1_270	127-PhyloMarker-DnaJ-c65691-g7-i1_270	bead	genotyping	SWLX00000000	1323128	TTAAACAGACGGTCTCATTGATGTCACTATAATCAAACTCCACTGTACATGGAAATTCAATTAATTTTCATAGGATGTTTTG
127-PhyloMarker-DnaJ-c65691-g7-i1_315	127-PhyloMarker-DnaJ-c65691-g7-i1_315	bead	genotyping	SWLX00000000	1323128	TACATGGAAATTCAATTAATTTTCATAGGATGTTTTGGAAACAATGCATTTCTTAATAAAAATGATAGTCTATGGGCCAGAA
127-PhyloMarker-DnaJ-c65691-g7-i1_360	127-PhyloMarker-DnaJ-c65691-g7-i1_360	bead	genotyping	SWLX00000000	1323128	GCATTTCTTAATAAAAATGATAGTCTATGGGCCAGAATATGAAAAGGTCCCTTTCCCCACCCCTGCACACTTATTTCACCTA
127-PhyloMarker-DnaJ-c65691-g7-i1_495	127-PhyloMarker-DnaJ-c65691-g7-i1_495	bead	genotyping	SWLX00000000	1323128	AATTCAGACTCTCTTAGAAGTTATTGAAGTCCAAAACCCAAGATGGCCTCCAGAATGAAGTCATATAGAATATTTTTGAAAC
127-PhyloMarker-DnaJ-c65691-g7-i1_540	127-PhyloMarker-DnaJ-c65691-g7-i1_540	bead	genotyping	SWLX00000000	1323128	GCCTCCAGAATGAAGTCATATAGAATATTTTTGAAACAATACATTTCTTAAATCAAATTTCAAAGCTATTTACTTAAAATAC
127-PhyloMarker-DnaJ-c65691-g7-i1_585	127-PhyloMarker-DnaJ-c65691-g7-i1_585	bead	genotyping	SWLX00000000	1323128	TCTTAAATCAAATTTCAAAGCTATTTACTTAAAATACTTCTCATTGCCCTCATTTTTTGTTTTCCAAAAAGTCTTTGGCTTC
127-PhyloMarker-DnaJ-c65691-g7-i1_618	127-PhyloMarker-DnaJ-c65691-g7-i1_618	bead	genotyping	SWLX00000000	1323128	ATACTTCTCATTGCCCTCATTTTTTGTTTTCCAAAAAGTCTTTGGCTTCATTGATTTTTGCAGCTAGAAATGGGGAACCTCC
128-PhyloMarker-Peptidase-M24-c67224-g1-i1_0	128-PhyloMarker-Peptidase-M24-c67224-g1-i1_0	bead	genotyping	SWLX00000000	1323128	GAGATATTTTACGTGATAAAAATAAAAACATGCATTTCTTCATTCCCCTTAACAGTAGAGGCTAAAAACACACTTATATGTA
128-PhyloMarker-Peptidase-M24-c67224-g1-i1_45	128-PhyloMarker-Peptidase-M24-c67224-g1-i1_45	bead	genotyping	SWLX00000000	1323128	CCCTTAACAGTAGAGGCTAAAAACACACTTATATGTAAAATGAACAAAATAACCAGAAGTTAGTCATGAAAACACTTTATGC
128-PhyloMarker-Peptidase-M24-c67224-g1-i1_90	128-PhyloMarker-Peptidase-M24-c67224-g1-i1_90	bead	genotyping	SWLX00000000	1323128	AAAATAACCAGAAGTTAGTCATGAAAACACTTTATGCATTGAAAAATATACATATCAAGTCAAACAATAAATACACATGAGG
128-PhyloMarker-Peptidase-M24-c67224-g1-i1_135	128-PhyloMarker-Peptidase-M24-c67224-g1-i1_135	bead	genotyping	SWLX00000000	1323128	ATATACATATCAAGTCAAACAATAAATACACATGAGGTTCAAAATTTTCTATTTCACTGTCTCAAGTAAAATATCATTTCAA
128-PhyloMarker-Peptidase-M24-c67224-g1-i1_180	128-PhyloMarker-Peptidase-M24-c67224-g1-i1_180	bead	genotyping	SWLX00000000	1323128	TTTCTATTTCACTGTCTCAAGTAAAATATCATTTCAAACAGTGGGAAAAAAACTTTTTTTTTTATTAATTCAATGAGATTTG
128-PhyloMarker-Peptidase-M24-c67224-g1-i1_225	128-PhyloMarker-Peptidase-M24-c67224-g1-i1_225	bead	genotyping	SWLX00000000	1323128	AAAAAAACTTTTTTTTTTATTAATTCAATGAGATTTGAATTTCCTATTAACTGGTAATCAAAACCTTAAGCTTTATATAATT
128-PhyloMarker-Peptidase-M24-c67224-g1-i1_270	128-PhyloMarker-Peptidase-M24-c67224-g1-i1_270	bead	genotyping	SWLX00000000	1323128	ATTAACTGGTAATCAAAACCTTAAGCTTTATATAATTATTCATCAGGTTAAATGTAAAAGTATCTGCAAAATAAACATAAGT
128-PhyloMarker-Peptidase-M24-c67224-g1-i1_315	128-PhyloMarker-Peptidase-M24-c67224-g1-i1_315	bead	genotyping	SWLX00000000	1323128	GGTTAAATGTAAAAGTATCTGCAAAATAAACATAAGTCTTGCTGTAAATAGTTTAATTTCATAATGAAACAACCTGTGCAAC
128-PhyloMarker-Peptidase-M24-c67224-g1-i1_360	128-PhyloMarker-Peptidase-M24-c67224-g1-i1_360	bead	genotyping	SWLX00000000	1323128	AAATAGTTTAATTTCATAATGAAACAACCTGTGCAACTAAAAATAAAAACCACCTTAAATAACCATCTAGCATATATCTTTA
128-PhyloMarker-Peptidase-M24-c67224-g1-i1_405	128-PhyloMarker-Peptidase-M24-c67224-g1-i1_405	bead	genotyping	SWLX00000000	1323128	AAAACCACCTTAAATAACCATCTAGCATATATCTTTAAACATTTAACATTATTTTTCGCATCAATGATCCATTTTTCTATTA
128-PhyloMarker-Peptidase-M24-c67224-g1-i1_450	128-PhyloMarker-Peptidase-M24-c67224-g1-i1_450	bead	genotyping	SWLX00000000	1323128	ACATTATTTTTCGCATCAATGATCCATTTTTCTATTAGTTGCTATGGAACACAATATCTAGTCCATGACTGAGGGCAGAAAT
128-PhyloMarker-Peptidase-M24-c67224-g1-i1_495	128-PhyloMarker-Peptidase-M24-c67224-g1-i1_495	bead	genotyping	SWLX00000000	1323128	GGAACACAATATCTAGTCCATGACTGAGGGCAGAAATAATAACTCAAAATGATTTTTCTTGCAATGTCTTTAATCACAAGAA
128-PhyloMarker-Peptidase-M24-c67224-g1-i1_540	128-PhyloMarker-Peptidase-M24-c67224-g1-i1_540	bead	genotyping	SWLX00000000	1323128	AAAATGATTTTTCTTGCAATGTCTTTAATCACAAGAATTTACATTGAAGTGTGCATGAGTTAAAAAGTCATTGGACCTCCAC
128-PhyloMarker-Peptidase-M24-c67224-g1-i1_585	128-PhyloMarker-Peptidase-M24-c67224-g1-i1_585	bead	genotyping	SWLX00000000	1323128	GAAGTGTGCATGAGTTAAAAAGTCATTGGACCTCCACTATTACCAAATTACTTGGTGTTTCACTTTACTTGCAATAACACAT
128-PhyloMarker-Peptidase-M24-c67224-g1-i1_618	128-PhyloMarker-Peptidase-M24-c67224-g1-i1_618	bead	genotyping	SWLX00000000	1323128	CCACTATTACCAAATTACTTGGTGTTTCACTTTACTTGCAATAACACATTTTGATTTAAATTATTCTCAACATCATCTTGTC
129-PhyloMarker-DAGK-cat-c64676-g1-i1_0	129-PhyloMarker-DAGK-cat-c64676-g1-i1_0	bead	genotyping	SWLX00000000	1323128	GCATAGATTGTGCGACCCTCACCACCATCTACTTTGATAACATCCACTTTTTTGGTAAAAGCTCTAACTACAGCAATAGCAG
129-PhyloMarker-DAGK-cat-c64676-g1-i1_45	129-PhyloMarker-DAGK-cat-c64676-g1-i1_45	bead	genotyping	SWLX00000000	1323128	ACTTTTTTGGTAAAAGCTCTAACTACAGCAATAGCAGATTCAGCAATCAGCCGGACTTGGTCTAAGTTTTCACCAAACAACA
129-PhyloMarker-DAGK-cat-c64676-g1-i1_90	129-PhyloMarker-DAGK-cat-c64676-g1-i1_90	bead	genotyping	SWLX00000000	1323128	ATCAGCCGGACTTGGTCTAAGTTTTCACCAAACAACAGCTTTGAGAATCTATTAGTTTCACCAAGGGGAATCACTCCCACTG
129-PhyloMarker-DAGK-cat-c64676-g1-i1_135	129-PhyloMarker-DAGK-cat-c64676-g1-i1_135	bead	genotyping	SWLX00000000	1323128	AATCTATTAGTTTCACCAAGGGGAATCACTCCCACTGGAATATTCTCACTGAATGTTTTATCTTCCTTTCTCAGAAATCCAG
129-PhyloMarker-DAGK-cat-c64676-g1-i1_180	129-PhyloMarker-DAGK-cat-c64676-g1-i1_180	bead	genotyping	SWLX00000000	1323128	TCACTGAATGTTTTATCTTCCTTTCTCAGAAATCCAGTCACTGCCTCCAGGAGTGTTCCATCTCCCCCTGCAACCACTACTC
129-PhyloMarker-DAGK-cat-c64676-g1-i1_225	129-PhyloMarker-DAGK-cat-c64676-g1-i1_225	bead	genotyping	SWLX00000000	1323128	TCCAGGAGTGTTCCATCTCCCCCTGCAACCACTACTCCATCTGTGTCTGAAGCATCTAGGACTGACATAAAACCTTTTACTT
129-PhyloMarker-DAGK-cat-c64676-g1-i1_270	129-PhyloMarker-DAGK-cat-c64676-g1-i1_270	bead	genotyping	SWLX00000000	1323128	TCTGAAGCATCTAGGACTGACATAAAACCTTTTACTTGGCCTTCATACTCTGTCAGTACCACATTGACTTCTATCCCTGCAA
129-PhyloMarker-DAGK-cat-c64676-g1-i1_315	129-PhyloMarker-DAGK-cat-c64676-g1-i1_315	bead	genotyping	SWLX00000000	1323128	TACTCTGTCAGTACCACATTGACTTCTATCCCTGCAAGATAAAGAATTGGAGCAGCAGTCTTGTCAAACAACTTTCGTGCCT
129-PhyloMarker-DAGK-cat-c64676-g1-i1_360	129-PhyloMarker-DAGK-cat-c64676-g1-i1_360	bead	genotyping	SWLX00000000	1323128	ATTGGAGCAGCAGTCTTGTCAAACAACTTTCGTGCCTTTCCTCCGCTTGCTGCAGGATTCAAGAACACAGTCAGCCTTCGAG
129-PhyloMarker-DAGK-cat-c64676-g1-i1_405	129-PhyloMarker-DAGK-cat-c64676-g1-i1_405	bead	genotyping	SWLX00000000	1323128	CTTGCTGCAGGATTCAAGAACACAGTCAGCCTTCGAGGAATTTCCCCAACCCCAATTCTTTGCTGACCATACTGCATAGCTT
129-PhyloMarker-DAGK-cat-c64676-g1-i1_450	129-PhyloMarker-DAGK-cat-c64676-g1-i1_450	bead	genotyping	SWLX00000000	1323128	CCAACCCCAATTCTTTGCTGACCATACTGCATAGCTTCATGACAGTATTGTCGTCTTAAGAGGTTGTCATTGTGCTTGGTGT
129-PhyloMarker-DAGK-cat-c64676-g1-i1_495	129-PhyloMarker-DAGK-cat-c64676-g1-i1_495	bead	genotyping	SWLX00000000	1323128	TATTGTCGTCTTAAGAGGTTGTCATTGTGCTTGGTGTTCAGCCATTTGACCCCCCATCCTGTCAGTCCCACAGCAAACACAG
129-PhyloMarker-DAGK-cat-c64676-g1-i1_540	129-PhyloMarker-DAGK-cat-c64676-g1-i1_540	bead	genotyping	SWLX00000000	1323128	TTGACCCCCCATCCTGTCAGTCCCACAGCAAACACAGACTTCTTCCAATTATTTTTTAAAGTCTGCGCTGTTTTCACAAAAA
129-PhyloMarker-DAGK-cat-c64676-g1-i1_585	129-PhyloMarker-DAGK-cat-c64676-g1-i1_585	bead	genotyping	SWLX00000000	1323128	CAATTATTTTTTAAAGTCTGCGCTGTTTTCACAAAAAACGCCATAGCAATATGACTTTCTTCAAGAAATTTGTTTTTTAGTC
129-PhyloMarker-DAGK-cat-c64676-g1-i1_618	129-PhyloMarker-DAGK-cat-c64676-g1-i1_618	bead	genotyping	SWLX00000000	1323128	AAAAACGCCATAGCAATATGACTTTCTTCAAGAAATTTGTTTTTTAGTCATACTTCAAGTATGACACGATATATTTATCCTA
130-PhyloMarker-RIIa-c61021-g1-i1_0	130-PhyloMarker-RIIa-c61021-g1-i1_0	bead	genotyping	SWLX00000000	1323128	GTCCGTTTCAAATAAAAATAGCATAGCAAAATAACCAAAATATAAAGCCAATAACTGATTAAGAGTATGAACATGGCTTATT
130-PhyloMarker-RIIa-c61021-g1-i1_44	130-PhyloMarker-RIIa-c61021-g1-i1_44	bead	genotyping	SWLX00000000	1323128	AAGCCAATAACTGATTAAGAGTATGAACATGGCTTATTGCTTAGAGCTCCCTTTGTCACCCATGACGAAGGTTGGACATACT
130-PhyloMarker-RIIa-c61021-g1-i1_88	130-PhyloMarker-RIIa-c61021-g1-i1_88	bead	genotyping	SWLX00000000	1323128	AGCTCCCTTTGTCACCCATGACGAAGGTTGGACATACTTAAGCAGGACAAAATAAAGTCAAGACCATATGAAATCTAGTTTG
130-PhyloMarker-RIIa-c61021-g1-i1_132	130-PhyloMarker-RIIa-c61021-g1-i1_132	bead	genotyping	SWLX00000000	1323128	GGACAAAATAAAGTCAAGACCATATGAAATCTAGTTTGTACACAATGGTTAATGAATTAGAAATTAGACAAATGTTATGTTT
130-PhyloMarker-RIIa-c61021-g1-i1_176	130-PhyloMarker-RIIa-c61021-g1-i1_176	bead	genotyping	SWLX00000000	1323128	ATGGTTAATGAATTAGAAATTAGACAAATGTTATGTTTTCCCCCCTTTTATACTATTTTTCTGTGAAGTTATTACTTTTCTT
130-PhyloMarker-RIIa-c61021-g1-i1_220	130-PhyloMarker-RIIa-c61021-g1-i1_220	bead	genotyping	SWLX00000000	1323128	CTTTTATACTATTTTTCTGTGAAGTTATTACTTTTCTTGCTTGAGAAAGTGTTTACCTTTTCAACATTACTTAGGCCTGACT
130-PhyloMarker-RIIa-c61021-g1-i1_264	130-PhyloMarker-RIIa-c61021-g1-i1_264	bead	genotyping	SWLX00000000	1323128	GAAAGTGTTTACCTTTTCAACATTACTTAGGCCTGACTGAAAAACCTTCTATAAATTAGCAACCAATGGATAAAAATATAAG
130-PhyloMarker-RIIa-c61021-g1-i1_308	130-PhyloMarker-RIIa-c61021-g1-i1_308	bead	genotyping	SWLX00000000	1323128	CCTTCTATAAATTAGCAACCAATGGATAAAAATATAAGCAAGATCTTTTTTTATGTAGCGAATTGTCTTTAGCTTAGAATCA
130-PhyloMarker-RIIa-c61021-g1-i1_352	130-PhyloMarker-RIIa-c61021-g1-i1_352	bead	genotyping	SWLX00000000	1323128	CTTTTTTTATGTAGCGAATTGTCTTTAGCTTAGAATCATTAACGCATGACTTTCCAACAGATCTTCCTTGTATTTGTAAAAA
130-PhyloMarker-RIIa-c61021-g1-i1_396	130-PhyloMarker-RIIa-c61021-g1-i1_396	bead	genotyping	SWLX00000000	1323128	CATGACTTTCCAACAGATCTTCCTTGTATTTGTAAAAAAAAACAACAAATGGTCCTAACTAGTGTAAGCTCTTAATGACACG
130-PhyloMarker-RIIa-c61021-g1-i1_440	130-PhyloMarker-RIIa-c61021-g1-i1_440	bead	genotyping	SWLX00000000	1323128	ACAAATGGTCCTAACTAGTGTAAGCTCTTAATGACACGGTTCTGTTTGAGCTTTTCTTGTCTTTCTGCTAGCTGCTTCTCAA
130-PhyloMarker-RIIa-c61021-g1-i1_474	130-PhyloMarker-RIIa-c61021-g1-i1_474	bead	genotyping	SWLX00000000	1323128	CACGGTTCTGTTTGAGCTTTTCTTGTCTTTCTGCTAGCTGCTTCTCAACTTTCTCTGGCAGTGATGGGTTGGTAAAGTACTC
131-PhyloMarker-DIRP-c65742-g1-i1_0	131-PhyloMarker-DIRP-c65742-g1-i1_0	bead	genotyping	SWLX00000000	1323128	AAAGACCTCTACCTAAGCCAATGACTTCTGCTCCTAAGTTTATACCAGGATCAGTTGCTGGTAATAATGCTGCCTTTGTTGG
131-PhyloMarker-DIRP-c65742-g1-i1_45	131-PhyloMarker-DIRP-c65742-g1-i1_45	bead	genotyping	SWLX00000000	1323128	CAGGATCAGTTGCTGGTAATAATGCTGCCTTTGTTGGAGGTATTGATTGTATGGAGTCTACTGCTTCTCCATTCAAAGGAAA
131-PhyloMarker-DIRP-c65742-g1-i1_90	131-PhyloMarker-DIRP-c65742-g1-i1_90	bead	genotyping	SWLX00000000	1323128	ATTGTATGGAGTCTACTGCTTCTCCATTCAAAGGAAAACTGGTGTCTCTTGATGGGGGTACTTATGGTGGATTCCCAATCAA
131-PhyloMarker-DIRP-c65742-g1-i1_135	131-PhyloMarker-DIRP-c65742-g1-i1_135	bead	genotyping	SWLX00000000	1323128	CTCTTGATGGGGGTACTTATGGTGGATTCCCAATCAAGTTTCTTGTGTTAGTCACACGGCTGTCAAAGATACTTCAGGTTAA
131-PhyloMarker-DIRP-c65742-g1-i1_180	131-PhyloMarker-DIRP-c65742-g1-i1_180	bead	genotyping	SWLX00000000	1323128	TGTTAGTCACACGGCTGTCAAAGATACTTCAGGTTAAAAAAGACTGGATTCAGCAGCTGAGTAATATGAACACAACCACAGA
131-PhyloMarker-DIRP-c65742-g1-i1_225	131-PhyloMarker-DIRP-c65742-g1-i1_225	bead	genotyping	SWLX00000000	1323128	GGATTCAGCAGCTGAGTAATATGAACACAACCACAGAGAAAAAGAGGTCACTGATGGAGCCAATCTCCCTCAATTTCCAAAA
131-PhyloMarker-DIRP-c65742-g1-i1_270	131-PhyloMarker-DIRP-c65742-g1-i1_270	bead	genotyping	SWLX00000000	1323128	GGTCACTGATGGAGCCAATCTCCCTCAATTTCCAAAAAAGTTATGCAGGCATTGTTGTTGAACTTGAGAAGCTGAATAAAGA
131-PhyloMarker-DIRP-c65742-g1-i1_315	131-PhyloMarker-DIRP-c65742-g1-i1_315	bead	genotyping	SWLX00000000	1323128	CAGGCATTGTTGTTGAACTTGAGAAGCTGAATAAAGATTTGAATGAGTACCTAAATGGTGTTCAGACTTACTGTTTGGACAT
131-PhyloMarker-DIRP-c65742-g1-i1_360	131-PhyloMarker-DIRP-c65742-g1-i1_360	bead	genotyping	SWLX00000000	1323128	AGTACCTAAATGGTGTTCAGACTTACTGTTTGGACATCTCACCTGACCAGGGGGTGACTCCTGCTGAACCCCCTTCTGAGAT
131-PhyloMarker-DIRP-c65742-g1-i1_405	131-PhyloMarker-DIRP-c65742-g1-i1_405	bead	genotyping	SWLX00000000	1323128	ACCAGGGGGTGACTCCTGCTGAACCCCCTTCTGAGATAAAAAAGAGATGTGATACAGAAGCAGAGCAAACTGTTGATAGAAT
131-PhyloMarker-DIRP-c65742-g1-i1_450	131-PhyloMarker-DIRP-c65742-g1-i1_450	bead	genotyping	SWLX00000000	1323128	GATGTGATACAGAAGCAGAGCAAACTGTTGATAGAATTTGTCGTGGAATGTTGCAGAACCGTCGTACAGCCAACAATGATAA
131-PhyloMarker-DIRP-c65742-g1-i1_495	131-PhyloMarker-DIRP-c65742-g1-i1_495	bead	genotyping	SWLX00000000	1323128	GAATGTTGCAGAACCGTCGTACAGCCAACAATGATAATGTATTGAAACTTGTGTCCGATCTTACATCCATTATGCTGCAAAT
131-PhyloMarker-DIRP-c65742-g1-i1_540	131-PhyloMarker-DIRP-c65742-g1-i1_540	bead	genotyping	SWLX00000000	1323128	AACTTGTGTCCGATCTTACATCCATTATGCTGCAAATTCGCACTTTTTCTGAAAATGAAAACAGTTCTTTTGAATTTGGGTC
131-PhyloMarker-DIRP-c65742-g1-i1_585	131-PhyloMarker-DIRP-c65742-g1-i1_585	bead	genotyping	SWLX00000000	1323128	TTTCTGAAAATGAAAACAGTTCTTTTGAATTTGGGTCATTGCAAGATAGTTTGCAATCAATAAGAAAAGGTTTAGATGCAAA
131-PhyloMarker-DIRP-c65742-g1-i1_618	131-PhyloMarker-DIRP-c65742-g1-i1_618	bead	genotyping	SWLX00000000	1323128	GGTCATTGCAAGATAGTTTGCAATCAATAAGAAAAGGTTTAGATGCAAATAATCTAAATGTGTTCCAGAATAATGTAGAGAT
132-PhyloMarker-ST7-c60819-g1-i1_135	132-PhyloMarker-ST7-c60819-g1-i1_135	bead	genotyping	SWLX00000000	1323128	ACACATCTCAGCTCCCACCATGGGGCTACTTATCTCATTACAGACTTGTTCGCTTTCATCAATGACCACAAACCTTCAAACT
132-PhyloMarker-ST7-c60819-g1-i1_180	132-PhyloMarker-ST7-c60819-g1-i1_180	bead	genotyping	SWLX00000000	1323128	TTGTTCGCTTTCATCAATGACCACAAACCTTCAAACTGGTTTCTTGCTTCGTTCCATTGTTTTGTCTTTATTTATATGCCTA
132-PhyloMarker-ST7-c60819-g1-i1_225	132-PhyloMarker-ST7-c60819-g1-i1_225	bead	genotyping	SWLX00000000	1323128	GCTTCGTTCCATTGTTTTGTCTTTATTTATATGCCTAGCAGTGTTAACTGTTTTATTACCAAATGCTATAGATACATAAATA
132-PhyloMarker-ST7-c60819-g1-i1_270	132-PhyloMarker-ST7-c60819-g1-i1_270	bead	genotyping	SWLX00000000	1323128	AACTGTTTTATTACCAAATGCTATAGATACATAAATATTTTGTTAGGCTACTCTTTATTTCATATCATTATTTTTTTTTAAA
132-PhyloMarker-ST7-c60819-g1-i1_312	132-PhyloMarker-ST7-c60819-g1-i1_312	bead	genotyping	SWLX00000000	1323128	TTAGGCTACTCTTTATTTCATATCATTATTTTTTTTTAAAGACCATCAGGAGAAATCATCAGAAGTTAAATGTCATCTAAAA
133-PhyloMarker-eIF-6-c68502-g1-i2_0	133-PhyloMarker-eIF-6-c68502-g1-i2_0	bead	genotyping	SWLX00000000	1323128	AATATCATATTTATGTGTAGCCTCATTACATAACCAGGCTTACATAGTTTGCCTGAGCAGTGCGACGACCAGAGTTAGGTCA
133-PhyloMarker-eIF-6-c68502-g1-i2_90	133-PhyloMarker-eIF-6-c68502-g1-i2_90	bead	genotyping	SWLX00000000	1323128	TTTTGACCAAGATCTTTTTTTGCTTTAAATGATATTGTTTGTCCATCCTCAGCAGATGATGACCTTTTCAACATTTGAGTGT
133-PhyloMarker-eIF-6-c68502-g1-i2_180	133-PhyloMarker-eIF-6-c68502-g1-i2_180	bead	genotyping	SWLX00000000	1323128	GAGACGTTTGTTATTATATGTTAACTGAGTGGGCATTACATCACATACGTGATCCATTTTGGCCTTAAAAGCTCTGATGCAA
133-PhyloMarker-eIF-6-c68502-g1-i2_225	133-PhyloMarker-eIF-6-c68502-g1-i2_225	bead	genotyping	SWLX00000000	1323128	TACGTGATCCATTTTGGCCTTAAAAGCTCTGATGCAAAAGGAAATGTGAGATAGATGATGGCCTAAAATCATGATGTGTGAT
133-PhyloMarker-eIF-6-c68502-g1-i2_270	133-PhyloMarker-eIF-6-c68502-g1-i2_270	bead	genotyping	SWLX00000000	1323128	GTGAGATAGATGATGGCCTAAAATCATGATGTGTGATTTGGTTAAAATTTGACATATTTTCTTTGTCAAAAAAGATTTTTTG
133-PhyloMarker-eIF-6-c68502-g1-i2_315	133-PhyloMarker-eIF-6-c68502-g1-i2_315	bead	genotyping	SWLX00000000	1323128	AATTTGACATATTTTCTTTGTCAAAAAAGATTTTTTGAATAAAGATATTTGCTATTTACATATTCTGTAGGACTTGGATGCC
133-PhyloMarker-eIF-6-c68502-g1-i2_405	133-PhyloMarker-eIF-6-c68502-g1-i2_405	bead	genotyping	SWLX00000000	1323128	AAATAATGGTTTTGACCAAAAAAAAGCCTGAAAAGGTCTTAGCTCCCTCAATTTTTCAAATTTCTCAAACAAACCTGGTATG
133-PhyloMarker-eIF-6-c68502-g1-i2_450	133-PhyloMarker-eIF-6-c68502-g1-i2_450	bead	genotyping	SWLX00000000	1323128	CCTCAATTTTTCAAATTTCTCAAACAAACCTGGTATGCAATTTCTCTTGTGTATATTCTTAAAGTACCATAAGATCAATGTT
133-PhyloMarker-eIF-6-c68502-g1-i2_495	133-PhyloMarker-eIF-6-c68502-g1-i2_495	bead	genotyping	SWLX00000000	1323128	CTTGTGTATATTCTTAAAGTACCATAAGATCAATGTTTAAAGATTACACATATGGTATCAAATTCTATCAAGGAAAAAATGG
133-PhyloMarker-eIF-6-c68502-g1-i2_540	133-PhyloMarker-eIF-6-c68502-g1-i2_540	bead	genotyping	SWLX00000000	1323128	ACACATATGGTATCAAATTCTATCAAGGAAAAAATGGCAGCAGCCTTGCTTTTTTTTTTCCTCAGAAAAAGCATACTAGAAG
133-PhyloMarker-eIF-6-c68502-g1-i2_585	133-PhyloMarker-eIF-6-c68502-g1-i2_585	bead	genotyping	SWLX00000000	1323128	TTGCTTTTTTTTTTCCTCAGAAAAAGCATACTAGAAGGAATTTTAAGTAAAATGATTAAAAAACATGTATTCCCCCAAAAAG
133-PhyloMarker-eIF-6-c68502-g1-i2_618	133-PhyloMarker-eIF-6-c68502-g1-i2_618	bead	genotyping	SWLX00000000	1323128	GAAGGAATTTTAAGTAAAATGATTAAAAAACATGTATTCCCCCAAAAAGGTTTCCTAAAAATATAACGTATCACATATTGAT
134-PhyloMarker-Ribosomal-L11-N-c63326-g1-i1_0	134-PhyloMarker-Ribosomal-L11-N-c63326-g1-i1_0	bead	genotyping	SWLX00000000	1323128	TTTTATTCATGAAAGTGAAATACAAAATGAAACATTAAATAAATGCAAAATATGATCATATGTTTCCATGGTATAAAAACAC
134-PhyloMarker-Ribosomal-L11-N-c63326-g1-i1_45	134-PhyloMarker-Ribosomal-L11-N-c63326-g1-i1_45	bead	genotyping	SWLX00000000	1323128	CAAAATATGATCATATGTTTCCATGGTATAAAAACACAAAAAAATGATAAGTGTGTGATAATGAGCTGAATAATTTACAATT
134-PhyloMarker-Ribosomal-L11-N-c63326-g1-i1_90	134-PhyloMarker-Ribosomal-L11-N-c63326-g1-i1_90	bead	genotyping	SWLX00000000	1323128	GATAAGTGTGTGATAATGAGCTGAATAATTTACAATTTTTACATTAGATTCTGCTTCTTTGTACATTTTTTGTTGTTTTCAA
134-PhyloMarker-Ribosomal-L11-N-c63326-g1-i1_135	134-PhyloMarker-Ribosomal-L11-N-c63326-g1-i1_135	bead	genotyping	SWLX00000000	1323128	AGATTCTGCTTCTTTGTACATTTTTTGTTGTTTTCAAGATCAATTTCCTTTAGTAATTTTGCACGAAAAAACAAGTTGAATA
134-PhyloMarker-Ribosomal-L11-N-c63326-g1-i1_180	134-PhyloMarker-Ribosomal-L11-N-c63326-g1-i1_180	bead	genotyping	SWLX00000000	1323128	TCCTTTAGTAATTTTGCACGAAAAAACAAGTTGAATAATTATATCAGTTGTATCTTTTAAATAAGCAGGGCTTACACCAGGG
134-PhyloMarker-Ribosomal-L11-N-c63326-g1-i1_225	134-PhyloMarker-Ribosomal-L11-N-c63326-g1-i1_225	bead	genotyping	SWLX00000000	1323128	AGTTGTATCTTTTAAATAAGCAGGGCTTACACCAGGGTAATTTCTAATCGGAACAGTCTCAGGAAAAACATATTCTACAATA
134-PhyloMarker-Ribosomal-L11-N-c63326-g1-i1_270	134-PhyloMarker-Ribosomal-L11-N-c63326-g1-i1_270	bead	genotyping	SWLX00000000	1323128	AATCGGAACAGTCTCAGGAAAAACATATTCTACAATAAGGTGAAATACACAATAGGAAAACATATTTTGGTCTCATTTCAAA
134-PhyloMarker-Ribosomal-L11-N-c63326-g1-i1_315	134-PhyloMarker-Ribosomal-L11-N-c63326-g1-i1_315	bead	genotyping	SWLX00000000	1323128	TACACAATAGGAAAACATATTTTGGTCTCATTTCAAAAGAAAAAACCATTTGGACGGTTCAATAATAACATTTCACCCTTTT
134-PhyloMarker-Ribosomal-L11-N-c63326-g1-i1_360	134-PhyloMarker-Ribosomal-L11-N-c63326-g1-i1_360	bead	genotyping	SWLX00000000	1323128	CCATTTGGACGGTTCAATAATAACATTTCACCCTTTTTTTTTCACAGTTTTATATCTGCTATATCCTACTTTATATCCAGTT
134-PhyloMarker-Ribosomal-L11-N-c63326-g1-i1_405	134-PhyloMarker-Ribosomal-L11-N-c63326-g1-i1_405	bead	genotyping	SWLX00000000	1323128	AGTTTTATATCTGCTATATCCTACTTTATATCCAGTTTGCCATTCTTTTGCTATCAAATAGTCTCCCTCCGCCTTACCCCTC
134-PhyloMarker-Ribosomal-L11-N-c63326-g1-i1_450	134-PhyloMarker-Ribosomal-L11-N-c63326-g1-i1_450	bead	genotyping	SWLX00000000	1323128	TTTTGCTATCAAATAGTCTCCCTCCGCCTTACCCCTCTTAAGCTGCAGTAATTTAATCAAAAGACCCTTTTAAACATAAAAG
134-PhyloMarker-Ribosomal-L11-N-c63326-g1-i1_495	134-PhyloMarker-Ribosomal-L11-N-c63326-g1-i1_495	bead	genotyping	SWLX00000000	1323128	CAGTAATTTAATCAAAAGACCCTTTTAAACATAAAAGAGATAAATAAGCAATTTGTTTTGAAAAAAAAATTGCAAAAATGAT
134-PhyloMarker-Ribosomal-L11-N-c63326-g1-i1_540	134-PhyloMarker-Ribosomal-L11-N-c63326-g1-i1_540	bead	genotyping	SWLX00000000	1323128	AAGCAATTTGTTTTGAAAAAAAAATTGCAAAAATGATTTATTAATTAATTCAACAATTTTCTACTAGAGAAGCATTTAACTC
134-PhyloMarker-Ribosomal-L11-N-c63326-g1-i1_585	134-PhyloMarker-Ribosomal-L11-N-c63326-g1-i1_585	bead	genotyping	SWLX00000000	1323128	TAATTCAACAATTTTCTACTAGAGAAGCATTTAACTCCCACCCATTTCCCTGTTATCCCCTACAGACGCAGCATCTTTGACA
134-PhyloMarker-Ribosomal-L11-N-c63326-g1-i1_618	134-PhyloMarker-Ribosomal-L11-N-c63326-g1-i1_618	bead	genotyping	SWLX00000000	1323128	ACTCCCACCCATTTCCCTGTTATCCCCTACAGACGCAGCATCTTTGACATTCTCTGCTCCTCCAATGCTCTTTCCTCTTCTT
135-PhyloMarker-HMA-c99564-g1-i1_0	135-PhyloMarker-HMA-c99564-g1-i1_0	bead	genotyping	SWLX00000000	1323128	AGTCTTTAGCAGCATCAATAGCTAAGTCAATGACAATGGTGGCACTGCAAGTTGTCAAGAATGATAAAGGAGAAGAGGTATT
135-PhyloMarker-HMA-c99564-g1-i1_45	135-PhyloMarker-HMA-c99564-g1-i1_45	bead	genotyping	SWLX00000000	1323128	TGCAAGTTGTCAAGAATGATAAAGGAGAAGAGGTATTACCAATATTTTCTATCATTGTATTTTTATCTTTTTGTAATTTCAA
135-PhyloMarker-HMA-c99564-g1-i1_90	135-PhyloMarker-HMA-c99564-g1-i1_90	bead	genotyping	SWLX00000000	1323128	TTTCTATCATTGTATTTTTATCTTTTTGTAATTTCAAAAGAAATTGAATCTTTCCATTTTATATTGAAAACAAAGAAAATAG
135-PhyloMarker-HMA-c99564-g1-i1_135	135-PhyloMarker-HMA-c99564-g1-i1_135	bead	genotyping	SWLX00000000	1323128	GAATCTTTCCATTTTATATTGAAAACAAAGAAAATAGAAGATATAACTAAAAAATTTGGGATAGCTCCGCAAAAAAAAGAAA
136-PhyloMarker-Snf7-c47970-g1-i1_0	136-PhyloMarker-Snf7-c47970-g1-i1_0	bead	genotyping	SWLX00000000	1323128	AGGCTGGCATTATAGAGGAGATGTTAGATGATGCAATGGAGTCATTGGATGACCCAGACCTTGAGGAAGAAGCTGATGAGGA
136-PhyloMarker-Snf7-c47970-g1-i1_43	136-PhyloMarker-Snf7-c47970-g1-i1_43	bead	genotyping	SWLX00000000	1323128	ATTGGATGACCCAGACCTTGAGGAAGAAGCTGATGAGGAAGTGGACAAAGTTTTGTTTGAATTAACAGCAGGTGCACTGGGC
136-PhyloMarker-Snf7-c47970-g1-i1_86	136-PhyloMarker-Snf7-c47970-g1-i1_86	bead	genotyping	SWLX00000000	1323128	GACAAAGTTTTGTTTGAATTAACAGCAGGTGCACTGGGCGCAGCGCCTGATGCAGTTGAGGATTCTTTACCCAATATTGCGA
136-PhyloMarker-Snf7-c47970-g1-i1_129	136-PhyloMarker-Snf7-c47970-g1-i1_129	bead	genotyping	SWLX00000000	1323128	CGCCTGATGCAGTTGAGGATTCTTTACCCAATATTGCGATGCCTGCTGCTGCATCCAAAGCCGCACATAAAGATGCACCTAC
136-PhyloMarker-Snf7-c47970-g1-i1_172	136-PhyloMarker-Snf7-c47970-g1-i1_172	bead	genotyping	SWLX00000000	1323128	TGCTGCTGCATCCAAAGCCGCACATAAAGATGCACCTACGGCAGTTGCTGCTGATGATGAAGATATGGATGACATGAGGGCC
136-PhyloMarker-Snf7-c47970-g1-i1_215	136-PhyloMarker-Snf7-c47970-g1-i1_215	bead	genotyping	SWLX00000000	1323128	GTTGCTGCTGATGATGAAGATATGGATGACATGAGGGCCAGACTGGAGGCTCTGAGGAGCTGAGCTGTTTGTTGTAACTTCT
136-PhyloMarker-Snf7-c47970-g1-i1_258	136-PhyloMarker-Snf7-c47970-g1-i1_258	bead	genotyping	SWLX00000000	1323128	TGGAGGCTCTGAGGAGCTGAGCTGTTTGTTGTAACTTCTCCTACTGAGCCATCTTGGTTATTCTTATTGAAATCTAATACTA
136-PhyloMarker-Snf7-c47970-g1-i1_301	136-PhyloMarker-Snf7-c47970-g1-i1_301	bead	genotyping	SWLX00000000	1323128	CTGAGCCATCTTGGTTATTCTTATTGAAATCTAATACTACTGAGCTGTCTTTGCTATTTTGTTGATTTTTAAAATTGTAAAT
136-PhyloMarker-Snf7-c47970-g1-i1_338	136-PhyloMarker-Snf7-c47970-g1-i1_338	bead	genotyping	SWLX00000000	1323128	TACTGAGCTGTCTTTGCTATTTTGTTGATTTTTAAAATTGTAAATGAGGCAAACCAACATGCTGTTTGTAATATAAATGTAG
137-PhyloMarker-Transmemb-17-c58406-g1-i1_0	137-PhyloMarker-Transmemb-17-c58406-g1-i1_0	bead	genotyping	SWLX00000000	1323128	CTTTCAAGAATTTATGGCAGTCCTGCAAAATATGATTATATATGTTATTGATGCATCTCCACAGCGGTAGAGATCAGATTGG
137-PhyloMarker-Transmemb-17-c58406-g1-i1_45	137-PhyloMarker-Transmemb-17-c58406-g1-i1_45	bead	genotyping	SWLX00000000	1323128	TATTGATGCATCTCCACAGCGGTAGAGATCAGATTGGTTAAGATTTATCATGTTTTTATATAAAAAACTATATACATGAAAA
137-PhyloMarker-Transmemb-17-c58406-g1-i1_90	137-PhyloMarker-Transmemb-17-c58406-g1-i1_90	bead	genotyping	SWLX00000000	1323128	TATCATGTTTTTATATAAAAAACTATATACATGAAAAACACAAGCAATCTTACCTTAGAAAAATTACTTTTGTAGGTAAGTT
137-PhyloMarker-Transmemb-17-c58406-g1-i1_135	137-PhyloMarker-Transmemb-17-c58406-g1-i1_135	bead	genotyping	SWLX00000000	1323128	AATCTTACCTTAGAAAAATTACTTTTGTAGGTAAGTTAACAAGTATTTAGAAATGTTTATTTAAGACAAGAAATTGCCATCC
137-PhyloMarker-Transmemb-17-c58406-g1-i1_180	137-PhyloMarker-Transmemb-17-c58406-g1-i1_180	bead	genotyping	SWLX00000000	1323128	TTTAGAAATGTTTATTTAAGACAAGAAATTGCCATCCCCCATCACCAAAGAAAATATGTGGCCATAAATATAGATAAAATCA
137-PhyloMarker-Transmemb-17-c58406-g1-i1_225	137-PhyloMarker-Transmemb-17-c58406-g1-i1_225	bead	genotyping	SWLX00000000	1323128	CAAAGAAAATATGTGGCCATAAATATAGATAAAATCACTCCTGAATAGGATTTTTTTAAAGTTACTTACTTTCCAAATGTAA
137-PhyloMarker-Transmemb-17-c58406-g1-i1_270	137-PhyloMarker-Transmemb-17-c58406-g1-i1_270	bead	genotyping	SWLX00000000	1323128	TAGGATTTTTTTAAAGTTACTTACTTTCCAAATGTAATGATTGATATGATACCAAAAATAATCTCCAGCCCAATAAATCCAA
137-PhyloMarker-Transmemb-17-c58406-g1-i1_315	137-PhyloMarker-Transmemb-17-c58406-g1-i1_315	bead	genotyping	SWLX00000000	1323128	ATGATACCAAAAATAATCTCCAGCCCAATAAATCCAATCTGCAGTGCTGTAAGTATCACCTAAATAGAAAAAAAAAGGACAA
137-PhyloMarker-Transmemb-17-c58406-g1-i1_360	137-PhyloMarker-Transmemb-17-c58406-g1-i1_360	bead	genotyping	SWLX00000000	1323128	GCTGTAAGTATCACCTAAATAGAAAAAAAAAGGACAATAACATACTAAACTACAAAAGGTTATGATGTCATTAAAACTAGCA
137-PhyloMarker-Transmemb-17-c58406-g1-i1_405	137-PhyloMarker-Transmemb-17-c58406-g1-i1_405	bead	genotyping	SWLX00000000	1323128	TAAACTACAAAAGGTTATGATGTCATTAAAACTAGCATACTTGTTGAGATTATTTCTTAAATAAGCATCTAACGTTTTTGAC
137-PhyloMarker-Transmemb-17-c58406-g1-i1_450	137-PhyloMarker-Transmemb-17-c58406-g1-i1_450	bead	genotyping	SWLX00000000	1323128	GAGATTATTTCTTAAATAAGCATCTAACGTTTTTGACAACAGATCTCAGTTGTTTTTTATGTTTTTTATTTTTTGAAAATTG
137-PhyloMarker-Transmemb-17-c58406-g1-i1_495	137-PhyloMarker-Transmemb-17-c58406-g1-i1_495	bead	genotyping	SWLX00000000	1323128	TCAGTTGTTTTTTATGTTTTTTATTTTTTGAAAATTGTTTAACATTTATTTACACAGGAAAAAATCATATTCAATTACTTAC
137-PhyloMarker-Transmemb-17-c58406-g1-i1_540	137-PhyloMarker-Transmemb-17-c58406-g1-i1_540	bead	genotyping	SWLX00000000	1323128	TTATTTACACAGGAAAAAATCATATTCAATTACTTACTTCTACTCTTAGAACATAAGTCTGCCAAAGCCAGAAGAAGAGAAC
137-PhyloMarker-Transmemb-17-c58406-g1-i1_585	137-PhyloMarker-Transmemb-17-c58406-g1-i1_585	bead	genotyping	SWLX00000000	1323128	TTAGAACATAAGTCTGCCAAAGCCAGAAGAAGAGAACTCCAAATATTGTAGGGATGCTCAGAACAACAAAGACGATAACCCC
137-PhyloMarker-Transmemb-17-c58406-g1-i1_618	137-PhyloMarker-Transmemb-17-c58406-g1-i1_618	bead	genotyping	SWLX00000000	1323128	GAACTCCAAATATTGTAGGGATGCTCAGAACAACAAAGACGATAACCCCAGCTATTTGCTCTGTCAAGTTACCTCTGCGACC
138-PhyloMarker-Ank-4-c64908-g1-i1_0	138-PhyloMarker-Ank-4-c64908-g1-i1_0	bead	genotyping	SWLX00000000	1323128	AATTTCTAAAAAGGAGGAAATCTAGATATTACCATTATTTTACAATATTTCTATGTAATAAATTAATGATAACTAAGAATTA
138-PhyloMarker-Ank-4-c64908-g1-i1_42	138-PhyloMarker-Ank-4-c64908-g1-i1_42	bead	genotyping	SWLX00000000	1323128	CAATATTTCTATGTAATAAATTAATGATAACTAAGAATTAGGTACAATCTCAGAAACAAGAAGTTTCAAAACTATGAAATAT
138-PhyloMarker-Ank-4-c64908-g1-i1_84	138-PhyloMarker-Ank-4-c64908-g1-i1_84	bead	genotyping	SWLX00000000	1323128	TACAATCTCAGAAACAAGAAGTTTCAAAACTATGAAATATGCACCTATTCAAGTGTATTGCCGCTGATCAAGTGGAACTAAA
138-PhyloMarker-Ank-4-c64908-g1-i1_126	138-PhyloMarker-Ank-4-c64908-g1-i1_126	bead	genotyping	SWLX00000000	1323128	ACCTATTCAAGTGTATTGCCGCTGATCAAGTGGAACTAAAAAATATTTAAAAGGAAGGAATAGGTTTTTTTTGCTACACCTC
138-PhyloMarker-Ank-4-c64908-g1-i1_168	138-PhyloMarker-Ank-4-c64908-g1-i1_168	bead	genotyping	SWLX00000000	1323128	ATATTTAAAAGGAAGGAATAGGTTTTTTTTGCTACACCTCATTCAAAACAATAAATAACTAGATTTAGGAAAAAAGAAGTAA
138-PhyloMarker-Ank-4-c64908-g1-i1_210	138-PhyloMarker-Ank-4-c64908-g1-i1_210	bead	genotyping	SWLX00000000	1323128	TCAAAACAATAAATAACTAGATTTAGGAAAAAAGAAGTAAATTCATCGCAACAAGTTTTTGATCTCTTCCTTTTCTGCACAC
139-PhyloMarker-Acyl-CoA-dh-1-c65273-g1-i1_0	139-PhyloMarker-Acyl-CoA-dh-1-c65273-g1-i1_0	bead	genotyping	SWLX00000000	1323128	GTCTTTGTGTGACACTTGGGGATCAATATCAACCTCTATTGAAATAATATCGCCTACTCCGCCCCATGCCATTCTTTTTTTA
139-PhyloMarker-Acyl-CoA-dh-1-c65273-g1-i1_45	139-PhyloMarker-Acyl-CoA-dh-1-c65273-g1-i1_45	bead	genotyping	SWLX00000000	1323128	AATATCGCCTACTCCGCCCCATGCCATTCTTTTTTTAGTTGCAAACCCTCTGCCCTCCAGGCCATCCAGATACTAGGAGGTA
139-PhyloMarker-Acyl-CoA-dh-1-c65273-g1-i1_90	139-PhyloMarker-Acyl-CoA-dh-1-c65273-g1-i1_90	bead	genotyping	SWLX00000000	1323128	CCCTCTGCCCTCCAGGCCATCCAGATACTAGGAGGTATGGGCTTTGTGAAGGACATGCCTGCCGAGAGGCACTATAGGGACG
139-PhyloMarker-Acyl-CoA-dh-1-c65273-g1-i1_135	139-PhyloMarker-Acyl-CoA-dh-1-c65273-g1-i1_135	bead	genotyping	SWLX00000000	1323128	GTGAAGGACATGCCTGCCGAGAGGCACTATAGGGACGCCAGGATCACAGAGATCTATGAGGGAACCTCTGACATCCAGCGCA
139-PhyloMarker-Acyl-CoA-dh-1-c65273-g1-i1_180	139-PhyloMarker-Acyl-CoA-dh-1-c65273-g1-i1_180	bead	genotyping	SWLX00000000	1323128	ACAGAGATCTATGAGGGAACCTCTGACATCCAGCGCATTGTTATAGCAACCAACATATTCAAGCAGTATGGAGGATGATCTG
139-PhyloMarker-Acyl-CoA-dh-1-c65273-g1-i1_225	139-PhyloMarker-Acyl-CoA-dh-1-c65273-g1-i1_225	bead	genotyping	SWLX00000000	1323128	GCAACCAACATATTCAAGCAGTATGGAGGATGATCTGGCCTTATCTCATTTAGTGATCAATTTATAAAAAGTGTGGTGGGTC
139-PhyloMarker-Acyl-CoA-dh-1-c65273-g1-i1_270	139-PhyloMarker-Acyl-CoA-dh-1-c65273-g1-i1_270	bead	genotyping	SWLX00000000	1323128	TCATTTAGTGATCAATTTATAAAAAGTGTGGTGGGTCATGGTGTGTATATAATATATTTGGTAATATTATGAAGATATTGAA
139-PhyloMarker-Acyl-CoA-dh-1-c65273-g1-i1_315	139-PhyloMarker-Acyl-CoA-dh-1-c65273-g1-i1_315	bead	genotyping	SWLX00000000	1323128	TATATAATATATTTGGTAATATTATGAAGATATTGAAGTTATCTTAAATTATGTCTTTCTACAAAATGTAAAACTTATATGT
139-PhyloMarker-Acyl-CoA-dh-1-c65273-g1-i1_354	139-PhyloMarker-Acyl-CoA-dh-1-c65273-g1-i1_354	bead	genotyping	SWLX00000000	1323128	TATCTTAAATTATGTCTTTCTACAAAATGTAAAACTTATATGTTACATCGCTGATTAGGAAATATCAAGCTTATTTTTTATT
140-PhyloMarker-Kelch-1-c67473-g3-i1_0	140-PhyloMarker-Kelch-1-c67473-g3-i1_0	bead	genotyping	SWLX00000000	1323128	CCTGGAGAATCTTTTGTATCTGTTGCTGCTTTGCCATTTTAGCTGCCAACATTTGGCTGGTTTTGTTGTTGGTGTTGCTGTG
140-PhyloMarker-Kelch-1-c67473-g3-i1_43	140-PhyloMarker-Kelch-1-c67473-g3-i1_43	bead	genotyping	SWLX00000000	1323128	TGCCAACATTTGGCTGGTTTTGTTGTTGGTGTTGCTGTGGTTACCGTTCATGGTACTGCTGCAGTTGTTGTTGTTTTTAGAG
140-PhyloMarker-Kelch-1-c67473-g3-i1_86	140-PhyloMarker-Kelch-1-c67473-g3-i1_86	bead	genotyping	SWLX00000000	1323128	CCGTTCATGGTACTGCTGCAGTTGTTGTTGTTTTTAGAGACTATTGACATTTCTTTCACTAAATTATCTCTGTCTCTTGTCG
140-PhyloMarker-Kelch-1-c67473-g3-i1_129	140-PhyloMarker-Kelch-1-c67473-g3-i1_129	bead	genotyping	SWLX00000000	1323128	TTGACATTTCTTTCACTAAATTATCTCTGTCTCTTGTCGTCGTTGTTGTTGAAGTCTTACAAGTGTATTTGTTACTGTAGCT
140-PhyloMarker-Kelch-1-c67473-g3-i1_172	140-PhyloMarker-Kelch-1-c67473-g3-i1_172	bead	genotyping	SWLX00000000	1323128	TGTTGTTGAAGTCTTACAAGTGTATTTGTTACTGTAGCTTTGGTTTGAACACAGATTCGTTGAAAAGGTTGCTGATGGTAAT
140-PhyloMarker-Kelch-1-c67473-g3-i1_215	140-PhyloMarker-Kelch-1-c67473-g3-i1_215	bead	genotyping	SWLX00000000	1323128	TTTGAACACAGATTCGTTGAAAAGGTTGCTGATGGTAATGGTTGTAAAAATGATGAAGATGATGTTTCGTTGTGCGATTTTT
140-PhyloMarker-Kelch-1-c67473-g3-i1_258	140-PhyloMarker-Kelch-1-c67473-g3-i1_258	bead	genotyping	SWLX00000000	1323128	GTAAAAATGATGAAGATGATGTTTCGTTGTGCGATTTTTTGCCGATTGAATTACTAGCAGAAGACGAGTTTTTTATGCATTG
140-PhyloMarker-Kelch-1-c67473-g3-i1_301	140-PhyloMarker-Kelch-1-c67473-g3-i1_301	bead	genotyping	SWLX00000000	1323128	GATTGAATTACTAGCAGAAGACGAGTTTTTTATGCATTGGAGGCAAGAGGTTTCAGATCTGGGGGCTTTTGTGGTGCCTTTT
140-PhyloMarker-Kelch-1-c67473-g3-i1_344	140-PhyloMarker-Kelch-1-c67473-g3-i1_344	bead	genotyping	SWLX00000000	1323128	CAAGAGGTTTCAGATCTGGGGGCTTTTGTGGTGCCTTTTGTGTTTGATTTTGCTAGATCTTGATTTGTGGCCGGGGCAACAT
140-PhyloMarker-Kelch-1-c67473-g3-i1_387	140-PhyloMarker-Kelch-1-c67473-g3-i1_387	bead	genotyping	SWLX00000000	1323128	TTGATTTTGCTAGATCTTGATTTGTGGCCGGGGCAACATTGTTGTTGCCGTGACTACGTGCAGCATTTGGTGGAGAATTTGT
140-PhyloMarker-Kelch-1-c67473-g3-i1_430	140-PhyloMarker-Kelch-1-c67473-g3-i1_430	bead	genotyping	SWLX00000000	1323128	GTTGCCGTGACTACGTGCAGCATTTGGTGGAGAATTTGTAGAATTGAGAATGGAGGCATCTGCTGCCGAACACCCTTCGTTA
140-PhyloMarker-Kelch-1-c67473-g3-i1_465	140-PhyloMarker-Kelch-1-c67473-g3-i1_465	bead	genotyping	SWLX00000000	1323128	TTGTAGAATTGAGAATGGAGGCATCTGCTGCCGAACACCCTTCGTTAACTTCCAACAGTTTCATGAGGAGTTTTGGCTATCT
141-PhyloMarker-ABC-tran-c68754-g1-i1_0	141-PhyloMarker-ABC-tran-c68754-g1-i1_0	bead	genotyping	SWLX00000000	1323128	CAGAAAACAGAATTGACAATGCCTGGAAAGAACAAAAAAGCTGCCAAAGAAGAAGCTCTGTGGAAGGATGAAGATGAAGATG
141-PhyloMarker-ABC-tran-c68754-g1-i1_45	141-PhyloMarker-ABC-tran-c68754-g1-i1_45	bead	genotyping	SWLX00000000	1323128	AAAGAAGAAGCTCTGTGGAAGGATGAAGATGAAGATGAACTCTCTAAAAATATGGCATCCCTGACAACGGAGGAACAAGAGG
141-PhyloMarker-ABC-tran-c68754-g1-i1_135	141-PhyloMarker-ABC-tran-c68754-g1-i1_135	bead	genotyping	SWLX00000000	1323128	GCCAGGAAGGCTAAGAAAAAGGTGGCAATTTCAACTCTTAAATTGTATGGTGTTCATGGTTTTCTTAATAAGAGTACTTAAT
141-PhyloMarker-ABC-tran-c68754-g1-i1_180	141-PhyloMarker-ABC-tran-c68754-g1-i1_180	bead	genotyping	SWLX00000000	1323128	TATGGTGTTCATGGTTTTCTTAATAAGAGTACTTAATGATGGTGTTGTATTTGTTGCTTGCTTAAAATTCAATGTTTGCTCT
141-PhyloMarker-ABC-tran-c68754-g1-i1_225	141-PhyloMarker-ABC-tran-c68754-g1-i1_225	bead	genotyping	SWLX00000000	1323128	TGTATTTGTTGCTTGCTTAAAATTCAATGTTTGCTCTTGTTCAGTTACAGTTCTCAATACAATAATGTGTATAAATACATTT
141-PhyloMarker-ABC-tran-c68754-g1-i1_270	141-PhyloMarker-ABC-tran-c68754-g1-i1_270	bead	genotyping	SWLX00000000	1323128	TACAGTTCTCAATACAATAATGTGTATAAATACATTTTTAAACATACATTTTGACATTTCATTTCTAGTGTTCTTGTATTAA
141-PhyloMarker-ABC-tran-c68754-g1-i1_315	141-PhyloMarker-ABC-tran-c68754-g1-i1_315	bead	genotyping	SWLX00000000	1323128	ACATTTTGACATTTCATTTCTAGTGTTCTTGTATTAAAGTTTAAACTAAATATGTGTTCTTTTTAAAAAAAACCTCAAATTG
141-PhyloMarker-ABC-tran-c68754-g1-i1_360	141-PhyloMarker-ABC-tran-c68754-g1-i1_360	bead	genotyping	SWLX00000000	1323128	CTAAATATGTGTTCTTTTTAAAAAAAACCTCAAATTGCAAACTGCAGGAATCAAACCTAAAAAAAAGTTTCATATCTGTTGG
141-PhyloMarker-ABC-tran-c68754-g1-i1_405	141-PhyloMarker-ABC-tran-c68754-g1-i1_405	bead	genotyping	SWLX00000000	1323128	AGGAATCAAACCTAAAAAAAAGTTTCATATCTGTTGGGTAGGTAGTGGTACATAATTTGGCTTTTATTTTGCCAAGTTCAGA
141-PhyloMarker-ABC-tran-c68754-g1-i1_450	141-PhyloMarker-ABC-tran-c68754-g1-i1_450	bead	genotyping	SWLX00000000	1323128	TGGTACATAATTTGGCTTTTATTTTGCCAAGTTCAGATTAAATTTTTGTCATTTGTGTGTTAGTTTTTTTCTCAAAAGCTTA
141-PhyloMarker-ABC-tran-c68754-g1-i1_495	141-PhyloMarker-ABC-tran-c68754-g1-i1_495	bead	genotyping	SWLX00000000	1323128	TTGTCATTTGTGTGTTAGTTTTTTTCTCAAAAGCTTAAAAATGGGAAAAGGTGTCTAGTTCGAGTGGAAATATAAAGTCTTT
141-PhyloMarker-ABC-tran-c68754-g1-i1_540	141-PhyloMarker-ABC-tran-c68754-g1-i1_540	bead	genotyping	SWLX00000000	1323128	AAAAGGTGTCTAGTTCGAGTGGAAATATAAAGTCTTTTTTTCCTCTCCTTTCATTTTTAAGATATTAAATAACTTTCAATGG
141-PhyloMarker-ABC-tran-c68754-g1-i1_585	141-PhyloMarker-ABC-tran-c68754-g1-i1_585	bead	genotyping	SWLX00000000	1323128	TCCTTTCATTTTTAAGATATTAAATAACTTTCAATGGAGATTTATAATATGCTGTATTACATTTAAAAGATACATTTCTCAC
141-PhyloMarker-ABC-tran-c68754-g1-i1_618	141-PhyloMarker-ABC-tran-c68754-g1-i1_618	bead	genotyping	SWLX00000000	1323128	ATGGAGATTTATAATATGCTGTATTACATTTAAAAGATACATTTCTCACACACAGGATAAGAAGAAAGATAAAAAGAGTAAA
142-PhyloMarker-Synaptobrevin-c54579-g1-i1_132	142-PhyloMarker-Synaptobrevin-c54579-g1-i1_132	bead	genotyping	SWLX00000000	1323128	TAAAATGGACAAACAAGGGGTCACTAATAATAGTGTAAAAGTTGGATAGTTTGGCCATGATTCTAACAAAATGACAAACTAA
142-PhyloMarker-Synaptobrevin-c54579-g1-i1_176	142-PhyloMarker-Synaptobrevin-c54579-g1-i1_176	bead	genotyping	SWLX00000000	1323128	GATAGTTTGGCCATGATTCTAACAAAATGACAAACTAATGTAATTTACTGTTCTCACACTTTGTAAGGTGTTACTGTACGTC
142-PhyloMarker-Synaptobrevin-c54579-g1-i1_220	142-PhyloMarker-Synaptobrevin-c54579-g1-i1_220	bead	genotyping	SWLX00000000	1323128	TTACTGTTCTCACACTTTGTAAGGTGTTACTGTACGTCATCATCTCCATGGCCTGTGGTGGGTTGGACTGGCCTTGCACAAG
142-PhyloMarker-Synaptobrevin-c54579-g1-i1_264	142-PhyloMarker-Synaptobrevin-c54579-g1-i1_264	bead	genotyping	SWLX00000000	1323128	TCCATGGCCTGTGGTGGGTTGGACTGGCCTTGCACAAGAAGCTGAATTCTGATCATCTGAACACAGACCAACAGGAACTACC
142-PhyloMarker-Synaptobrevin-c54579-g1-i1_308	142-PhyloMarker-Synaptobrevin-c54579-g1-i1_308	bead	genotyping	SWLX00000000	1323128	AATTCTGATCATCTGAACACAGACCAACAGGAACTACCAAGACTTTATTAGTTTTGGTTGAACTCAACCTTAACCAACACAA
142-PhyloMarker-Synaptobrevin-c54579-g1-i1_352	142-PhyloMarker-Synaptobrevin-c54579-g1-i1_352	bead	genotyping	SWLX00000000	1323128	TTATTAGTTTTGGTTGAACTCAACCTTAACCAACACAATCAAATATGGAAACATCACAACTTTAGACTGATTGTGCTCATCT
142-PhyloMarker-Synaptobrevin-c54579-g1-i1_396	142-PhyloMarker-Synaptobrevin-c54579-g1-i1_396	bead	genotyping	SWLX00000000	1323128	ATGGAAACATCACAACTTTAGACTGATTGTGCTCATCTGAAGGAATATATCTCAATTGCCATTAACCATATTATTACAATTC
142-PhyloMarker-Synaptobrevin-c54579-g1-i1_440	142-PhyloMarker-Synaptobrevin-c54579-g1-i1_440	bead	genotyping	SWLX00000000	1323128	ATATATCTCAATTGCCATTAACCATATTATTACAATTCTCCACAAGATTATTAACATTTTAGTTTTAGGGGGGTTGAGTAAA
142-PhyloMarker-Synaptobrevin-c54579-g1-i1_484	142-PhyloMarker-Synaptobrevin-c54579-g1-i1_484	bead	genotyping	SWLX00000000	1323128	AGATTATTAACATTTTAGTTTTAGGGGGGTTGAGTAAAACAATTACTTGGTGTTTTGATACCTTACATACACTAGTCCACCA
142-PhyloMarker-Synaptobrevin-c54579-g1-i1_517	142-PhyloMarker-Synaptobrevin-c54579-g1-i1_517	bead	genotyping	SWLX00000000	1323128	GTAAAACAATTACTTGGTGTTTTGATACCTTACATACACTAGTCCACCAAAGCAGTGTAAAAGCTAATTGATGAAACAGAAT
143-PhyloMarker-UCH-c68383-g1-i1_0	143-PhyloMarker-UCH-c68383-g1-i1_0	bead	genotyping	SWLX00000000	1323128	GTTACACCAAAAAACACAAATGTCTGATTTTACCAGAGGGCAAAAAGTTAGGAAGTGGTAGTTCCTCTGGTGGTAACAAACT
143-PhyloMarker-UCH-c68383-g1-i1_45	143-PhyloMarker-UCH-c68383-g1-i1_45	bead	genotyping	SWLX00000000	1323128	AGTTAGGAAGTGGTAGTTCCTCTGGTGGTAACAAACTTCTAAATCCTGAGTGGAAGAATGACAAAACCGATATTAACACCCC
143-PhyloMarker-UCH-c68383-g1-i1_90	143-PhyloMarker-UCH-c68383-g1-i1_90	bead	genotyping	SWLX00000000	1323128	CTGAGTGGAAGAATGACAAAACCGATATTAACACCCCTGATGTAGTGAACTTAAGGTTTGAAAAAGTACCTCTTTGCGTTTG
143-PhyloMarker-UCH-c68383-g1-i1_225	143-PhyloMarker-UCH-c68383-g1-i1_225	bead	genotyping	SWLX00000000	1323128	TTTACTCTGTCAGTCATATTTACAAAATAACAAAAGCTTTTGATAAGCGATTTTTTACATGTCAATAAGAAAGTATCAATAT
143-PhyloMarker-UCH-c68383-g1-i1_270	143-PhyloMarker-UCH-c68383-g1-i1_270	bead	genotyping	SWLX00000000	1323128	AGCGATTTTTTACATGTCAATAAGAAAGTATCAATATTGAATAAGCTTAACTGAACAATCTACAAAAGTGACATTTCTATCA
143-PhyloMarker-UCH-c68383-g1-i1_315	143-PhyloMarker-UCH-c68383-g1-i1_315	bead	genotyping	SWLX00000000	1323128	CTTAACTGAACAATCTACAAAAGTGACATTTCTATCACAAAAAAGAAGCAAGAATTTTCAAAAAATGAATAATAAATCATTT
143-PhyloMarker-UCH-c68383-g1-i1_360	143-PhyloMarker-UCH-c68383-g1-i1_360	bead	genotyping	SWLX00000000	1323128	AAGCAAGAATTTTCAAAAAATGAATAATAAATCATTTAACCAAACTGTCTCAATTAAAACCGCAAAGCAGCCTACGAAAATG
143-PhyloMarker-UCH-c68383-g1-i1_405	143-PhyloMarker-UCH-c68383-g1-i1_405	bead	genotyping	SWLX00000000	1323128	TGTCTCAATTAAAACCGCAAAGCAGCCTACGAAAATGACTAAAAACAGTTTTCAGGACAAAGCTTCTCAATGTCTCCCCCAC
143-PhyloMarker-UCH-c68383-g1-i1_450	143-PhyloMarker-UCH-c68383-g1-i1_450	bead	genotyping	SWLX00000000	1323128	CAGTTTTCAGGACAAAGCTTCTCAATGTCTCCCCCACATGGTAACTTAATGCTCACCCACCTTTGAGAGCCTTGGTGGCCTG
143-PhyloMarker-UCH-c68383-g1-i1_495	143-PhyloMarker-UCH-c68383-g1-i1_495	bead	genotyping	SWLX00000000	1323128	TTAATGCTCACCCACCTTTGAGAGCCTTGGTGGCCTGTTCTGCAGTGAACCCCATAGCCTGGATCATTTCCAGAGCGTCGGG
143-PhyloMarker-UCH-c68383-g1-i1_540	143-PhyloMarker-UCH-c68383-g1-i1_540	bead	genotyping	SWLX00000000	1323128	TGAACCCCATAGCCTGGATCATTTCCAGAGCGTCGGGGTTTGGGGTGAACCCCCCACCTTCTCCCCCCGCTGGTTTGGACGA
143-PhyloMarker-UCH-c68383-g1-i1_585	143-PhyloMarker-UCH-c68383-g1-i1_585	bead	genotyping	SWLX00000000	1323128	TGAACCCCCCACCTTCTCCCCCCGCTGGTTTGGACGACTTTGGCTTGGGGTCAAAGGGCAGGGCAAAGTCAGGGTCGCCGCT
143-PhyloMarker-UCH-c68383-g1-i1_618	143-PhyloMarker-UCH-c68383-g1-i1_618	bead	genotyping	SWLX00000000	1323128	ACGACTTTGGCTTGGGGTCAAAGGGCAGGGCAAAGTCAGGGTCGCCGCTGTGCTCAAACACCCAGTTCATGGCGGCCTCCAC
144-PhyloMarker-Ras-c68827-g1-i2_0	144-PhyloMarker-Ras-c68827-g1-i2_0	bead	genotyping	SWLX00000000	1323128	TTAAAGTATATGATTATATTTAAAGAATGGTCCTTGGTATATGCAATTAATGGTTAAACACCTCTCATCATTGAAAAAAACT
144-PhyloMarker-Ras-c68827-g1-i2_45	144-PhyloMarker-Ras-c68827-g1-i2_45	bead	genotyping	SWLX00000000	1323128	ATTAATGGTTAAACACCTCTCATCATTGAAAAAAACTCAATCTTTAGAAAACAAAAATCAAGATACTCTATGGACTATGAAA
144-PhyloMarker-Ras-c68827-g1-i2_90	144-PhyloMarker-Ras-c68827-g1-i2_90	bead	genotyping	SWLX00000000	1323128	AGAAAACAAAAATCAAGATACTCTATGGACTATGAAATCTTGAAAAAAAAACAGAATTACAGTACATATCAAATACGTTTTA
144-PhyloMarker-Ras-c68827-g1-i2_135	144-PhyloMarker-Ras-c68827-g1-i2_135	bead	genotyping	SWLX00000000	1323128	AAAAAACAGAATTACAGTACATATCAAATACGTTTTATTTAAGCCCATTCTTTGGAGAAGGGGGGTTTGTAAATTAAATCAA
144-PhyloMarker-Ras-c68827-g1-i2_180	144-PhyloMarker-Ras-c68827-g1-i2_180	bead	genotyping	SWLX00000000	1323128	CATTCTTTGGAGAAGGGGGGTTTGTAAATTAAATCAATTAATGTTTTTGATTCCATTTTTTTTCCATTCATTTTTTTCTCTA
144-PhyloMarker-Ras-c68827-g1-i2_225	144-PhyloMarker-Ras-c68827-g1-i2_225	bead	genotyping	SWLX00000000	1323128	TTTGATTCCATTTTTTTTCCATTCATTTTTTTCTCTATGTCACCCATATGAAAATGTTCAAATCATTTAACATGTTTTAAAT
144-PhyloMarker-Ras-c68827-g1-i2_270	144-PhyloMarker-Ras-c68827-g1-i2_270	bead	genotyping	SWLX00000000	1323128	ATATGAAAATGTTCAAATCATTTAACATGTTTTAAATTTTCTTTTACAAATTAGAGAGAAACTAAAAAAAGATAGGAATAAA
144-PhyloMarker-Ras-c68827-g1-i2_315	144-PhyloMarker-Ras-c68827-g1-i2_315	bead	genotyping	SWLX00000000	1323128	ACAAATTAGAGAGAAACTAAAAAAAGATAGGAATAAAAAACTATTGGATTTAAGTATTGAAAAGTTGTTATCAGTAAAATAA
144-PhyloMarker-Ras-c68827-g1-i2_360	144-PhyloMarker-Ras-c68827-g1-i2_360	bead	genotyping	SWLX00000000	1323128	GGATTTAAGTATTGAAAAGTTGTTATCAGTAAAATAAAAATAAACAAATTCAAACTAGGCCAAAAAGAAACTGTGATCAGAC
144-PhyloMarker-Ras-c68827-g1-i2_405	144-PhyloMarker-Ras-c68827-g1-i2_405	bead	genotyping	SWLX00000000	1323128	AAATTCAAACTAGGCCAAAAAGAAACTGTGATCAGACTCGCAAGCAATGCTAAACTACATATTTTCAAACAGCTAGGTTAAA
144-PhyloMarker-Ras-c68827-g1-i2_450	144-PhyloMarker-Ras-c68827-g1-i2_450	bead	genotyping	SWLX00000000	1323128	AATGCTAAACTACATATTTTCAAACAGCTAGGTTAAAAAATCATTTGCAGCGTCTTGAGTTATGCAATACATTACATACATA
144-PhyloMarker-Ras-c68827-g1-i2_495	144-PhyloMarker-Ras-c68827-g1-i2_495	bead	genotyping	SWLX00000000	1323128	TGCAGCGTCTTGAGTTATGCAATACATTACATACATATATAAAGTAATAGTTTTATATATTGATGAAAGGAAAAATGACCGC
144-PhyloMarker-Ras-c68827-g1-i2_540	144-PhyloMarker-Ras-c68827-g1-i2_540	bead	genotyping	SWLX00000000	1323128	AATAGTTTTATATATTGATGAAAGGAAAAATGACCGCAGTAAAAAAAAAAAGGAAAAAATACAAGCAGTTCACAATATTCTG
144-PhyloMarker-Ras-c68827-g1-i2_585	144-PhyloMarker-Ras-c68827-g1-i2_585	bead	genotyping	SWLX00000000	1323128	AAAAAAGGAAAAAATACAAGCAGTTCACAATATTCTGCAGTTCTTCTTCTTCTTGGGTTTGGGCTTGGGGCACAGGACTGCC
144-PhyloMarker-Ras-c68827-g1-i2_618	144-PhyloMarker-Ras-c68827-g1-i2_618	bead	genotyping	SWLX00000000	1323128	TCTGCAGTTCTTCTTCTTCTTGGGTTTGGGCTTGGGGCACAGGACTGCCCTAATGGCTTCGTCAAACACGTTCTTCAAACCT
145-PhyloMarker-V-ATPase-C-c57709-g1-i2_0	145-PhyloMarker-V-ATPase-C-c57709-g1-i2_0	bead	genotyping	SWLX00000000	1323128	CTTTCAGTGTAGACATCAATCTTGCCCAAGTCATCCGATAAAGCTACAAGAACATCAAGGGTTCCCACCTGTTATAAAATAG
145-PhyloMarker-V-ATPase-C-c57709-g1-i2_45	145-PhyloMarker-V-ATPase-C-c57709-g1-i2_45	bead	genotyping	SWLX00000000	1323128	ACAAGAACATCAAGGGTTCCCACCTGTTATAAAATAGCAAAATTTATGATGGGTTTTTTTTTATTCTTATTACAAGAGATGA
145-PhyloMarker-V-ATPase-C-c57709-g1-i2_90	145-PhyloMarker-V-ATPase-C-c57709-g1-i2_90	bead	genotyping	SWLX00000000	1323128	ATGATGGGTTTTTTTTTATTCTTATTACAAGAGATGACCCCTTATGACATTTTCAAAGCTAAATAACAAAATAGGTTTGTTT
145-PhyloMarker-V-ATPase-C-c57709-g1-i2_135	145-PhyloMarker-V-ATPase-C-c57709-g1-i2_135	bead	genotyping	SWLX00000000	1323128	GACATTTTCAAAGCTAAATAACAAAATAGGTTTGTTTACTAATGTGTAGTTGAAGAGTTACAGAATGCAGGCTATTTTGTTG
145-PhyloMarker-V-ATPase-C-c57709-g1-i2_180	145-PhyloMarker-V-ATPase-C-c57709-g1-i2_180	bead	genotyping	SWLX00000000	1323128	GTAGTTGAAGAGTTACAGAATGCAGGCTATTTTGTTGAAATAGAGAGTACTTGGTTGTTCTTTAGATTAAAAGATTCTTTAA
145-PhyloMarker-V-ATPase-C-c57709-g1-i2_225	145-PhyloMarker-V-ATPase-C-c57709-g1-i2_225	bead	genotyping	SWLX00000000	1323128	AGTACTTGGTTGTTCTTTAGATTAAAAGATTCTTTAAAAAGTTAAGCTTAACCATTCCACTTCATGAAAACAAAATGCACTA
145-PhyloMarker-V-ATPase-C-c57709-g1-i2_270	145-PhyloMarker-V-ATPase-C-c57709-g1-i2_270	bead	genotyping	SWLX00000000	1323128	GCTTAACCATTCCACTTCATGAAAACAAAATGCACTAAAAGTTCAAAATCAGGAACCCTCGAAAAGATCATGCACACACAAA
145-PhyloMarker-V-ATPase-C-c57709-g1-i2_315	145-PhyloMarker-V-ATPase-C-c57709-g1-i2_315	bead	genotyping	SWLX00000000	1323128	AAATCAGGAACCCTCGAAAAGATCATGCACACACAAAAAGAGGTTTTGCAGTAAGTTATTGTAAGAGTTTGGATATTTCCTG
145-PhyloMarker-V-ATPase-C-c57709-g1-i2_360	145-PhyloMarker-V-ATPase-C-c57709-g1-i2_360	bead	genotyping	SWLX00000000	1323128	TTGCAGTAAGTTATTGTAAGAGTTTGGATATTTCCTGCTGTATTTTGCCTTGATTCTCCATTCCCAGATTATCTATTTACCA
145-PhyloMarker-V-ATPase-C-c57709-g1-i2_405	145-PhyloMarker-V-ATPase-C-c57709-g1-i2_405	bead	genotyping	SWLX00000000	1323128	TGCCTTGATTCTCCATTCCCAGATTATCTATTTACCAGGAACCTGAGAAATGTTCAGCTGTCATTTTATATAAATCAACAAA
145-PhyloMarker-V-ATPase-C-c57709-g1-i2_450	145-PhyloMarker-V-ATPase-C-c57709-g1-i2_450	bead	genotyping	SWLX00000000	1323128	AGAAATGTTCAGCTGTCATTTTATATAAATCAACAAAGATTGGATTCACAAAAGTAAAAAAAAAATGTCTCATACATTTTGA
145-PhyloMarker-V-ATPase-C-c57709-g1-i2_495	145-PhyloMarker-V-ATPase-C-c57709-g1-i2_495	bead	genotyping	SWLX00000000	1323128	TCACAAAAGTAAAAAAAAAATGTCTCATACATTTTGATTTTTTTTTTTAATGTTAGTGTTTGAACTTCATGGTTTATGTAAA
145-PhyloMarker-V-ATPase-C-c57709-g1-i2_540	145-PhyloMarker-V-ATPase-C-c57709-g1-i2_540	bead	genotyping	SWLX00000000	1323128	TTTAATGTTAGTGTTTGAACTTCATGGTTTATGTAAAACCAATGTTTTGAATAAAAAAAATGTTACATAGTTTGTACTTAAT
145-PhyloMarker-V-ATPase-C-c57709-g1-i2_585	145-PhyloMarker-V-ATPase-C-c57709-g1-i2_585	bead	genotyping	SWLX00000000	1323128	TTTGAATAAAAAAAATGTTACATAGTTTGTACTTAATTTTGTACTTAATGTTTTTTGTCAGTAAATCTAATGATGGTGTACT
145-PhyloMarker-V-ATPase-C-c57709-g1-i2_618	145-PhyloMarker-V-ATPase-C-c57709-g1-i2_618	bead	genotyping	SWLX00000000	1323128	TAATTTTGTACTTAATGTTTTTTGTCAGTAAATCTAATGATGGTGTACTGACAATGAAAGGAAGGGAATAGCAAGCACAATG
146-PhyloMarker-Aminotran-3-c59352-g1-i1_0	146-PhyloMarker-Aminotran-3-c59352-g1-i1_0	bead	genotyping	SWLX00000000	1323128	CTTCTGTATAATAATAATACTCATTGTAAATATATATAAATGTTTGATTTAAGCACCATGGAAAATAAAGATAAAACAACTT
146-PhyloMarker-Aminotran-3-c59352-g1-i1_44	146-PhyloMarker-Aminotran-3-c59352-g1-i1_44	bead	genotyping	SWLX00000000	1323128	TGATTTAAGCACCATGGAAAATAAAGATAAAACAACTTAAGAAAACAAACCCAAAATAAAAAAAATAATGCTGACTTTGGTT
146-PhyloMarker-Aminotran-3-c59352-g1-i1_88	146-PhyloMarker-Aminotran-3-c59352-g1-i1_88	bead	genotyping	SWLX00000000	1323128	ACAAACCCAAAATAAAAAAAATAATGCTGACTTTGGTTAAAACAGCAGGATAATTAAAACGGCAAAAATATGGTAAAGCAAA
146-PhyloMarker-Aminotran-3-c59352-g1-i1_132	146-PhyloMarker-Aminotran-3-c59352-g1-i1_132	bead	genotyping	SWLX00000000	1323128	GCAGGATAATTAAAACGGCAAAAATATGGTAAAGCAAATATTTAAAATCATACAACAAAACAGTAATCTTAAGACTTTGTTC
146-PhyloMarker-Aminotran-3-c59352-g1-i1_176	146-PhyloMarker-Aminotran-3-c59352-g1-i1_176	bead	genotyping	SWLX00000000	1323128	AAATCATACAACAAAACAGTAATCTTAAGACTTTGTTCATAGCTTAAAAAGTCTACTTGAGTTCATTTAAAACCCGAGACAG
146-PhyloMarker-Aminotran-3-c59352-g1-i1_220	146-PhyloMarker-Aminotran-3-c59352-g1-i1_220	bead	genotyping	SWLX00000000	1323128	TAAAAAGTCTACTTGAGTTCATTTAAAACCCGAGACAGGGTCTCCAGGAAAATGTTTGCGTGATGCTGTTTGAACAAAAGAC
146-PhyloMarker-Aminotran-3-c59352-g1-i1_259	146-PhyloMarker-Aminotran-3-c59352-g1-i1_259	bead	genotyping	SWLX00000000	1323128	GTCTCCAGGAAAATGTTTGCGTGATGCTGTTTGAACAAAAGACTTGGCCTCAATCTGAGGGTCGCCGTGCCGCAGCCCCCTG
147-PhyloMarker-Aminotran-1-2-c65031-g1-i1_45	147-PhyloMarker-Aminotran-1-2-c65031-g1-i1_45	bead	genotyping	SWLX00000000	1323128	CCTCTCAGAGGTGGTCGTAAGGGCAGGTTCGACTGTATTTATTTTGGAATCTTCCTTAAAAAAGCGAGACATATGCTTTTCA
147-PhyloMarker-Aminotran-1-2-c65031-g1-i1_90	147-PhyloMarker-Aminotran-1-2-c65031-g1-i1_90	bead	genotyping	SWLX00000000	1323128	GGAATCTTCCTTAAAAAAGCGAGACATATGCTTTTCAATTAATACAAAGAGTAAAAAACATACAGAGAAACAAATCGAGACA
147-PhyloMarker-Aminotran-1-2-c65031-g1-i1_135	147-PhyloMarker-Aminotran-1-2-c65031-g1-i1_135	bead	genotyping	SWLX00000000	1323128	AAAGAGTAAAAAACATACAGAGAAACAAATCGAGACAGCCAATTGGTAAAAAAATTAAACAATTATTTAAACAAGTTGAAAG
147-PhyloMarker-Aminotran-1-2-c65031-g1-i1_180	147-PhyloMarker-Aminotran-1-2-c65031-g1-i1_180	bead	genotyping	SWLX00000000	1323128	GTAAAAAAATTAAACAATTATTTAAACAAGTTGAAAGAGGTCTGACAACAATACTCAATATTTTTTTATAAAACAAGTCGAT
147-PhyloMarker-Aminotran-1-2-c65031-g1-i1_225	147-PhyloMarker-Aminotran-1-2-c65031-g1-i1_225	bead	genotyping	SWLX00000000	1323128	CAACAATACTCAATATTTTTTTATAAAACAAGTCGATTTATAATGATTGAGATTTCAATGCGTGAATCAAAGAAGGCATCCA
147-PhyloMarker-Aminotran-1-2-c65031-g1-i1_270	147-PhyloMarker-Aminotran-1-2-c65031-g1-i1_270	bead	genotyping	SWLX00000000	1323128	ATTGAGATTTCAATGCGTGAATCAAAGAAGGCATCCAAACCTTCTCCCTGGTAGATAATACATCATATAAGCACATGAATTA
147-PhyloMarker-Aminotran-1-2-c65031-g1-i1_315	147-PhyloMarker-Aminotran-1-2-c65031-g1-i1_315	bead	genotyping	SWLX00000000	1323128	CCCTGGTAGATAATACATCATATAAGCACATGAATTAGAATATTTCAAATATGAAATTCATCATGAAAGACATTAAATATAT
147-PhyloMarker-Aminotran-1-2-c65031-g1-i1_360	147-PhyloMarker-Aminotran-1-2-c65031-g1-i1_360	bead	genotyping	SWLX00000000	1323128	CAAATATGAAATTCATCATGAAAGACATTAAATATATCTTGTATTATTGAATTTTTCCAATATTTACATCATTTTGTAAATA
147-PhyloMarker-Aminotran-1-2-c65031-g1-i1_405	147-PhyloMarker-Aminotran-1-2-c65031-g1-i1_405	bead	genotyping	SWLX00000000	1323128	ATTGAATTTTTCCAATATTTACATCATTTTGTAAATACAATACTAGTAATATTAGTCTGATTAGAAATGCTTGCATACTTTT
147-PhyloMarker-Aminotran-1-2-c65031-g1-i1_450	147-PhyloMarker-Aminotran-1-2-c65031-g1-i1_450	bead	genotyping	SWLX00000000	1323128	GTAATATTAGTCTGATTAGAAATGCTTGCATACTTTTCACAACCTAGAAATGATCAACATTACATTCTAATGAACTTTTCAT
147-PhyloMarker-Aminotran-1-2-c65031-g1-i1_495	147-PhyloMarker-Aminotran-1-2-c65031-g1-i1_495	bead	genotyping	SWLX00000000	1323128	AGAAATGATCAACATTACATTCTAATGAACTTTTCATTTCTTTATTTGTAGGGGTGGTTCAACTTGTTTCAAATTAAGCTGA
147-PhyloMarker-Aminotran-1-2-c65031-g1-i1_540	147-PhyloMarker-Aminotran-1-2-c65031-g1-i1_540	bead	genotyping	SWLX00000000	1323128	TTGTAGGGGTGGTTCAACTTGTTTCAAATTAAGCTGACTTTTGCAAGCATGCTATATAAACTAAATTAAAAAGCCAGAAAAT
147-PhyloMarker-Aminotran-1-2-c65031-g1-i1_585	147-PhyloMarker-Aminotran-1-2-c65031-g1-i1_585	bead	genotyping	SWLX00000000	1323128	AGCATGCTATATAAACTAAATTAAAAAGCCAGAAAATTAATCTTAAAAATAAGAACCTGTCAAAAGTTCACAGCCCCCTTTC
147-PhyloMarker-Aminotran-1-2-c65031-g1-i1_618	147-PhyloMarker-Aminotran-1-2-c65031-g1-i1_618	bead	genotyping	SWLX00000000	1323128	AAATTAATCTTAAAAATAAGAACCTGTCAAAAGTTCACAGCCCCCTTTCTTCTAAAATTAGATCCCAAAAATATCATAAATT
148-PhyloMarker-Thioredoxin-c66570-g1-i1_0	148-PhyloMarker-Thioredoxin-c66570-g1-i1_0	bead	genotyping	SWLX00000000	1323128	TTGATGTGAGGGATGGAAACAGCTTAAGAGAATGAGTTTAACGTAGAACACAAAGGCAAATCGATGCAAAGAGCTACCCTTG
148-PhyloMarker-Thioredoxin-c66570-g1-i1_45	148-PhyloMarker-Thioredoxin-c66570-g1-i1_45	bead	genotyping	SWLX00000000	1323128	GAACACAAAGGCAAATCGATGCAAAGAGCTACCCTTGACTGTTTTATTGTTGTGCGAATAGACATTGGCAAACATTAAAACT
148-PhyloMarker-Thioredoxin-c66570-g1-i1_90	148-PhyloMarker-Thioredoxin-c66570-g1-i1_90	bead	genotyping	SWLX00000000	1323128	ATTGTTGTGCGAATAGACATTGGCAAACATTAAAACTTCGTCAACCAAAGAATATTTATAACACAAAATATACGAGTTTCAT
148-PhyloMarker-Thioredoxin-c66570-g1-i1_135	148-PhyloMarker-Thioredoxin-c66570-g1-i1_135	bead	genotyping	SWLX00000000	1323128	CAAAGAATATTTATAACACAAAATATACGAGTTTCATGTGATCTGGATCAGCTTGACATGAAAAGTTCAAATTTTAAAATAC
148-PhyloMarker-Thioredoxin-c66570-g1-i1_180	148-PhyloMarker-Thioredoxin-c66570-g1-i1_180	bead	genotyping	SWLX00000000	1323128	GATCAGCTTGACATGAAAAGTTCAAATTTTAAAATACAACCAATATAATGCAACATATTTTTTTGGGTTCAAAATCTTGTGT
148-PhyloMarker-Thioredoxin-c66570-g1-i1_225	148-PhyloMarker-Thioredoxin-c66570-g1-i1_225	bead	genotyping	SWLX00000000	1323128	TAATGCAACATATTTTTTTGGGTTCAAAATCTTGTGTCATATTACAACTAAATATGAAAGTTTATGACGTTTGAGTTTTATT
148-PhyloMarker-Thioredoxin-c66570-g1-i1_270	148-PhyloMarker-Thioredoxin-c66570-g1-i1_270	bead	genotyping	SWLX00000000	1323128	AACTAAATATGAAAGTTTATGACGTTTGAGTTTTATTTAATTCAAAGCAAAAATAACTTTTCTTTAAAAAACGACCTAGAAA
148-PhyloMarker-Thioredoxin-c66570-g1-i1_315	148-PhyloMarker-Thioredoxin-c66570-g1-i1_315	bead	genotyping	SWLX00000000	1323128	AGCAAAAATAACTTTTCTTTAAAAAACGACCTAGAAAATGACATGACATATCTACTAAAAGCTAGAATTTGTTTGATAGATA
148-PhyloMarker-Thioredoxin-c66570-g1-i1_360	148-PhyloMarker-Thioredoxin-c66570-g1-i1_360	bead	genotyping	SWLX00000000	1323128	ACATATCTACTAAAAGCTAGAATTTGTTTGATAGATAGAAGGCTATAGACTATATCCATATGTTACAATCAATTTCATGTTT
148-PhyloMarker-Thioredoxin-c66570-g1-i1_405	148-PhyloMarker-Thioredoxin-c66570-g1-i1_405	bead	genotyping	SWLX00000000	1323128	TAGACTATATCCATATGTTACAATCAATTTCATGTTTCTATTGTTTGATAAATGTTCAGTGTTTTTGTGTGTTTGTACTCAA
148-PhyloMarker-Thioredoxin-c66570-g1-i1_450	148-PhyloMarker-Thioredoxin-c66570-g1-i1_450	bead	genotyping	SWLX00000000	1323128	TGATAAATGTTCAGTGTTTTTGTGTGTTTGTACTCAATTCTTTATATTCAAAACGACCATGTTGTAAATTGCAATCTACTTT
148-PhyloMarker-Thioredoxin-c66570-g1-i1_495	148-PhyloMarker-Thioredoxin-c66570-g1-i1_495	bead	genotyping	SWLX00000000	1323128	ATTCAAAACGACCATGTTGTAAATTGCAATCTACTTTGATATTTATTATGTAAATGTACATAGCATTATATTTCAATTAAAT
148-PhyloMarker-Thioredoxin-c66570-g1-i1_540	148-PhyloMarker-Thioredoxin-c66570-g1-i1_540	bead	genotyping	SWLX00000000	1323128	TTATGTAAATGTACATAGCATTATATTTCAATTAAATGTTTTTAGCCATACAGTGTGGACGATACATCGGAAAAATCCTGAA
148-PhyloMarker-Thioredoxin-c66570-g1-i1_585	148-PhyloMarker-Thioredoxin-c66570-g1-i1_585	bead	genotyping	SWLX00000000	1323128	CCATACAGTGTGGACGATACATCGGAAAAATCCTGAAGATGATTTGAATGTGTAAAAGACAAAACAGTTGCGAGCAAATAAA
148-PhyloMarker-Thioredoxin-c66570-g1-i1_618	148-PhyloMarker-Thioredoxin-c66570-g1-i1_618	bead	genotyping	SWLX00000000	1323128	TGAAGATGATTTGAATGTGTAAAAGACAAAACAGTTGCGAGCAAATAAATGTTGAACGTTAGAAAAATAAACCATTATAGCG
149-PhyloMarker-tRNA-synt-2-c69429-g2-i1_0	149-PhyloMarker-tRNA-synt-2-c69429-g2-i1_0	bead	genotyping	SWLX00000000	1323128	TCTCTGACAGATTCATTGATCATTAGATCAAGATATCGCTTCCTGTAGCGCTGCTCTTTGTCTTTCAAACCATAGTGAAGAT
149-PhyloMarker-tRNA-synt-2-c69429-g2-i1_45	149-PhyloMarker-tRNA-synt-2-c69429-g2-i1_45	bead	genotyping	SWLX00000000	1323128	TAGCGCTGCTCTTTGTCTTTCAAACCATAGTGAAGATGTGGCAACTGACGTAAGCATGGTGATAGGAGTGTTATTTTTACTG
149-PhyloMarker-tRNA-synt-2-c69429-g2-i1_90	149-PhyloMarker-tRNA-synt-2-c69429-g2-i1_90	bead	genotyping	SWLX00000000	1323128	TGACGTAAGCATGGTGATAGGAGTGTTATTTTTACTGGAACAATACTTAACTCACCATGTTTGCTTTTTCCTGGCATTCCTC
149-PhyloMarker-tRNA-synt-2-c69429-g2-i1_135	149-PhyloMarker-tRNA-synt-2-c69429-g2-i1_135	bead	genotyping	SWLX00000000	1323128	CTTAACTCACCATGTTTGCTTTTTCCTGGCATTCCTCGAATACCGATCACATCACCTCGTTTAAGCTTATCAACTGTCTTTT
149-PhyloMarker-tRNA-synt-2-c69429-g2-i1_180	149-PhyloMarker-tRNA-synt-2-c69429-g2-i1_180	bead	genotyping	SWLX00000000	1323128	ATCACATCACCTCGTTTAAGCTTATCAACTGTCTTTTCATAGGCATCCATACTTTCGTAGTATTTAGCATTTGCCATAACTT
149-PhyloMarker-tRNA-synt-2-c69429-g2-i1_225	149-PhyloMarker-tRNA-synt-2-c69429-g2-i1_225	bead	genotyping	SWLX00000000	1323128	TCCATACTTTCGTAGTATTTAGCATTTGCCATAACTTGAATTTTCACAGATTCACCTCTTAAATCATAGAAAATAAGCTTTG
149-PhyloMarker-tRNA-synt-2-c69429-g2-i1_270	149-PhyloMarker-tRNA-synt-2-c69429-g2-i1_270	bead	genotyping	SWLX00000000	1323128	ACAGATTCACCTCTTAAATCATAGAAAATAAGCTTTGCCCCTGAAGGCCTTTTAGCATAAATTCTGCCAGCAACTGTGACAC
149-PhyloMarker-tRNA-synt-2-c69429-g2-i1_315	149-PhyloMarker-tRNA-synt-2-c69429-g2-i1_315	bead	genotyping	SWLX00000000	1323128	GGCCTTTTAGCATAAATTCTGCCAGCAACTGTGACACTAGTGTCTTCTAAAATTTTGCCATCTTCTATACTATTATACCTCT
149-PhyloMarker-tRNA-synt-2-c69429-g2-i1_360	149-PhyloMarker-tRNA-synt-2-c69429-g2-i1_360	bead	genotyping	SWLX00000000	1323128	TCTAAAATTTTGCCATCTTCTATACTATTATACCTCTCTATAAATTCAGTCAACGAAATTTCAACTTCAAATTTGTGTGGGT
149-PhyloMarker-tRNA-synt-2-c69429-g2-i1_405	149-PhyloMarker-tRNA-synt-2-c69429-g2-i1_405	bead	genotyping	SWLX00000000	1323128	TCAGTCAACGAAATTTCAACTTCAAATTTGTGTGGGTAGGGAACCTCATCTTTTGAGTTTTTCATAGCAGTGATTGCTTTGG
149-PhyloMarker-tRNA-synt-2-c69429-g2-i1_450	149-PhyloMarker-tRNA-synt-2-c69429-g2-i1_450	bead	genotyping	SWLX00000000	1323128	TCATCTTTTGAGTTTTTCATAGCAGTGATTGCTTTGGTTCGCACTTCATAGTATTTTGTTGGGTCCAACTCCTCTTCATCGT
149-PhyloMarker-tRNA-synt-2-c69429-g2-i1_495	149-PhyloMarker-tRNA-synt-2-c69429-g2-i1_495	bead	genotyping	SWLX00000000	1323128	TCATAGTATTTTGTTGGGTCCAACTCCTCTTCATCGTCATCTTTTTTCTTTGGTTTTGTGGGTTTTTCTCCTTCTTCAGCTT
149-PhyloMarker-tRNA-synt-2-c69429-g2-i1_585	149-PhyloMarker-tRNA-synt-2-c69429-g2-i1_585	bead	genotyping	SWLX00000000	1323128	GCTTCCTTTTCAGCTTTTTTCTTTGCATTTTCTTCAGCCTTAAGTCGCCTCTTAAGTTCATTTTTACTTAACTTTTCTTCCG
149-PhyloMarker-tRNA-synt-2-c69429-g2-i1_618	149-PhyloMarker-tRNA-synt-2-c69429-g2-i1_618	bead	genotyping	SWLX00000000	1323128	TCAGCCTTAAGTCGCCTCTTAAGTTCATTTTTACTTAACTTTTCTTCCGTCATTTTTCTGTTTATTTAGTTCATCGATTGAT
150-PhyloMarker-EMP70-c63961-g1-i1_0	150-PhyloMarker-EMP70-c63961-g1-i1_0	bead	genotyping	SWLX00000000	1323128	AGCTTGAAATCACAGAATTCATTCCTACTCTTCTGTACTTCGGCTACACATTCCTTATTGTGTTCACCTTCTGGATCTTGAC
150-PhyloMarker-EMP70-c63961-g1-i1_45	150-PhyloMarker-EMP70-c63961-g1-i1_45	bead	genotyping	SWLX00000000	1323128	ACACATTCCTTATTGTGTTCACCTTCTGGATCTTGACAGGAACCGTTGGTTTCTTTGCTGCCTACTGGTTCATTCGTCGTAT
150-PhyloMarker-EMP70-c63961-g1-i1_90	150-PhyloMarker-EMP70-c63961-g1-i1_90	bead	genotyping	SWLX00000000	1323128	TTGGTTTCTTTGCTGCCTACTGGTTCATTCGTCGTATATATGGTGCCATCAAGATAGATTAGAAGATAATGATATAGGCACT
150-PhyloMarker-EMP70-c63961-g1-i1_135	150-PhyloMarker-EMP70-c63961-g1-i1_135	bead	genotyping	SWLX00000000	1323128	CCATCAAGATAGATTAGAAGATAATGATATAGGCACTTAGGAATACAAACATTGTTTTTATCCCATAAACTCATGAAGGAAG
150-PhyloMarker-EMP70-c63961-g1-i1_180	150-PhyloMarker-EMP70-c63961-g1-i1_180	bead	genotyping	SWLX00000000	1323128	CAAACATTGTTTTTATCCCATAAACTCATGAAGGAAGCAGTTTGCATTTTTAAATGCATTACCTAACTTGACTCTGCATAAT
150-PhyloMarker-EMP70-c63961-g1-i1_225	150-PhyloMarker-EMP70-c63961-g1-i1_225	bead	genotyping	SWLX00000000	1323128	ATTTTTAAATGCATTACCTAACTTGACTCTGCATAATAACTTGTACCTAATTCAGCAAGTTTTACTTCACATTGAGAGACGA
150-PhyloMarker-EMP70-c63961-g1-i1_270	150-PhyloMarker-EMP70-c63961-g1-i1_270	bead	genotyping	SWLX00000000	1323128	CCTAATTCAGCAAGTTTTACTTCACATTGAGAGACGAGTTAAAAACAAGTTCATTTCAACCCCTTGTCTCTGTGTATGATAA
[truncated: 35,897 more rows]
